# Supplementary material for: Marked methylation changes in intestinal genes during the perinatal period of preterm neonates
Source: BMC Genomics. 2014 Aug 26;15(1):716. doi: 10.1186/1471-2164-15-716 (PMC4153944; doi:10.1186/1471-2164-15-716)
Supplement: Supplementary file 1 — Additional file 1: This file contains Table S1-S8. (XLSX 1 MB) [file 12864_2014_6393_MOESM1_ESM.xlsx]

## Sheet: Table S1
Table S1. Information of samples used for RRBS sequencing and HiSeq-BSP validation*
Pig ID	Gestation age	Term or preterm	Formula feeding or not	Sex	Region	NEC score**	Weight of Small Intestine (g)	Sow nr	Birth weight (g)
100	115	Term	No	M	Mid-intestine	1	29.2	1853	1475.1
104	115	Term	No	M	Mid-intestine	1	34.1	1853	1520.9
137	104	Preterm	No	M	Mid-intestine	1	16.7	1897	997
121	106	Preterm	No	M	Mid-intestine	1	17.6	1883	1068
671-10	105	Preterm	Yes	M	Mid-intestine	1	13.7	2235	882.9
676-10	105	Preterm	Yes	M	Mid-intestine	1	29.6	2235	942.8
678-10	105	Preterm	Yes	M	Mid-intestine	1	27.7	2235	1052
680-10	105	Preterm	Yes	F	Mid-intestine	1 (4 in distal segment)	17.9	2235	1000.1
681-10	105	Preterm	Yes	M	Mid-intestine	1 (5 in colon)	30.6	2235	1072
666-10	105	Preterm	Yes	M	Mid-intestine	3	11.5	2235	393.8
100-10	115	Full term	No	M	Mid-intestine	1	29.2	1853	1475
102-10	115	Full term	No	F	Mid-intestine	1	23.6	1853	1128
104-10	115	Full term	No	M	Mid-intestine	1	34.13	1853	1520
151-10	114	Full term	No	F	Mid-intestine	1	18.77	2115	905
154-10	114	Full term	No	M	Mid-intestine	1	43.37	2115	1816
152-10	114	Full term	No	F	Mid-intestine	1	42.2	2115	1687
119-10	106	Preterm	No	F	Mid-intestine	1	18.63	1883	1017
120-10	106	Preterm	No	M	Mid-intestine	1	27.56	1883	1832
121-10	106	Preterm	No	M	Mid-intestine	1	17.59	1883	1068
136-10	104	Preterm	No	F	Mid-intestine	1	18.1	1897	1002
137-10	104	Preterm	No	M	Mid-intestine	1	16.66	1897	997
139-10	104	Preterm	No	F	Mid-intestine	1	15.35	1897	811
655-11	105	Preterm	Yes	F	Mid-intestine	1	16.3	2191	666
657-11	105	Preterm	Yes	F	Mid-intestine	1	31.4	2265	1093
658-11	105	Preterm	Yes	F	Mid-intestine	2	26.3	2265	659
671-11	105	Preterm	Yes	M	Mid-intestine	1	13.7	2265	1051
676-11	105	Preterm	Yes	M	Mid-intestine	1	29.6	2265	776
678-11	105	Preterm	Yes	M	Mid-intestine	1	27.7	2235	394
645-11	105	Preterm	Yes	M	Mid-intestine	1 (5 in distal segment)	16.2	2235	920
651-11	105	Preterm	Yes	M	Mid-intestine	1 (5 in distal segment)	19.2	2235	883
666-11	105	Preterm	Yes	M	Mid-intestine	3	11.5	2235	943
669-11	105	Preterm	Yes	F	Mid-intestine	3	22.1	2235	1052
680-11	105	Preterm	Yes	F	Mid-intestine	1 (4 in distal segment)	17.9	2235	1000
681-11	105	Preterm	Yes	M	Mid-intestine	1 (5 in colon)	30.6	2235	1072
*Samples in bold are samples for RRBS analysis
**NEC score 1 represents the lowest score for a normal intestine, while 5 represents serious NEC status, see Ref 16

## Sheet: Table S2
Table S2. Summary of RRBS data
Group	Pig ID	Raw reads (Gb)	Clean reads (Gb)	Mapped reads (%)	Unique mapped Reads (%)	Total enzyme ratio (%)	Median coverage（X)	Total CpG methylation level (%)	Total non-CpG methylation level (%)	BS Conversion Rate (%) evaluated via non-CpG methylation
0d-term	100	5.24	5.19	68.65	78.62	91.74	16.7	0.537	0.00850729	0.991493
	104
0d-preterm	137	6.57	6.52	65.08	76.79	90.17	17.6	0.5362	0.00941405	0.990586
	121
4d-preterm	671-10	6	5.98	67.51	80.93	93.09	17.1	0.5358	0.00813416	0.991866
	676-10
	678-10
4d-preterm-NEC	680-10	5.48	5.46	65.47	78.23	90.86	12.5	0.5306	0.00899971	0.991
	681-10
	666-10
“Mapped reads(%)”is percent of clean reads aligned on the pig reference genome (version 10.2). “Unique mapped reads(%)”is percent of reads uniquely aligned over all the aligned reads.“Total enzyme ratio(%)”is percent of reads with MspI digestion sites on total sequenced reads

## Sheet: Table S3
Table S3. The MspI-based reduced representation in silico simulation.
DNA elements		MspI digestion Simulation (40-220 bp)		0d-term		0d-preterm		4d-preterm		4d-preterm-NEC
		C covered	CpG covered	C covered	CpG covered	C covered	CpG covered	C covered	CpG covered	C covered	CpG covered
The whole Genome*		0.0415444	0.121673	0.0254266	0.0777123	0.0248744	0.0770292	0.0262039	0.080582	0.026442	0.0815313
CG islands#		0.519902	0.522952	0.370566	0.385957	0.37022	0.387014	0.379383	0.395976	0.386878	0.403529
CGI shores&		0.135642	0.195918	0.0840998	0.128826	0.0825551	0.127767	0.0866099	0.133168	0.0879255	0.135223
Promoters$		0.170993	0.342193	0.127171	0.270648	0.125727	0.270297	0.130179	0.277816	0.13192	0.281615
Gene regions	Upstream 5k	0.0892244	0.215006	0.059001	0.152092	0.0578524	0.150938	0.0604497	0.156358	0.0610804	0.158339
	5-UTR	0.432274	0.554671	0.344047	0.460161	0.343626	0.462785	0.352667	0.472307	0.356678	0.478296
	CDS	0.202056	0.316783	0.143416	0.234771	0.143623	0.236484	0.148219	0.243212	0.151267	0.248307
	Intron	0.0515192	0.126494	0.0322456	0.081913	0.0314515	0.0809299	0.0331921	0.0848605	0.0335002	0.0858303
	3-UTR	0.0865748	0.178665	0.0597569	0.132017	0.0586145	0.13067	0.0614106	0.136019	0.0623017	0.138098
	Downstream 5k	0.0791824	0.17961	0.0511104	0.123046	0.0501731	0.122169	0.0525396	0.126955	0.0531933	0.128749
* The numbers of C (~0.48 bilion) and CpGs (~28.0 milion) in pig genome (sscrofa 10.2); #& CG islands are defined as XXX and CGI shores are defined as XXX ; $Promoters are defined as 2 kilo base pairs (bp) upstream of TSS and 0.5k bp downstream of TSS.

## Sheet: Table S4
Table S4. DMR information
NN-DMR												PN-DMR												NEC-DMR
chr	start	end	CGI	4d-preterm	0d-preterm	D-value	P-value	FDR	CG number	Genome location	Gene	chr	start	end	CGI	0d-term	0d-preterm	D-value	P-value	FDR	CG number	Genome location	Gene	chr	start	end	CGI	4d-preterm	4d-preterm-NEC	D-value	P-value	FDR	CG number	Genome location	Gene
chr1	1616003	1616357	yes	0.41	0.52	-0.11	1.54e-11	4.74192e-11	53	promoter/genebody	THBS2	chr1	177064656	177064740	yes	0.46	0.64	-0.18	6.11e-14	2.92698e-13	16	promoter/genebody	RNF152	chr12	44253207	44253290	yes	0.93	0.89	0.04	4.28e-05	6.15116e-05	15	promoter/genebody	CDK5R1
chr1	302265661	302265684	yes	0.45	0.66	-0.21	5.47e-08	9.14228e-08	6	promoter/genebody	ENG	chr11	86223356	86223418	yes	0.11	0.27	-0.16	1.15e-15	6.82089e-15	16	promoter/genebody	F7	chr12	48732748	48732796	yes	0.69	0.57	0.12	1.38e-09	5.9197e-09	15	promoter/genebody	BHLHA9
chr1	306097370	306097406	yes	0.78	0.88	-0.1	0.000944733	0.000969224	10	promoter/genebody	NTNG2	chr12	963471	963512	yes	0.32	0.45	-0.13	1.25e-06	1.82625e-06	9	promoter/genebody	SLC16A3	chr13	149914878	149914997	yes	0.23	0.02	0.21	1.08e-20	1.76692e-19	21	promoter/genebody	COX17
chr10	22267408	22267549	yes	0.14	0.23	-0.09	2.11e-07	3.17451e-07	20	promoter/genebody	LCMT1	chr12	6383390	6383406	yes	0.59	0.38	0.21	1.21e-06	1.7793e-06	8	promoter/genebody	GRIN2C	chr2	65156269	65156319	yes	0.59	0.43	0.16	2.85e-07	7.39532e-07	15	promoter/genebody	PTGER1
chr11	11569444	11570055	yes	0.36	0.29	0.07	0.00353434	0.00356022	24	promoter/genebody	MAB21L1	chr12	21737233	21737331	yes	0.74	0.63	0.11	0.000109661	0.000122558	10	promoter/genebody	KRTAP3-1	chr2	69768313	69768346	yes	0.47	0.14	0.33	1.88e-07	5.10533e-07	7	promoter/genebody	SLC44A2
chr11	16837506	16837553	yes	0.53	0.65	-0.12	0.000257917	0.000272589	8	promoter/genebody	SERPINE3	chr12	23982080	23982146	yes	0.04	0.2	-0.16	7e-07	1.07186e-06	9	promoter/genebody	SP6	chr3	8003105	8003150	yes	0.62	0.38	0.24	3.43e-07	8.62145e-07	10	promoter/genebody	POP7
chr11	17077696	17077814	yes	0.45	0.67	-0.22	3.75e-21	4.35638e-20	11	promoter/genebody	DLEU7	chr12	48732382	48733047	yes	0.63	0.8	-0.17	3.4e-72	5.87982e-70	122	promoter/genebody	BHLHA9	chr6	34530454	34530485	yes	0.28	0.48	-0.2	9.26e-16	9.03731e-15	10	promoter/genebody	UQCRFS1
chr11	86223207	86223282	yes	0.39	0.26	0.13	1.56e-05	1.82734e-05	13	promoter/genebody	F7	chr13	149914940	149914958	yes	0.35	0.13	0.22	7.81e-06	9.99976e-06	5	promoter/genebody	COX17	chr6	34530559	34530567	yes	0.31	0.51	-0.2	4.86e-11	2.62728e-10	6	promoter/genebody	UQCRFS1
chr12	1446117	1446177	yes	0.82	0.92	-0.1	1.23e-07	1.93879e-07	10	promoter/genebody	AZI1	chr13	157193341	157193497	yes	0.57	0.37	0.2	1.99e-18	1.65366e-17	25	promoter/genebody	CD200	chr6	62388687	62388703	yes	0.76	0.6	0.16	3.19e-07	8.03127e-07	7	promoter/genebody	THAP3/ZBTB48
chr12	1601284	1601370	yes	0.68	0.86	-0.18	5.47e-07	7.6924e-07	6	promoter/genebody	CHMP6	chr14	23777774	23777973	yes	0.4	0.63	-0.23	7.85e-27	1.50636e-25	21	promoter/genebody	AC226150.2	chr7	2372056	2372192	yes	0.29	0.41	-0.12	2.68e-08	8.77349e-08	27	promoter/genebody	FAM50B
chr12	18206756	18206889	yes	0.58	0.74	-0.16	3.3e-35	1.03178e-33	35	promoter/genebody	ARHGAP27	chr14	23778021	23778337	yes	0.52	0.77	-0.25	2.78e-60	2.57434e-58	42	promoter/genebody	AC226150.2	chr7	42055815	42055919	yes	0.65	0.34	0.31	1.1e-07	3.21897e-07	11	promoter/genebody	FOXP4
chr12	18206932	18207155	yes	0.5	0.6	-0.1	5.04e-16	3.13063e-15	53	promoter/genebody	ARHGAP27	chr14	144808759	144809129	yes	0.26	0.42	-0.16	3.22e-63	3.82886e-61	68	promoter/genebody	GPR26	chr7	48129634	48129648	yes	0.27	0.49	-0.22	0.00109896	0.00121261	5	promoter/genebody	TDRD6
chr12	24743252	24743546	yes	0.47	0.41	0.06	8.64e-05	9.43931e-05	36	promoter/genebody	HOXB1	chr14	152330009	152330059	yes	0.11	0.24	-0.13	2.72e-08	5.4089e-08	21	promoter/genebody	DPYSL4	chr7	80251243	80251357	yes	0.62	0.47	0.15	9.87e-12	5.86412e-11	14	promoter/genebody	LTB4R2
chr12	48732748	48732796	yes	0.69	0.82	-0.13	3.34e-15	1.8237e-14	15	promoter/genebody	BHLHA9	chr14	152330169	152330180	yes	0.1	0.29	-0.19	0.000116516	0.000129876	5	promoter/genebody	DPYSL4	chr12	49742083	49742156	no	0.58	0.81	-0.23	4.51e-07	1.0837e-06	5	promoter/genebody	SCARF1/RILP
chr12	48732854	48732899	yes	0.62	0.77	-0.15	1.67e-21	2.00615e-20	20	promoter/genebody	BHLHA9	chr15	91420447	91420484	yes	0.11	0.23	-0.12	6.12e-10	1.60777e-09	11	promoter/genebody	HOXD4	chr14	67616964	67617101	no	0.81	0.66	0.15	1.37e-10	6.8952e-10	21	promoter/genebody	FAM13C
chr12	55289449	55289605	yes	0.57	0.74	-0.17	7.51e-19	6.65597e-18	34	promoter/genebody	SOX15	chr15	157640237	157640295	yes	0.76	0.9	-0.14	7.22e-10	1.87179e-09	15	promoter/genebody	C2orf54	chr17	34381904	34382095	no	0.57	0.67	-0.1	0.000219152	0.000271034	14	promoter/genebody	CD93
chr12	55384524	55384733	yes	0.65	0.77	-0.12	3.47e-11	1.0043e-10	26	promoter/genebody	TMEM88/KDM6B	chr17	53107878	53107956	yes	0.48	0.75	-0.27	1.02e-14	5.38159e-14	14	promoter/genebody	KCNS1	chr2	297255	297349	no	0.8	0.68	0.12	0.000262303	0.000318764	5	promoter/genebody	IRF7/CDHR5
chr12	55973624	55973667	yes	0.82	0.92	-0.1	6.61e-05	7.28937e-05	7	promoter/genebody	SLC25A35/ARHGEF15	chr18	19342079	19342171	yes	0.07	0.58	-0.51	2.65e-29	6.28903e-28	27	promoter/genebody	MEST	chr2	149765595	149765828	no	0.47	0.6	-0.13	2.76e-06	5.30437e-06	15	promoter/genebody	PCDH12
chr14	23778101	23778217	yes	0.62	0.79	-0.17	4.76e-21	5.47159e-20	24	promoter/genebody	AC226150.2	chr18	46651101	46651121	yes	0.52	0.75	-0.23	4e-08	7.70601e-08	7	promoter/genebody	CRHR2	chr2	156314452	156314528	no	0.87	0.68	0.19	1.1e-10	5.65714e-10	6	promoter/genebody	SPINK9
chr14	31598565	31598701	yes	0.82	0.94	-0.12	3.36e-15	1.83392e-14	12	promoter/genebody	ABCB9	chr2	607473	607537	yes	0.09	0.21	-0.12	1.06e-05	1.32491e-05	8	promoter/genebody	SLC22A18	chr3	68135233	68135246	no	0.85	0.67	0.18	2.23e-08	7.51945e-08	5	promoter/genebody	RPL7A
chr14	137592705	137592834	yes	0.85	0.92	-0.07	8.38e-10	1.89778e-09	17	promoter/genebody	GFRA1	chr2	5768114	5768165	yes	0.8	0.69	0.11	1.02e-05	1.28509e-05	15	promoter/genebody	SIPA1	chr5	2169197	2169216	no	0.75	0.87	-0.12	0.000256114	0.000311845	5	promoter/genebody	PARVG
chr14	152330030	152330064	yes	0.09	0.26	-0.17	4.65e-06	5.76075e-06	11	promoter/genebody	DPYSL4	chr2	8482615	8482631	yes	0.48	0.63	-0.15	4.1e-06	5.49099e-06	5	promoter/genebody	MTA2/EML3	chr5	3050782	3050811	no	0.42	0.64	-0.22	0.000100728	0.000133491	5	promoter/genebody	SCUBE1
chr15	91420401	91420484	yes	0.14	0.22	-0.08	9.13e-07	1.24666e-06	20	promoter/genebody	HOXD4	chr2	9244334	9244398	yes	0.72	0.86	-0.14	4.26e-07	6.75958e-07	11	promoter/genebody	FEN1	chr11	86441584	86441613	yes	0.24	0.46	-0.22	1.53e-10	7.60679e-10	8	promoter	DCUN1D2
chr15	146810453	146810486	yes	0.75	0.94	-0.19	8.52e-18	6.6644e-17	17	promoter/genebody	DIS3L2	chr2	58286062	58286257	yes	0.16	0.24	-0.08	1.7e-07	2.92506e-07	31	promoter/genebody	NDUFA13/TSSK6	chr12	5364867	5364898	yes	0.5	0.66	-0.16	3.3e-06	6.26629e-06	13	promoter	EVPL
chr15	152145655	152145702	yes	0.3	0.48	-0.18	2.41e-07	3.57769e-07	6	promoter/genebody	ILKAP/FAM132B	chr2	65156261	65156314	yes	0.38	0.57	-0.19	4.16e-08	7.99028e-08	14	promoter/genebody	PTGER1	chr17	46043458	46043554	yes	0.54	0.66	-0.12	1.15e-10	5.93489e-10	16	promoter	NNAT
chr15	154473802	154473937	yes	0.66	0.84	-0.18	7.29e-11	1.98091e-10	11	promoter/genebody	ANKMY1	chr2	87565669	87565786	yes	0.61	0.48	0.13	6.32e-20	6.37647e-19	27	promoter/genebody	ZBED3	chr17	54058939	54058972	yes	0.21	0.37	-0.16	5.99e-08	1.83153e-07	11	promoter	CDH22
chr17	39877454	39877476	yes	0.83	0.6	0.23	5.41e-06	6.65055e-06	5	promoter/genebody	DEFB123	chr2	87565966	87566099	yes	0.69	0.52	0.17	1.3e-10	3.85531e-10	25	promoter/genebody	ZBED3	chr18	814006	814134	yes	0.55	0.72	-0.17	3.35e-06	6.35429e-06	17	promoter	ESYT2
chr17	46043559	46043770	yes	0.36	0.55	-0.19	6.98e-25	1.1269e-23	33	promoter/genebody	NNAT	chr2	89475494	89475535	yes	0.28	0.05	0.23	2.65e-15	1.49303e-14	9	promoter/genebody	BHMT2	chr2	487867	487899	yes	0.73	0.55	0.18	0.000101617	0.000134528	6	promoter	NAP1L4
chr17	53107763	53107920	yes	0.53	0.69	-0.16	8.7e-11	2.33573e-10	28	promoter/genebody	KCNS1	chr2	148331314	148331397	yes	0.15	0.28	-0.13	6.98e-06	8.99149e-06	15	promoter/genebody	DND1	chr3	807505	807540	yes	0.59	0.29	0.3	1.51e-06	3.1322e-06	5	promoter	GPR146
chr18	15628915	15628992	yes	0.62	0.73	-0.11	5.36e-06	6.59211e-06	17	promoter/genebody	PPCS	chr2	148405271	148405392	yes	0.19	0.4	-0.21	2.46e-09	5.83148e-09	15	promoter/genebody	PCDHA1	chr3	11538673	11538841	yes	0.27	0.17	0.1	1.11e-11	6.4573e-11	39	promoter	NCF1
chr18	53694402	53694503	yes	0.47	0.71	-0.24	8.45e-07	1.15907e-06	18	promoter/genebody	TNS3	chr2	149202940	149203096	yes	0.2	0.44	-0.24	2.57e-06	3.56668e-06	11	promoter/genebody	PCDHGA5	chr3	41307943	41308070	yes	0.55	0.64	-0.09	6.44e-07	1.49557e-06	14	promoter	RAB11FIP3
chr18	53694673	53694705	yes	0.41	0.64	-0.23	4.74e-12	1.59474e-11	13	promoter/genebody	TNS3	chr2	158208068	158208247	yes	0.21	0.43	-0.22	1.55e-10	4.54034e-10	22	promoter/genebody	CDX1	chr4	81524168	81524212	yes	0.11	0.23	-0.12	4.02e-05	5.81165e-05	16	promoter	FAM110B
chr18	53694739	53694823	yes	0.52	0.69	-0.17	6.47e-11	1.78389e-10	28	promoter/genebody	TNS3	chr3	750963	751059	yes	0.18	0.36	-0.18	4.45e-16	2.74007e-15	18	promoter/genebody	CYP2W1	chr5	5647985	5648004	yes	0.28	0.03	0.25	2.76e-06	5.30437e-06	5	promoter	FAM83F
chr2	181760	181863	yes	0.62	0.29	0.33	7.53e-21	8.43581e-20	14	promoter/genebody	CEND1/SLC25A22	chr3	2059719	2059836	yes	0.79	0.89	-0.1	5.53e-08	1.03459e-07	19	promoter/genebody	AMZ1	chr7	42055623	42055668	yes	0.75	0.32	0.43	1.42e-05	2.28896e-05	7	promoter	FOXP4
chr2	607538	607614	yes	0.35	0.22	0.13	1.79e-06	2.34877e-06	11	promoter/genebody	SLC22A18	chr3	2286311	2286829	yes	0.14	0.25	-0.11	6.37e-19	5.60321e-18	91	promoter/genebody	CHST12	chr9	4150043	4150059	yes	0.2	0.47	-0.27	1.23e-05	2.01312e-05	5	promoter	CCKBR
chr2	72108949	72109039	yes	0.11	0.23	-0.12	8.86e-12	2.83996e-11	21	promoter/genebody	C19orf45	chr3	4351157	4351166	yes	0.06	0.25	-0.19	4.61e-06	6.10463e-06	7	promoter/genebody	PAPOLB	chr9	149713028	149713348	yes	0.2	0.36	-0.16	2.34e-18	3.23134e-17	71	promoter	ZPBP
chr2	87565607	87565650	yes	0.25	0.36	-0.11	9.43e-05	0.00010265	17	promoter/genebody	ZBED3	chr3	9965794	9965826	yes	0.25	0.01	0.24	5.52e-19	4.88992e-18	9	promoter/genebody	MDH2	chr1	313741660	313741718	no	0.56	0.69	-0.13	0.00203395	0.00214827	11	promoter	AGPAT2
chr2	87565782	87565792	yes	0.27	0.39	-0.12	9.78e-05	0.000106223	5	promoter/genebody	ZBED3	chr3	10655496	10655626	yes	0.34	0.44	-0.1	6.51e-08	1.20897e-07	24	promoter/genebody	DNAJC30	chr10	69754401	69754430	no	0.39	0.14	0.25	1.23e-13	9.70159e-13	9	promoter	ITIH2
chr2	158208451	158208497	yes	0.42	0.25	0.17	2.9e-07	4.25617e-07	10	promoter/genebody	CDX1	chr3	19886299	19886704	yes	0.87	0.76	0.11	4.6e-19	4.16405e-18	57	promoter/genebody	JMJD5	chr12	15211971	15212007	no	0.6	0.79	-0.19	1.96e-06	3.93196e-06	7	promoter	LIMD2
chr3	2059701	2059847	yes	0.76	0.9	-0.14	6.03e-23	8.16551e-22	25	promoter/genebody	AMZ1	chr3	39019453	39019474	yes	0.51	0.79	-0.28	3.28e-09	7.65471e-09	7	promoter/genebody	VASN/CORO7	chr13	217491072	217491246	no	0.16	0.27	-0.11	2.77e-05	4.14071e-05	16	promoter	FAM207A
chr3	19886457	19886578	yes	0.67	0.78	-0.11	1.32e-06	1.76305e-06	16	promoter/genebody	JMJD5	chr3	72715421	72715514	yes	0.37	0.54	-0.17	2.39e-19	2.23478e-18	29	promoter/genebody	FBXO41	chr3	33123229	33123378	no	0.27	0.48	-0.21	2.28e-07	6.06561e-07	8	promoter	CIITA
chr3	33149669	33149721	yes	0.39	0.61	-0.22	8.82e-13	3.32614e-12	12	promoter/genebody	TEKT5	chr3	140527276	140527300	yes	0.68	0.93	-0.25	3.34e-11	1.08486e-10	5	promoter/genebody	COLEC11/TRAPPC12	chr3	41637593	41637618	no	0.25	0.11	0.14	1.1e-05	1.81736e-05	7	promoter	IGFALS
chr3	40946892	40947031	yes	0.11	0.21	-0.1	2e-25	3.43543e-24	43	promoter/genebody	HBM/HBZ	chr4	368350	368447	yes	0.23	0.39	-0.16	3.29e-13	1.44853e-12	24	promoter/genebody	LRRC24/C8orf82	chr4	71420590	71420681	no	0.51	0.78	-0.27	4.17e-07	1.01467e-06	5	promoter	SULF1
chr3	41375305	41375433	yes	0.78	0.88	-0.1	1.16e-09	2.55422e-09	12	promoter/genebody	RHBDL1/RHOT2	chr4	368957	369012	yes	0.11	0.27	-0.16	3.46e-09	8.0429e-09	13	promoter/genebody	LRRC24	chr6	51581568	51581863	no	0.73	0.79	-0.06	0.00255975	0.00267668	22	promoter	CD33
chr3	42629250	42629309	yes	0.32	0.44	-0.12	1.94e-08	3.47559e-08	19	promoter/genebody	NTN3	chr4	81523774	81523901	yes	0.43	0.72	-0.29	4.42e-16	2.72919e-15	14	promoter/genebody	FAM110B	chr6	54418056	54418079	no	0.79	0.48	0.31	3.53e-06	6.58564e-06	6	promoter	TMEM86B
chr3	72715291	72715509	yes	0.31	0.51	-0.2	9.83e-41	3.81174e-39	43	promoter/genebody	FBXO41	chr5	1209856	1210208	yes	0.48	0.6	-0.12	9.27e-11	2.80942e-10	57	promoter/genebody	RIBC2/SMC1B	chr6	58032386	58032504	no	0.62	0.42	0.2	0.00893155	0.00895288	11	promoter	TTLL10
chr3	135379350	135379383	yes	0.96	0.89	0.07	0.000855832	0.000880206	11	promoter/genebody	ASAP2	chr6	25131102	25131286	yes	0.1	0.32	-0.22	7.92e-27	1.51236e-25	16	promoter/genebody	ELMO3	chr7	66528936	66529002	no	0.27	0.45	-0.18	3.97e-07	9.73488e-07	11	promoter	CLEC14A
chr3	140528373	140528435	yes	0.46	0.68	-0.22	4.44e-10	1.04953e-09	14	promoter/genebody	COLEC11	chr6	25317318	25317481	yes	0.86	0.71	0.15	2.52e-26	4.55383e-25	40	promoter/genebody	TPPP3/ZDHHC1	chr7	134062449	134062485	no	0.66	0.83	-0.17	5.82e-06	1.03926e-05	5	promoter	TRAM2
chr4	364990	365009	yes	0.11	0.25	-0.14	0.000548366	0.00056915	5	promoter/genebody	C8orf82/ARHGAP39	chr6	49782287	49782424	yes	0.11	0.22	-0.11	0.000301563	0.000324622	16	promoter/genebody	FUT2	chr8	4355864	4356255	no	0.82	0.65	0.17	9.4e-08	2.79645e-07	12	promoter	SH3TC1
chr4	68314393	68314472	yes	0.29	0.19	0.1	8.1e-08	1.32239e-07	21	promoter/genebody	C8orf84	chr6	57997416	57997437	yes	0.77	0.92	-0.15	2.77e-06	3.82537e-06	8	promoter/genebody	SDF4/B3GALT6	chr1	2683238	2683296	yes	0.89	0.98	-0.09	4.13e-09	1.61367e-08	6	genebody	KIF25
chr4	81523626	81523745	yes	0.63	0.74	-0.11	3.85e-09	7.75357e-09	34	promoter/genebody	FAM110B	chr6	57999554	57999816	yes	0.44	0.58	-0.14	1.81e-11	6.11301e-11	23	promoter/genebody	B3GALT6/SDF4	chr1	2686638	2686679	yes	0.61	0.42	0.19	0.000113539	0.000149243	5	genebody	KIF25
chr5	86445874	86445914	yes	0.93	0.83	0.1	1.97e-09	4.16264e-09	15	promoter/genebody	SYCP3	chr6	57999910	58000109	yes	0.49	0.65	-0.16	8.38e-06	1.06748e-05	16	promoter/genebody	B3GALT6/SDF4	chr1	2698498	2698534	yes	0.94	0.81	0.13	1.74e-07	4.77337e-07	9	genebody	KIF25
chr6	12235637	12235664	yes	0.54	0.3	0.24	2.36e-06	3.051e-06	5	promoter/genebody	BCAR1	chr6	58286085	58286131	yes	0.67	0.77	-0.1	3.77e-05	4.40396e-05	15	promoter/genebody	ANKRD65	chr1	4733738	4733780	yes	0.56	0.69	-0.13	0.00101122	0.00111874	10	genebody	PDE10A
chr6	45815769	45816042	yes	0.75	0.88	-0.13	1.73e-11	5.27676e-11	11	promoter/genebody	GRIK5	chr6	78624662	78624698	yes	0.34	0.56	-0.22	4.29e-11	1.3672e-10	13	promoter/genebody	XKR8/SMPDL3B	chr1	8255740	8255864	yes	0.44	0.77	-0.33	1e-16	1.18759e-15	21	genebody	PARK2
chr6	51794690	51794819	yes	0.55	0.62	-0.07	8.34e-19	7.3469e-18	37	promoter/genebody	CTU1	chr7	39810886	39810933	yes	0.51	0.26	0.25	2.19e-07	3.67664e-07	8	promoter/genebody	KCNK17	chr1	8340944	8341015	yes	0.62	0.87	-0.25	3.24e-17	3.95891e-16	18	genebody	AGPAT4
chr6	51883290	51883339	yes	0.13	0.31	-0.18	1.69e-10	4.30894e-10	12	promoter/genebody	HAS1	chr7	42055812	42055919	yes	0.12	0.53	-0.41	2.05e-15	1.17126e-14	13	promoter/genebody	FOXP4	chr1	8341192	8341222	yes	0.57	0.81	-0.24	2.63e-12	1.76736e-11	11	genebody	AGPAT4
chr6	57997417	57997435	yes	0.8	0.94	-0.14	0.000347271	0.000364096	5	promoter/genebody	SDF4/B3GALT6	chr7	48129453	48129763	yes	0.26	0.38	-0.12	3.85e-23	5.29593e-22	79	promoter/genebody	TDRD6	chr1	9878257	9878279	yes	0.61	0.42	0.19	6.91e-05	9.4823e-05	7	genebody	FNDC1
chr6	57999524	57999550	yes	0.84	0.28	0.56	2.02e-07	3.05305e-07	5	promoter/genebody	B3GALT6/SDF4	chr7	128709625	128709753	yes	0.7	0.95	-0.25	1.31e-14	6.83296e-14	9	promoter/genebody	WDR25	chr1	18818133	18818265	yes	0.47	0.55	-0.08	3.58e-05	5.23549e-05	34	genebody	ZC3H12D
chr6	58286052	58286162	yes	0.65	0.76	-0.11	1.24e-10	3.22525e-10	33	promoter/genebody	ANKRD65	chr8	83285373	83285675	yes	0.69	0.48	0.21	1.09e-20	1.2016e-19	36	promoter/genebody	MAB21L2	chr1	82937578	82937591	yes	0.33	0.5	-0.17	2.24e-06	4.45425e-06	9	genebody	SOBP
chr6	62388643	62389018	yes	0.72	0.87	-0.15	3.15e-47	1.62582e-45	44	promoter/genebody	THAP3/PHF13	chr8	139774603	139774681	yes	0.64	0.76	-0.12	0.00196573	0.00200907	8	promoter/genebody	NAP1L5	chr1	146025685	146025753	yes	0.32	0.18	0.14	7.39e-08	2.2093e-07	20	genebody	DISP2
chr6	72647714	72647809	yes	0.18	0.31	-0.13	2.51e-13	1.03063e-12	17	promoter/genebody	UBXN10	chr9	7720899	7720943	yes	0.59	0.83	-0.24	0.00232287	0.00236772	7	promoter/genebody	PDE2A	chr1	305417639	305417688	yes	0.88	0.83	0.05	0.00451344	0.00462361	10	genebody	PRRC2B
chr6	145617128	145617142	yes	0.18	0.38	-0.2	1.01e-06	1.36367e-06	5	promoter/genebody	C1orf177	chr1	142983285	142983420	no	0.29	0.64	-0.35	9.08e-13	3.74068e-12	9	promoter/genebody	ADAL/LCMT2	chr1	305452449	305452498	yes	0.28	0.44	-0.16	0.00140259	0.00151187	7	genebody	POMT1
chr7	12921615	12921657	yes	0.79	0.92	-0.13	4.8e-07	6.81013e-07	12	promoter/genebody	ATXN1	chr1	146060117	146060218	no	0.16	0.42	-0.26	2.1e-07	3.54261e-07	7	promoter/genebody	C15orf52	chr1	305508802	305508837	yes	0.61	0.33	0.28	4.93e-14	4.19286e-13	6	genebody	RAPGEF1
chr7	48129454	48129600	yes	0.17	0.3	-0.13	2.5e-13	1.02621e-12	32	promoter/genebody	TDRD6	chr1	298850566	298850674	no	0.33	0.63	-0.3	1.96e-15	1.12388e-14	10	promoter/genebody	NEK6	chr1	307005041	307005103	yes	0.16	0.36	-0.2	1.41e-05	2.28592e-05	11	genebody	ADAMTS13
chr7	80251001	80251027	yes	0.54	0.71	-0.17	3.47e-12	1.19558e-11	6	promoter/genebody	LTB4R2	chr1	314150534	314150668	no	0.31	0.48	-0.17	3.71e-13	1.6206e-12	11	promoter/genebody	RNF208/C9orf169	chr1	307123535	307123732	yes	0.18	0.34	-0.16	5.46e-24	1.09182e-22	50	genebody	ADAMTSL2
chr7	80251335	80251406	yes	0.55	0.67	-0.12	2.39e-08	4.22e-08	14	promoter/genebody	LTB4R2	chr10	75201570	75201683	no	0.86	0.71	0.15	5.18e-08	9.74797e-08	7	promoter/genebody	ADARB2	chr1	307264558	307264717	yes	0.16	0.34	-0.18	3.46e-19	5.16419e-18	28	genebody	SARDH
chr7	106611092	106611124	yes	0.03	0.21	-0.18	2.29e-07	3.4211e-07	5	promoter/genebody	NGB	chr11	56944343	56944531	no	0.33	0.5	-0.17	4.53e-08	8.63073e-08	15	promoter/genebody	SPRY2	chr1	307328659	307328808	yes	0.86	0.72	0.14	3.4e-06	6.41817e-06	11	genebody	VAV2
chr7	129461205	129461259	yes	0.91	0.98	-0.07	0.000255908	0.000270565	10	promoter/genebody	ZNF839	chr12	5365197	5365251	no	0.05	0.25	-0.2	1.43e-06	2.07018e-06	5	promoter/genebody	EVPL	chr1	307338997	307339029	yes	0.95	0.85	0.1	1.01e-05	1.69341e-05	10	genebody	VAV2
chr7	131050602	131050646	yes	0.58	0.26	0.32	1.52e-19	1.47392e-18	10	promoter/genebody	TDRD9-AS1/TDRD9	chr12	46002285	46002301	no	0.03	0.24	-0.21	5.63e-07	8.7437e-07	5	promoter/genebody	LGALS9C	chr1	307361729	307361737	yes	0.87	0.65	0.22	9.55e-12	5.69646e-11	5	genebody	VAV2
chr7	131050653	131050752	yes	0.47	0.32	0.15	8.48e-12	2.72565e-11	16	promoter/genebody	TDRD9-AS1/TDRD9	chr12	54041463	54041569	no	0.46	0.8	-0.34	3.21e-20	3.3505e-19	15	promoter/genebody	RNF167/SLC25A11	chr1	307550589	307550670	yes	0.72	0.49	0.23	3.45e-07	8.65107e-07	13	genebody	WDR5
chr8	1591077	1591251	yes	0.81	0.92	-0.11	1.1e-09	2.44325e-09	15	promoter/genebody	MSANTD1	chr13	73476041	73476094	no	0.95	0.85	0.1	0.00101775	0.00105466	6	promoter/genebody	GHRL	chr1	308880930	308881012	yes	0.91	0.96	-0.05	2.47e-06	4.84581e-06	10	genebody	CAMSAP1
chr8	1728992	1729025	yes	0.78	0.98	-0.2	7.7e-10	1.75462e-09	7	promoter/genebody	RGS12	chr13	140843647	140843748	no	0.79	0.9	-0.11	1.12e-06	1.64843e-06	5	promoter/genebody	LRRC15	chr1	314041435	314041468	yes	0.23	0.36	-0.13	0.000990725	0.00109896	7	genebody	EXD3
chr8	83285127	83285407	yes	0.45	0.6	-0.15	1.47e-15	8.51493e-15	56	promoter/genebody	MAB21L2	chr14	81843949	81844020	no	0.27	0.54	-0.27	1.51e-06	2.16734e-06	6	promoter/genebody	PLA2G12B	chr10	27946505	27946691	yes	0.59	0.47	0.12	2.3e-07	6.09667e-07	35	genebody	CACNA1S
chr9	10835836	10835856	yes	0.92	0.8	0.12	2.09e-07	3.14543e-07	7	promoter/genebody	KLHL35	chr14	99353449	99353487	no	0.17	0.47	-0.3	3.23e-07	5.25367e-07	5	promoter/genebody	C10orf10/RASSF4	chr10	63680232	63680479	yes	0.49	0.6	-0.11	6.87e-09	2.57312e-08	44	genebody	GJD4
chr9	137621766	137621781	yes	0.2	0.34	-0.14	9.81e-10	2.18835e-09	11	promoter/genebody	TSEN15	chr17	34381881	34382021	no	0.84	0.64	0.2	9e-09	1.93177e-08	9	promoter/genebody	CD93	chr10	69637664	69637685	yes	0.71	0.85	-0.14	9.84e-09	3.59026e-08	12	genebody	TAF3
chr1	301587527	301587836	no	0.39	0.53	-0.14	1.02e-11	3.24586e-11	39	promoter/genebody	ANGPTL2	chr17	38436943	38437015	no	0.4	0.7	-0.3	7.36e-09	1.60643e-08	5	promoter/genebody	SDCBP2	chr10	69638162	69638196	yes	0.71	0.89	-0.18	5.39e-06	9.69259e-06	9	genebody	TAF3
chr1	314132097	314132164	no	0.54	0.41	0.13	9.99e-09	1.87755e-08	12	promoter/genebody	FAM166A	chr17	39069471	39069532	no	0.57	0.4	0.17	3.03e-06	4.15882e-06	8	promoter/genebody	ANGPT4	chr10	75222261	75222455	yes	0.62	0.75	-0.13	1.5e-10	7.51232e-10	47	genebody	ADARB2
chr1	314150515	314150663	no	0.6	0.46	0.14	2.18e-09	4.57067e-09	20	promoter/genebody	RNF208/C9orf169	chr17	46837927	46838261	no	0.47	0.66	-0.19	3.18e-08	6.21802e-08	21	promoter/genebody	LBP	chr11	701407	701469	yes	0.6	0.76	-0.16	2.49e-05	3.7876e-05	8	genebody	FGF9
chr10	28747981	28748072	no	0.7	0.88	-0.18	9.66e-14	4.27559e-13	13	promoter/genebody	PTPN7	chr17	65146218	65146397	no	0.18	0.37	-0.19	7.41e-13	3.0987e-12	11	promoter/genebody	ZBP1	chr11	84698288	84698336	yes	0.51	0.36	0.15	8.24e-06	1.41606e-05	11	genebody	RAB20
chr11	56944468	56944555	no	0.35	0.5	-0.15	9.3e-07	1.26947e-06	16	promoter/genebody	SPRY2	chr2	7449	7538	no	0.47	0.64	-0.17	1.59e-08	3.28468e-08	14	promoter/genebody	MUC2	chr11	86119033	86119144	yes	0.54	0.65	-0.11	3.02e-08	9.85108e-08	17	genebody	LAMP1
chr12	2486	2657	no	0.73	0.87	-0.14	3.47e-10	8.36994e-10	13	promoter/genebody	TEX19	chr2	151226	151256	no	0.76	0.63	0.13	3.1e-08	6.08753e-08	7	promoter/genebody	CD151/EFCAB4A	chr11	86220693	86220742	yes	0.69	0.85	-0.16	1.26e-10	6.33179e-10	10	genebody	F7
chr12	21339617	21339731	no	0.83	0.91	-0.08	1.56e-07	2.4172e-07	21	promoter/genebody	KRT14	chr2	151500	151616	no	0.64	0.47	0.17	1.65e-08	3.38969e-08	12	promoter/genebody	CD151/EFCAB4A	chr11	86536575	86536590	yes	0.45	0.6	-0.15	0.000426308	0.000505387	5	genebody	GRK1
chr12	21737346	21737492	no	0.5	0.69	-0.19	5.09e-08	8.56017e-08	5	promoter/genebody	KRTAP3-1	chr2	155322	155593	no	0.25	0.35	-0.1	5.35e-06	7.01187e-06	20	promoter/genebody	EFCAB4A	chr12	302235	302337	yes	0.55	0.69	-0.14	1.11e-12	7.83858e-12	13	genebody	TBCD
chr12	54041453	54041522	no	0.85	0.73	0.12	0.000111046	0.000120267	10	promoter/genebody	RNF167/SLC25A11	chr2	3976346	3976762	no	0.37	0.44	-0.07	0.00223567	0.00228006	26	promoter/genebody	SSH3/ANKRD13D	chr12	332397	332444	yes	0.73	0.53	0.2	0.000249851	0.000304809	7	genebody	ZNF750
chr12	54083615	54083880	no	0.3	0.46	-0.16	1.28e-15	7.46934e-15	17	promoter/genebody	C17orf107/CHRNE	chr2	5577641	5577688	no	0.72	0.82	-0.1	0.00016717	0.000183858	8	promoter/genebody	CFL1	chr12	350637	350671	yes	0.87	0.8	0.07	0.00166486	0.00178236	7	genebody	TBCD
chr13	82522507	82522749	no	0.69	0.87	-0.18	1.12e-07	1.77868e-07	9	promoter/genebody	RAB6B	chr2	6259873	6260055	no	0.33	0.43	-0.1	2.43e-05	2.90623e-05	15	promoter/genebody	NAALADL1	chr12	909874	909904	yes	0.43	0.24	0.19	4.74e-07	1.13349e-06	8	genebody	CCDC57
chr14	110108964	110109092	no	0.67	0.81	-0.14	8.49e-10	1.9212e-09	8	promoter/genebody	CH25H	chr2	9331738	9331863	no	0.11	0.21	-0.1	4.59e-07	7.23006e-07	14	promoter/genebody	C11orf9	chr12	916427	916462	yes	0.88	0.79	0.09	1.14e-07	3.2992e-07	17	genebody	CCDC57
chr15	146940231	146940324	no	0.57	0.8	-0.23	1.86e-05	2.15093e-05	6	promoter/genebody	CHRND	chr2	16434615	16435502	no	0.89	0.8	0.09	2.26e-08	4.55707e-08	47	promoter/genebody	SPI1	chr12	1383168	1383292	yes	0.7	0.81	-0.11	5.27e-11	2.82367e-10	19	genebody	SLC38A10
chr15	151631197	151631525	no	0.77	0.95	-0.18	1.51e-24	2.34008e-23	25	promoter/genebody	RAB17	chr2	77642106	77642135	no	0.85	0.5	0.35	7.94e-09	1.72102e-08	6	promoter/genebody	HMHA1	chr12	1401481	1401564	yes	0.52	0.56	-0.04	0.00725407	0.00733565	14	genebody	SLC38A10
chr15	153239739	153240012	no	0.76	0.89	-0.13	6.09e-09	1.18743e-08	8	promoter/genebody	MAD2L1BP/MRPS18A	chr2	149277099	149277167	no	0.12	0.26	-0.14	2.77e-06	3.82997e-06	15	promoter/genebody	PCDHGA12	chr12	1412429	1412438	yes	0.44	0.83	-0.39	5.85e-09	2.2266e-08	5	genebody	SLC38A10
chr15	153940843	153940918	no	0.64	0.77	-0.13	7.32e-05	8.04732e-05	7	promoter/genebody	OTOS	chr3	18824715	18824727	no	0.94	0.81	0.13	1.85e-06	2.62572e-06	5	promoter/genebody	LAT/SPNS1	chr12	4024761	4024909	yes	0.48	0.34	0.14	7e-05	9.57646e-05	11	genebody	SEPT9
chr2	151420	151665	no	0.32	0.45	-0.13	8.26e-14	3.68983e-13	33	promoter/genebody	CD151/EFCAB4A	chr3	27004649	27004730	no	0.73	0.91	-0.18	3.46e-10	9.52738e-10	7	promoter/genebody	TMC7/TMC5	chr12	4837367	4837401	yes	0.52	0.29	0.23	1.37e-05	2.22584e-05	7	genebody	CYGB
chr2	2772793	2772878	no	0.78	0.91	-0.13	1.98e-13	8.28652e-13	7	promoter/genebody	MRPL21/IGHMBP2	chr3	40951116	40951148	no	0.69	0.77	-0.08	0.00071263	0.000744969	6	promoter/genebody	HBA2	chr12	18712778	18712952	yes	0.59	0.47	0.12	1.22e-12	8.51451e-12	24	genebody	FAM187A
chr2	3976722	3976762	no	0.58	0.92	-0.34	2.37e-17	1.75893e-16	12	promoter/genebody	SSH3/ANKRD13D	chr3	41351886	41352271	no	0.54	0.74	-0.2	1.26e-11	4.38175e-11	13	promoter/genebody	WDR90/FAM195A	chr12	19232819	19232864	yes	0.54	0.81	-0.27	9.61e-07	2.09787e-06	9	genebody	ITGA2B
chr2	3977528	3977534	no	0.71	0.86	-0.15	2.07e-06	2.69975e-06	5	promoter/genebody	SSH3/ANKRD13D	chr3	41368544	41368700	no	0.62	0.76	-0.14	2.77e-06	3.83082e-06	13	promoter/genebody	RHOT2/WDR90	chr12	44624600	44624618	yes	0.25	0.12	0.13	4.78e-05	6.80648e-05	8	genebody	ADAP2
chr2	4350926	4350990	no	0.61	0.39	0.22	3.86e-07	5.54251e-07	6	promoter/genebody	C11orf86	chr3	41369399	41369501	no	0.19	0.37	-0.18	1.02e-06	1.51913e-06	8	promoter/genebody	RHOT2/WDR90	chr12	44624851	44625008	yes	0.39	0.17	0.22	3.88e-12	2.55821e-11	23	genebody	ADAP2
chr2	4866224	4866517	no	0.47	0.56	-0.09	1.6e-05	1.87285e-05	23	promoter/genebody	CCS/CCDC87	chr4	391372	391946	no	0.39	0.46	-0.07	2.04e-05	2.47226e-05	40	promoter/genebody	GPT	chr12	44625012	44625154	yes	0.41	0.14	0.27	1.96e-36	6.02564e-35	15	genebody	ADAP2
chr2	5577791	5577811	no	0.5	0.7	-0.2	9.79e-08	1.57195e-07	6	promoter/genebody	CFL1	chr4	103290458	103290586	no	0.7	0.57	0.13	2.94e-06	4.03706e-06	16	promoter/genebody	RUSC1	chr12	52117137	52117252	yes	0.9	0.82	0.08	0.00285751	0.00297323	11	genebody	CYB5D2
chr2	5984309	5984468	no	0.5	0.28	0.22	2.24e-10	5.57306e-10	10	promoter/genebody	SLC25A45	chr5	8104115	8104259	no	0.91	0.71	0.2	4.57e-19	4.14479e-18	13	promoter/genebody	CYTH4	chr12	55440197	55440294	yes	0.24	0.36	-0.12	6.85e-05	9.40218e-05	13	genebody	DNAH2
chr2	17950410	17950424	no	0.8	0.48	0.32	1.87e-05	2.1612e-05	5	promoter/genebody	C11orf94/MAPK8IP1	chr5	8439762	8439864	no	0.73	0.55	0.18	0.00036809	0.000392347	7	promoter/genebody	CSF2RB	chr12	62351168	62351344	yes	0.53	0.64	-0.11	1.75e-07	4.80149e-07	27	genebody	PIGL
chr2	73685215	73685237	no	0.77	0.9	-0.13	8.93e-14	3.96995e-13	6	promoter/genebody	NDUFA11/VMAC	chr5	18771815	18771884	no	0.2	0.36	-0.16	1.54e-05	1.89202e-05	9	promoter/genebody	SOAT2/IGFBP6	chr13	33136487	33136503	yes	0.38	0.18	0.2	0.000837069	0.000938552	7	genebody	NBEAL2
chr2	77009493	77009526	no	0.61	0.37	0.24	1.92e-07	2.91941e-07	7	promoter/genebody	IZUMO4	chr5	69860608	69860620	no	0.48	0.19	0.29	1.01e-11	3.54235e-11	11	promoter/genebody	SLC6A12	chr13	146678317	146678374	yes	0.29	0.58	-0.29	2.45e-05	3.72338e-05	9	genebody	ADCY5
chr2	77519129	77519157	no	0.59	0.8	-0.21	2.08e-07	3.13619e-07	9	promoter/genebody	R3HDM4/KISS1R	chr5	84067991	84068024	no	0.51	0.65	-0.14	2.44e-05	2.9164e-05	9	promoter/genebody	TDG/HSP90B1	chr13	215453969	215454043	yes	0.78	0.88	-0.1	0.00032499	0.000391169	12	genebody	RIPK4
chr2	147106561	147106653	no	0.47	0.18	0.29	4.05e-06	5.07153e-06	5	promoter/genebody	SLC23A1	chr6	17304203	17304272	no	0.13	0.34	-0.21	6.92e-12	2.48035e-11	12	promoter/genebody	CX3CL1	chr13	216985604	216985635	yes	0.65	0.42	0.23	1.57e-07	4.3524e-07	5	genebody	ICOSLG
chr2	147108022	147108251	no	0.72	0.51	0.21	1.6e-18	1.37694e-17	18	promoter/genebody	SLC23A1/RP11-1280I22.1	chr6	40230883	40231040	no	0.79	0.9	-0.11	3.15e-10	8.72493e-10	14	promoter/genebody	DMKN	chr13	217159559	217159602	yes	0.81	0.38	0.43	1.71e-11	9.62954e-11	6	genebody	TSPEAR
chr2	157310548	157311059	no	0.57	0.79	-0.22	5.08e-19	4.5798e-18	19	promoter/genebody	IL17B	chr6	43025922	43026769	no	0.75	0.69	0.06	0.000739165	0.000771435	34	promoter/genebody	MAP4K1	chr13	217512335	217512375	yes	0.97	0.84	0.13	5.45e-08	1.68153e-07	10	genebody	FAM207A
chr3	18824715	18824728	no	0.97	0.79	0.18	3.25e-11	9.46638e-11	6	promoter/genebody	LAT/SPNS1	chr6	54417990	54418048	no	0.44	0.65	-0.21	3.92e-10	1.07089e-09	8	promoter/genebody	TMEM86B/PPP6R1	chr13	218327748	218327787	yes	0.56	0.71	-0.15	0.000465364	0.000547564	8	genebody	PCBP3
chr3	24055139	24055191	no	0.62	0.85	-0.23	1.35e-10	3.48575e-10	9	promoter/genebody	OTOA	chr6	62364726	62364767	no	0.49	0.65	-0.16	1.7e-05	2.07053e-05	5	promoter/genebody	DNAJC11/ZBTB48	chr13	218620991	218621098	yes	0.75	0.87	-0.12	1.13e-07	3.28273e-07	15	genebody	FTCD
chr3	27004649	27004729	no	0.82	0.93	-0.11	2.27e-07	3.39611e-07	6	promoter/genebody	TMC7/TMC5	chr7	27551940	27552246	no	0.77	0.63	0.14	9.23e-10	2.34351e-09	21	promoter/genebody	TNF	chr13	218631336	218631458	yes	0.52	0.68	-0.16	8.73e-05	0.000117449	21	genebody	FTCD
chr3	40522543	40522755	no	0.4	0.54	-0.14	1.12e-10	2.93831e-10	20	promoter/genebody	TNFRSF12A	chr8	1182596	1182678	no	0.73	0.6	0.13	1.42e-05	1.75472e-05	9	promoter/genebody	SH3BP2	chr14	4382632	4382667	yes	0.6	0.71	-0.11	0.00557355	0.00568135	9	genebody	LZTS1
chr3	41819106	41819224	no	0.63	0.78	-0.15	7.13e-13	2.72352e-12	15	promoter/genebody	TMEM204/IFT140	chr9	7348780	7348799	no	0.87	0.62	0.25	5.12e-09	1.14971e-08	9	promoter/genebody	IL18BP/RNF121	chr14	7306663	7306688	yes	0.93	0.77	0.16	4.52e-13	3.36376e-12	5	genebody	SORBS3
chr3	42400068	42400328	no	0.48	0.56	-0.08	0.00900592	0.00901528	16	promoter/genebody	C16orf79/MLST8	chr1	313760514	313760714	yes	0.27	0.4	-0.13	3.63e-06	4.91182e-06	12	promoter	C8G	chr14	7802843	7803098	yes	0.61	0.39	0.22	1.68e-08	5.79309e-08	20	genebody	TNFRSF10D
chr3	59264902	59264991	no	0.63	0.55	0.08	0.00337872	0.00340583	8	promoter/genebody	ZAP70/FAM178B	chr1	314131310	314131664	yes	0.78	0.69	0.09	0.000275673	0.000297511	9	promoter	FAM166A	chr14	42795293	42795324	yes	0.32	0.14	0.18	7.22e-07	1.65386e-06	11	genebody	MSI1
chr3	102777640	102777701	no	0.93	0.79	0.14	1.14e-07	1.80995e-07	5	promoter/genebody	ABCG5	chr11	17077453	17077485	yes	0.22	0.36	-0.14	4.94e-07	7.73727e-07	9	promoter	DLEU7	chr14	47988901	47989125	yes	0.3	0.2	0.1	2.08e-09	8.6633e-09	48	genebody	MN1
chr3	118988768	118988851	no	0.57	0.79	-0.22	2.55e-08	4.48863e-08	7	promoter/genebody	PREB/C2orf53	chr11	86518461	86518547	yes	0.46	0.66	-0.2	3.89e-07	6.21925e-07	6	promoter	ATP4B	chr14	120493238	120493369	yes	0.78	0.91	-0.13	1.16e-11	6.71683e-11	26	genebody	DNMBP
chr4	684052	684227	no	0.82	0.92	-0.1	1.4e-07	2.18622e-07	18	promoter/genebody	BOP1	chr12	4789950	4789978	yes	0.46	0.32	0.14	4.48e-07	7.0849e-07	11	promoter	ST6GALNAC2	chr14	151046616	151046644	yes	0.23	0.05	0.18	9.1e-10	4.06062e-09	11	genebody	EBF3
chr4	1228641	1228711	no	0.73	0.9	-0.17	1.57e-06	2.07372e-06	8	promoter/genebody	ZC3H3	chr12	4997311	4997342	yes	0.89	0.69	0.2	7.9e-05	8.94227e-05	7	promoter	UBE2O	chr14	152751606	152751858	yes	0.77	0.65	0.12	1.6e-09	6.78124e-09	32	genebody	INPP5A
chr4	103563119	103563132	no	0.89	0.6	0.29	5.08e-12	1.70022e-11	5	promoter/genebody	LENEP	chr12	22235264	22235353	yes	0.19	0.33	-0.14	2.76e-08	5.4786e-08	19	promoter	TNS4	chr14	152835952	152836117	yes	0.79	0.69	0.1	2.38e-08	7.89552e-08	16	genebody	INPP5A
chr4	106427258	106427354	no	0.6	0.83	-0.23	3.78e-10	9.05649e-10	5	promoter/genebody	LINGO4	chr12	27281940	27282016	yes	0.23	0.41	-0.18	9.23e-05	0.000103911	10	promoter	WFIKKN2	chr14	153148215	153148250	yes	0.63	0.46	0.17	1.77e-05	2.78275e-05	13	genebody	KNDC1
chr5	3050782	3050811	no	0.42	0.64	-0.22	2.26e-05	2.59412e-05	5	promoter/genebody	SCUBE1	chr13	28954608	28954648	yes	0.17	0.36	-0.19	1.94e-07	3.30047e-07	6	promoter	HIGD1A	chr14	153630450	153630458	yes	0.8	0.5	0.3	2.32e-11	1.2855e-10	5	genebody	RP11-108K14.4
chr5	18671121	18671197	no	0.3	0.17	0.13	5.06e-06	6.24671e-06	10	promoter/genebody	KRT8P11	chr13	218313582	218313633	yes	0.85	0.65	0.2	0.000328113	0.00035151	7	promoter	PCBP3	chr14	153633030	153633037	yes	0.5	0.65	-0.15	0.00017494	0.00022025	5	genebody	RP11-108K14.4
chr5	66463275	66463398	no	0.39	0.59	-0.2	2.51e-10	6.19433e-10	8	promoter/genebody	IFFO1/C12orf53	chr14	43721683	43721791	yes	0.11	0.41	-0.3	1.67e-16	1.08562e-15	14	promoter	C12orf34	chr15	38050134	38050286	yes	0.67	0.55	0.12	4.59e-12	3.00936e-11	33	genebody	KBTBD11
chr5	91726093	91726210	no	0.78	0.92	-0.14	4.09e-06	5.10743e-06	7	promoter/genebody	HAL	chr15	154449180	154449204	yes	0.23	0.38	-0.15	1.25e-05	1.55646e-05	7	promoter	GPC1	chr15	91439545	91439621	yes	0.08	0.28	-0.2	2.13e-16	2.35143e-15	21	genebody	HOXD3
chr6	40230882	40230997	no	0.69	0.82	-0.13	3.97e-07	5.69407e-07	8	promoter/genebody	DMKN	chr17	54058773	54058973	yes	0.51	0.37	0.14	4.19e-19	3.82732e-18	36	promoter	CDH22	chr15	142089345	142089407	yes	0.87	0.75	0.12	1.95e-07	5.257e-07	9	genebody	IRS1
chr6	40340240	40340280	no	0.73	0.88	-0.15	2e-11	6.05031e-11	7	promoter/genebody	FFAR1	chr2	69768186	69768399	yes	0.12	0.25	-0.13	1.14e-13	5.24147e-13	34	promoter	SLC44A2	chr15	150193413	150193569	yes	0.79	0.66	0.13	6.91e-07	1.59037e-06	17	genebody	AGAP9
chr6	45233162	45233291	no	0.53	0.39	0.14	6.68e-05	7.36016e-05	8	promoter/genebody	B3GNT8	chr3	752185	752436	yes	0.52	0.66	-0.14	2.5e-17	1.81532e-16	34	promoter	CYP2W1	chr15	150316695	150316741	yes	0.79	0.87	-0.08	0.000389152	0.000462646	10	genebody	AGAP9
chr6	47284547	47284608	no	0.49	0.85	-0.36	3.25e-20	3.40823e-19	7	promoter/genebody	APOC2/APOC4	chr3	807317	807505	yes	0.21	0.36	-0.15	2.05e-22	2.62493e-21	26	promoter	GPR146	chr15	150319219	150319293	yes	0.49	0.82	-0.33	2.88e-37	9.06326e-36	12	genebody	AGAP9
chr6	47939094	47939134	no	0.7	0.83	-0.13	7e-05	7.6997e-05	8	promoter/genebody	STRN4	chr3	808571	808587	yes	0.64	0.86	-0.22	6.97e-08	1.28621e-07	6	promoter	GPR146	chr15	152061096	152061125	yes	0.74	0.87	-0.13	3.86e-07	9.55271e-07	10	genebody	SCLY
chr6	51164210	51164266	no	0.55	0.84	-0.29	3.13e-17	2.28256e-16	8	promoter/genebody	C19orf63/FAM71E1	chr3	2059873	2060075	yes	0.63	0.8	-0.17	1.63e-15	9.4335e-15	31	promoter	AMZ1	chr15	152951017	152951061	yes	0.83	0.78	0.05	0.0024832	0.00260096	14	genebody	HDAC4
chr6	57280735	57280809	no	0.73	0.89	-0.16	6.85e-08	1.13094e-07	12	promoter/genebody	C19orf18	chr3	2286978	2287088	yes	0.23	0.36	-0.13	8.64e-13	3.57646e-12	29	promoter	CHST12	chr15	154956837	154956921	yes	0.59	0.8	-0.21	4.6e-08	1.45938e-07	13	genebody	SNED1
chr6	69201698	69201744	no	0.46	0.29	0.17	8.07e-05	8.83762e-05	5	promoter/genebody	AGMAT	chr3	7345824	7345864	yes	0.35	0.51	-0.16	7.69e-07	1.16601e-06	7	promoter	STAG3	chr16	74644326	74644479	yes	0.88	0.81	0.07	3.47e-05	5.10619e-05	23	genebody	GALNT10
chr6	72138785	72138876	no	0.61	0.75	-0.14	6.36e-17	4.4588e-16	12	promoter/genebody	NBL1	chr3	41307876	41307987	yes	0.45	0.6	-0.15	1.61e-10	4.69366e-10	17	promoter	RAB11FIP3	chr16	86017367	86017409	yes	0.28	0.5	-0.22	5.9e-06	1.04855e-05	8	genebody	SLC12A7
chr6	152315978	152316115	no	0.55	0.68	-0.13	0.000411888	0.000430282	10	promoter/genebody	ATPAF1-AS1/KIAA0494	chr3	125227913	125228028	yes	0.3	0.61	-0.31	3.45e-18	2.7938e-17	8	promoter	APOB	chr16	86023480	86023592	yes	0.91	0.84	0.07	1.22e-09	5.27696e-09	21	genebody	SLC12A7
chr6	154054192	154054484	no	0.38	0.56	-0.18	3.33e-07	4.84398e-07	12	promoter/genebody	TCTEX1D4/BTBD19	chr4	111216005	111216162	yes	0.77	0.55	0.22	9.34e-26	1.58534e-24	20	promoter	ADAM30	chr17	40350180	40350520	yes	0.33	0.25	0.08	0.0021993	0.00231709	15	genebody	DUSP15
chr7	24847600	24847815	no	0.73	0.87	-0.14	1.48e-15	8.58744e-15	21	promoter/genebody	TRIM10	chr5	584917	584941	yes	0.83	0.93	-0.1	3.85e-06	5.17119e-06	9	promoter	TRMU	chr17	47273081	47273181	yes	0.88	0.82	0.06	0.000166893	0.000210939	15	genebody	PPP1R16B
chr7	27554454	27554624	no	0.8	0.9	-0.1	2.11e-10	5.29511e-10	7	promoter/genebody	TNF/LTA	chr5	7898100	7898108	yes	0.54	0.68	-0.14	5.38e-06	7.04259e-06	5	promoter	CARD10	chr17	65775398	65775486	yes	0.86	0.78	0.08	3.32e-09	1.31997e-08	17	genebody	RAB22A
chr7	28076824	28076957	no	0.46	0.7	-0.24	1.37e-08	2.51531e-08	10	promoter/genebody	NOTCH4	chr5	8010050	8010077	yes	0.84	0.55	0.29	9.16e-09	1.96223e-08	5	promoter	ELFN2	chr17	66508005	66508026	yes	0.61	0.74	-0.13	3.66e-06	6.78537e-06	10	genebody	TH1L
chr7	81029670	81029704	no	0.8	0.91	-0.11	3.95e-05	4.42727e-05	5	promoter/genebody	CMTM5/IL25	chr5	15691828	15691915	yes	0.35	0.22	0.13	3.46e-06	4.69146e-06	12	promoter	PRPH	chr17	68963003	68963018	yes	0.56	0.73	-0.17	2.5e-06	4.86448e-06	6	genebody	CDH4
chr7	128669196	128669320	no	0.62	0.73	-0.11	4.81e-07	6.82541e-07	8	promoter/genebody	SLC25A47	chr5	19693574	19693763	yes	0.4	0.24	0.16	1.02e-08	2.17492e-08	20	promoter	HOXC5	chr17	69000144	69000178	yes	0.33	0.52	-0.19	0.00344343	0.00356226	5	genebody	TAF4
chr7	128904384	128904456	no	0.49	0.31	0.18	5.67e-09	1.11206e-08	11	promoter/genebody	AMN	chr5	86445801	86445905	yes	0.72	0.83	-0.11	1.34e-08	2.80618e-08	21	promoter	SYCP3	chr17	69040489	69040598	yes	0.66	0.5	0.16	4.91e-13	3.61864e-12	13	genebody	TAF4
chr7	129925007	129925064	no	0.82	0.94	-0.12	6.28e-08	1.03947e-07	10	promoter/genebody	SAT1/PPP2R5C	chr7	128588640	128588695	yes	0.24	0.74	-0.5	1.65e-13	7.50462e-13	12	promoter	DEGS2	chr17	69085221	69085395	yes	0.49	0.6	-0.11	2.81e-05	4.19372e-05	16	genebody	LSM14B
chr8	309572	309727	no	0.84	0.94	-0.1	4.08e-07	5.84111e-07	15	promoter/genebody	TACC3/TMEM129	chr7	128904476	128904993	yes	0.22	0.47	-0.25	7.5e-26	1.2959e-24	29	promoter	AMN	chr18	2713340	2713491	yes	0.67	0.82	-0.15	6.59e-15	6.18986e-14	37	genebody	RBM33
chr8	5267060	5267136	no	0.43	0.73	-0.3	7.12e-15	3.70439e-14	14	promoter/genebody	CYTL1	chr7	129327021	129327146	yes	0.87	0.95	-0.08	4.75e-10	1.27962e-09	13	promoter	TECPR2	chr18	6442233	6442280	yes	0.92	0.75	0.17	3.89e-05	5.63354e-05	6	genebody	GBX1
chr8	126943889	126943957	no	0.7	0.53	0.17	9.34e-09	1.76501e-08	7	promoter/genebody	BDH2/SLC9B1	chr7	129327502	129327545	yes	0.67	0.81	-0.14	2.03e-06	2.85744e-06	15	promoter	TECPR2	chr18	43424073	43424225	yes	0.46	0.74	-0.28	8.19e-54	3.43497e-52	28	genebody	BMPER
chr9	4895499	4895644	no	0.64	0.81	-0.17	2.51e-07	3.71135e-07	12	promoter/genebody	UBQLNL	chr7	131264852	131264959	yes	0.48	0.69	-0.21	4.47e-06	5.94813e-06	6	promoter	CDCA4	chr18	53848123	53848262	yes	0.67	0.38	0.29	8.32e-12	5.1079e-11	14	genebody	TNS3
chr9	10882846	10882918	no	0.75	0.85	-0.1	1.64e-05	1.91059e-05	11	promoter/genebody	GDPD5	chr8	1297624	1297711	yes	0.18	0.4	-0.22	1.19e-13	5.46952e-13	11	promoter	MFSD10	chr18	60709702	60709778	yes	0.98	0.95	0.03	0.000153097	0.000194499	9	genebody	VPS41
chr9	44716527	44716620	no	0.74	0.87	-0.13	1.23e-24	1.91517e-23	10	promoter/genebody	TEX12	chr8	79742296	79742385	yes	0.6	0.33	0.27	1.14e-05	1.42273e-05	7	promoter	SFRP2	chr18	61103158	61103324	yes	0.23	0.14	0.09	8.65e-12	5.26224e-11	53	genebody	ZNF467
chr9	134637377	134637461	no	0.73	0.94	-0.21	1.12e-07	1.78427e-07	5	promoter/genebody	MR1	chr8	121474455	121474498	yes	0.73	0.76	-0.03	8.14e-21	9.078e-20	5	promoter	COL25A1	chr18	61103891	61103997	yes	0.38	0.26	0.12	4.93e-11	2.65351e-10	16	genebody	ZNF467
chr10	75200133	75200229	yes	0.75	0.85	-0.1	4.12e-05	4.6105e-05	10	promoter	ADARB2	chr9	681703	681728	yes	0.75	0.53	0.22	0.00209566	0.00214014	5	promoter	ST5	chr2	81411	81474	yes	0.86	0.69	0.17	0.00349472	0.0036094	5	genebody	AP2A2
chr11	17077289	17077683	yes	0.29	0.42	-0.13	5.51e-12	1.82909e-11	48	promoter	DLEU7	chr9	10835851	10836164	yes	0.78	0.59	0.19	3.76e-27	7.36372e-26	34	promoter	KLHL35	chr2	124185	124241	yes	0.55	0.73	-0.18	3.13e-10	1.49185e-09	15	genebody	TSPAN4
chr11	86441617	86441894	yes	0.24	0.16	0.08	2.58e-11	7.65695e-11	18	promoter	DCUN1D2	chr9	136228919	136228946	yes	0.38	0.61	-0.23	6.21e-07	9.58719e-07	7	promoter	RGS8	chr2	127605	127624	yes	0.8	0.89	-0.09	0.000611099	0.000700067	5	genebody	TSPAN4
chr12	246709	246837	yes	0.77	0.9	-0.13	4.31e-17	3.08888e-16	12	promoter	RAB40B	chr1	144618672	144618684	no	0.8	0.92	-0.12	0.00121814	0.00125513	5	promoter	SPTBN5	chr2	728413	728457	yes	0.77	0.62	0.15	7.25e-07	1.65764e-06	16	genebody	NADSYN1
chr12	1149491	1149648	yes	0.76	0.87	-0.11	3.33e-06	4.20883e-06	11	promoter	FSCN2	chr1	158313435	158313453	no	0.48	0.63	-0.15	0.00249241	0.00253442	5	promoter	MAGEL2	chr2	5874209	5874280	yes	0.33	0.13	0.2	4.42e-23	8.43405e-22	24	genebody	EHBP1L1
chr12	4829711	4829729	yes	0.27	0.64	-0.37	1.18e-10	3.09705e-10	6	promoter	CYGB	chr1	227251655	227251682	no	0.59	0.35	0.24	1.74e-05	2.11861e-05	5	promoter	DENND4C	chr2	8213521	8213582	yes	0.84	0.95	-0.11	6.83e-06	1.19574e-05	6	genebody	CHRM1
chr12	18205877	18205885	yes	0.56	0.24	0.32	2.26e-06	2.94069e-06	5	promoter	ARHGAP27	chr1	285725573	285725621	no	0.61	0.81	-0.2	2.1e-05	2.54163e-05	5	promoter	AMBP	chr2	9161509	9161567	yes	0.46	0.73	-0.27	6.42e-07	1.49557e-06	8	genebody	FADS3
chr12	18432586	18432640	yes	0.43	0.62	-0.19	2.19e-07	3.28696e-07	9	promoter	TEX34	chr1	303258399	303258528	no	0.21	0.47	-0.26	9.27e-08	1.67312e-07	5	promoter	PHYHD1	chr2	10491279	10491399	yes	0.92	0.88	0.04	3.86e-05	5.60245e-05	22	genebody	PTGDR2
chr12	36070599	36070791	yes	0.57	0.69	-0.12	5.24e-16	3.24234e-15	59	promoter	HSF5	chr1	308195990	308196107	no	0.55	0.88	-0.33	3.86e-12	1.43988e-11	15	promoter	FCN2	chr2	66446215	66446317	yes	0.21	0.14	0.07	0.000728171	0.00082369	15	genebody	MAST1
chr12	52112428	52112472	yes	0.34	0.49	-0.15	2.63e-08	4.61947e-08	10	promoter	CYB5D2	chr1	313870997	313871255	no	0.27	0.47	-0.2	6.92e-14	3.2861e-13	19	promoter	LCN15	chr2	140617813	140617915	yes	0.82	0.74	0.08	0.000239159	0.0002929	12	genebody	SHROOM1
chr12	62959001	62959051	yes	0.71	0.87	-0.16	9.76e-11	2.60155e-10	10	promoter	FAM83G	chr1	314007471	314007499	no	0.36	0.51	-0.15	1.01e-07	1.81619e-07	11	promoter	ENTPD8	chr2	143597057	143597075	yes	0.95	0.84	0.11	0.000989001	0.00109816	5	genebody	SLC25A48
chr13	216074616	216074638	yes	0.55	0.34	0.21	0.00122525	0.00125256	5	promoter	TFF2	chr1	314146803	314147146	no	0.23	0.39	-0.16	3.7e-11	1.19255e-10	17	promoter	RNF224	chr2	150066083	150066110	yes	0.66	0.8	-0.14	4.41e-05	6.32188e-05	7	genebody	SPRY4
chr14	51016813	51016825	yes	0.49	0.73	-0.24	1.48e-05	1.74311e-05	5	promoter	RP3-412A9.11	chr10	13444682	13444804	no	0.7	0.52	0.18	8.19e-07	1.23669e-06	8	promoter	HHIPL2	chr2	156457167	156457239	yes	0.85	0.66	0.19	4.36e-06	7.95014e-06	11	genebody	HTR4
chr14	88446826	88446837	yes	0.12	0.47	-0.35	8.62e-06	1.03803e-05	5	promoter	ANXA11	chr10	47618038	47618062	no	0.63	0.94	-0.31	1.51e-10	4.44018e-10	6	promoter	ERV3-1	chr2	157228875	157228898	yes	0.88	0.68	0.2	3.26e-06	6.19931e-06	6	genebody	AFAP1L1
chr15	152584724	152584945	yes	0.23	0.16	0.07	3.05e-06	3.88253e-06	36	promoter	TWIST2	chr12	20164654	20164690	no	0.89	0.95	-0.06	2.96e-07	4.84398e-07	18	promoter	RUNDC1	chr2	157272068	157272077	yes	0.98	0.9	0.08	5.05e-05	7.16211e-05	5	genebody	AFAP1L1
chr17	54058695	54059058	yes	0.28	0.41	-0.13	6.72e-33	1.91135e-31	67	promoter	CDH22	chr12	21452377	21452485	no	0.4	0.66	-0.26	2.96e-11	9.6926e-11	8	promoter	KRT35	chr2	157309393	157309630	yes	0.36	0.25	0.11	4e-09	1.56851e-08	28	genebody	IL17B
chr17	57758542	57758574	yes	0.13	0.4	-0.27	1.9e-11	5.77635e-11	6	promoter	SLC9A8	chr12	48733354	48733403	no	0.26	0.45	-0.19	1.66e-05	2.02856e-05	7	promoter	BHLHA9	chr2	157727530	157727689	yes	0.63	0.36	0.27	4.78e-07	1.14047e-06	18	genebody	PPARGC1B
chr17	66530658	66530737	yes	0.77	0.92	-0.15	1.13e-24	1.77e-23	12	promoter	TUBB1	chr12	49803733	49803775	no	0.36	0.49	-0.13	0.000105836	0.000118492	6	promoter	MYO1C	chr2	157765082	157765106	yes	0.91	0.81	0.1	0.000448304	0.000528973	5	genebody	PDE6A
chr18	5326362	5326451	yes	0.85	0.94	-0.09	7.95e-08	1.29893e-07	13	promoter	CCT8L2	chr13	217012346	217012393	no	0.13	0.26	-0.13	8.51e-05	9.62671e-05	10	promoter	DNMT3L	chr2	158066585	158066656	yes	0.88	0.81	0.07	1.93e-05	3.03122e-05	14	genebody	PDGFRB
chr2	139998700	139998727	yes	0.23	0.1	0.13	3.48e-07	5.03729e-07	9	promoter	SLC22A4	chr14	44271624	44271680	no	0.5	0.78	-0.28	8.71e-13	3.60349e-12	10	promoter	ACACB	chr2	158076234	158076482	yes	0.36	0.47	-0.11	3.53e-10	1.6686e-09	34	genebody	PDGFRB
chr2	147315728	147315782	yes	0.7	0.46	0.24	2.06e-10	5.17301e-10	9	promoter	CXXC5	chr15	133247572	133247599	no	0.74	0.85	-0.11	3.29e-05	3.887e-05	8	promoter	RUFY4	chr2	158465458	158465668	yes	0.76	0.87	-0.11	0.00161325	0.00173301	8	genebody	TCOF1
chr3	752151	752267	yes	0.55	0.34	0.21	1.62e-19	1.56869e-18	18	promoter	CYP2W1	chr17	66520911	66520970	no	0.17	0.4	-0.23	1.2e-06	1.75874e-06	13	promoter	CTSZ	chr3	346633	346734	yes	0.64	0.79	-0.15	5.09e-15	4.8166e-14	33	genebody	SUN1
chr3	807317	807438	yes	0.52	0.36	0.16	1.23e-26	2.29212e-25	15	promoter	GPR146	chr17	66530237	66530370	no	0.83	0.69	0.14	1.83e-08	3.73896e-08	7	promoter	TUBB1	chr3	830315	830351	yes	0.94	0.71	0.23	7.28e-16	7.45485e-15	11	genebody	GPER
chr3	807496	807540	yes	0.57	0.31	0.26	1.19e-13	5.17829e-13	10	promoter	GPR146	chr17	69245129	69245161	no	0.75	0.51	0.24	3.64e-09	8.43353e-09	9	promoter	GATA5	chr3	1080874	1080992	yes	0.84	0.74	0.1	3.9e-08	1.25675e-07	14	genebody	MICALL2
chr3	2059897	2060075	yes	0.58	0.75	-0.17	8.37e-12	2.68987e-11	24	promoter	AMZ1	chr18	7548945	7549032	no	0.2	0.4	-0.2	1.27e-06	1.84743e-06	11	promoter	TRPV5	chr3	1098097	1098127	yes	0.69	0.46	0.23	3.26e-08	1.06019e-07	6	genebody	INTS1
chr3	2286728	2286775	yes	0.44	0.28	0.16	0.000310911	0.000326923	13	promoter	CHST12	chr18	25127817	25127835	no	0.64	0.39	0.25	0.000605591	0.000636926	5	promoter	TMEM229A	chr3	1752194	1752217	yes	0.72	0.82	-0.1	0.00175153	0.00187038	5	genebody	MAD1L1
chr3	3634097	3634316	yes	0.82	0.95	-0.13	1.14e-05	1.35487e-05	14	promoter	SDK1	chr18	40536508	40536549	no	0.92	0.76	0.16	3.52e-09	8.17755e-09	10	promoter	ELMO1	chr3	3748557	3748605	yes	0.64	0.52	0.12	0.000825288	0.000926884	11	genebody	SDK1
chr3	41255223	41255253	yes	0.55	0.76	-0.21	2.55e-05	2.91988e-05	5	promoter	C16orf11	chr18	55628904	55629499	no	0.18	0.38	-0.2	2.71e-14	1.35671e-13	20	promoter	NPC1L1	chr3	4281920	4281939	yes	0.33	0.53	-0.2	5.59e-12	3.63082e-11	5	genebody	AP5Z1
chr3	41308025	41308141	yes	0.5	0.31	0.19	4.85e-25	7.95847e-24	14	promoter	RAB11FIP3	chr2	606957	607202	no	0.15	0.29	-0.14	1.2e-17	9.17236e-17	23	promoter	SLC22A18	chr3	4571373	4571415	yes	0.78	0.89	-0.11	2.69e-09	1.09142e-08	11	genebody	TNRC18
chr3	125227831	125228071	yes	0.67	0.52	0.15	5.15e-11	1.44698e-10	20	promoter	APOB	chr2	3561279	3561491	no	0.38	0.49	-0.11	9.55e-06	1.20361e-05	12	promoter	ALDH3B2	chr3	9957509	9957549	yes	0.94	0.82	0.12	4.69e-05	6.68103e-05	5	genebody	MDH2
chr4	1101912	1102127	yes	0.67	0.47	0.2	4.23e-20	4.37055e-19	18	promoter	TOP1MT	chr2	147112019	147112060	no	0.63	0.77	-0.14	9.65e-07	1.44019e-06	7	promoter	RP11-1280I22.1	chr3	17349945	17350097	yes	0.51	0.4	0.11	0.000216571	0.000268368	21	genebody	SLC5A2
chr4	6239397	6239442	yes	0.84	0.93	-0.09	0.0015633	0.00159112	9	promoter	KHDRBS3	chr2	157429308	157429345	no	0.44	0.6	-0.16	2.06e-05	2.49457e-05	5	promoter	CSNK1A1	chr3	39561808	39561825	yes	0.72	0.47	0.25	1.04e-11	6.09939e-11	11	genebody	CREBBP
chr5	585182	585336	yes	0.76	0.45	0.31	1.17e-12	4.32554e-12	12	promoter	TRMU	chr2	162126493	162126620	no	0.24	0.47	-0.23	8.78e-11	2.67934e-10	7	promoter	ATHL1	chr3	39840726	39840734	yes	0.89	0.72	0.17	0.000331807	0.000398992	5	genebody	TRAP1
chr5	2124873	2124904	yes	0.7	0.9	-0.2	1.8e-07	2.75105e-07	7	promoter	PARVB	chr3	756845	756965	no	0.18	0.38	-0.2	1.53e-15	8.92028e-15	14	promoter	COX19	chr3	40641391	40641857	yes	0.47	0.56	-0.09	7.92e-05	0.000107375	57	genebody	PRSS33
chr6	758071	758233	yes	0.71	0.82	-0.11	8.06e-15	4.15207e-14	20	promoter	ANKRD11	chr3	1426876	1426941	no	0.54	0.8	-0.26	2.05e-16	1.31669e-15	9	promoter	ELFN1	chr3	41305948	41306001	yes	0.38	0.55	-0.17	7.76e-10	3.51543e-09	17	genebody	RAB11FIP3
chr6	59871026	59871061	yes	0.26	0.19	0.07	0.00163668	0.00166463	9	promoter	WRAP73	chr3	10569171	10569308	no	0.17	0.38	-0.21	1.01e-07	1.80495e-07	13	promoter	BCL7B	chr3	42363749	42363948	yes	0.88	0.18	0.7	2.68e-20	4.21571e-19	11	genebody	TRAF7
chr6	69388275	69388323	yes	0.57	0.31	0.26	8.83e-09	1.67499e-08	6	promoter	TMEM82	chr3	18869234	18869425	no	0.71	0.51	0.2	1.45e-11	4.95988e-11	16	promoter	SBK1	chr3	95390762	95390795	yes	0.77	0.62	0.15	0.000719319	0.000815876	7	genebody	NRXN1
chr6	82777769	82778005	yes	0.57	0.72	-0.15	5.27e-08	8.83008e-08	21	promoter	TSSK3	chr3	40863478	40863672	no	0.49	0.88	-0.39	3.54e-07	5.72336e-07	6	promoter	SNRNP25	chr3	122211656	122211801	yes	0.71	0.61	0.1	6.1e-06	1.08221e-05	20	genebody	KLHL29
chr6	145617168	145617293	yes	0.19	0.42	-0.23	1.32e-44	6.16462e-43	18	promoter	C1orf177	chr3	41009645	41009683	no	0.21	0.41	-0.2	5.92e-07	9.17017e-07	5	promoter	ITFG3	chr3	140351629	140351657	yes	0.63	0.78	-0.15	0.000379818	0.000452404	6	genebody	DCDC2C
chr6	154739240	154739316	yes	0.91	0.72	0.19	1.11e-13	4.8523e-13	23	promoter	KLF17	chr3	41461442	41461468	no	0.33	0.57	-0.24	1.93e-06	2.73318e-06	5	promoter	MSLNL	chr3	140539293	140539341	yes	0.09	0.31	-0.22	3.11e-16	3.34451e-15	14	genebody	COLEC11
chr7	42124350	42124565	yes	0.54	0.67	-0.13	3.4e-11	9.87173e-11	29	promoter	MDFI	chr3	41637212	41637646	no	0.14	0.22	-0.08	5.5e-14	2.6618e-13	71	promoter	IGFALS	chr3	140552390	140552493	yes	0.62	0.8	-0.18	7.65e-14	6.21703e-13	34	genebody	COLEC11
chr7	53229294	53229352	yes	0.25	0.36	-0.11	0.000236006	0.000249889	13	promoter	DNAJA4	chr3	42761917	42762028	no	0.59	0.82	-0.23	4.87e-39	2.20489e-37	30	promoter	KCTD5	chr3	140588473	140588518	yes	0.92	0.71	0.21	1.23e-09	5.34287e-09	10	genebody	TSSC1
chr7	128588613	128588630	yes	0.78	0.4	0.38	6.44e-06	7.86597e-06	7	promoter	DEGS2	chr3	125994787	125994943	no	0.26	0.47	-0.21	1.77e-11	6.00013e-11	11	promoter	SDC1	chr3	141747600	141747822	yes	0.6	0.45	0.15	9.21e-09	3.37108e-08	14	genebody	PXDN
chr8	835417	835497	yes	0.52	0.77	-0.25	9.93e-14	4.37923e-13	16	promoter	ZFYVE28	chr3	135379951	135380110	no	0.67	0.87	-0.2	1.2e-09	2.98941e-09	7	promoter	ASAP2	chr4	468677	468686	yes	0.71	0.51	0.2	1.98e-07	5.31856e-07	5	genebody	SLC39A4
chr8	1297624	1297642	yes	0.12	0.24	-0.12	3.11e-06	3.95535e-06	5	promoter	MFSD10	chr3	144266908	144266943	no	0.93	0.77	0.16	1.4e-06	2.02639e-06	5	promoter	ZNF771	chr4	790890	791147	yes	0.3	0.23	0.07	5.01e-10	2.33721e-09	44	genebody	PARP10
chr8	1297691	1297711	yes	0.33	0.56	-0.23	1.53e-11	4.71052e-11	5	promoter	MFSD10	chr4	634579	634731	no	0.09	0.27	-0.18	2.79e-08	5.52794e-08	8	promoter	HSF1	chr4	4337833	4337854	yes	0.79	0.65	0.14	9.4e-06	1.6041e-05	5	genebody	FAM135B
chr8	121474455	121474498	yes	0.68	0.77	-0.09	3.38e-59	2.35229e-57	9	promoter	COL25A1	chr4	1101366	1101434	no	0.46	0.7	-0.24	4.46e-07	7.064e-07	7	promoter	TOP1MT	chr4	136196061	136196095	yes	0.25	0.1	0.15	0.000128256	0.000164938	7	genebody	GFI1
chr9	10835859	10836164	yes	0.71	0.56	0.15	4.08e-12	1.38246e-11	31	promoter	KLHL35	chr4	1914368	1914406	no	0.83	0.62	0.21	9.29e-06	1.17309e-05	7	promoter	GPR20	chr4	142165530	142165673	yes	0.85	0.89	-0.04	3.42e-06	6.44888e-06	29	genebody	CLCA1
chr1	3100926	3101244	no	0.57	0.42	0.15	1.07e-20	1.17017e-19	35	promoter	UNC93A	chr4	16450073	16450172	no	0.93	0.49	0.44	2.57e-13	1.13984e-12	5	promoter	ANXA13	chr4	142217683	142217780	yes	0.31	0.55	-0.24	1.61e-09	6.78745e-09	11	genebody	CLCA2
chr1	307051276	307051299	no	0.71	0.32	0.39	0.000201574	0.000214493	5	promoter	SLC2A6	chr4	101854415	101854430	no	0.19	0.53	-0.34	0.000106295	0.000118937	5	promoter	SH2D2A	chr4	143179768	143179802	yes	0.88	0.75	0.13	1.33e-06	2.8049e-06	12	genebody	DDAH1
chr1	308195990	308196092	no	0.62	0.88	-0.26	6e-09	1.17108e-08	14	promoter	FCN2	chr4	105059574	105059627	no	0.7	0.44	0.26	7.86e-07	1.18884e-06	8	promoter	PGLYRP4	chr5	180026	180097	yes	0.96	0.88	0.08	2.25e-06	4.45425e-06	16	genebody	TBC1D22A
chr1	308662708	308662736	no	0.58	0.77	-0.19	0.000294704	0.000310164	5	promoter	PAEP	chr4	120848988	120849052	no	0.25	0.58	-0.33	2.59e-07	4.2888e-07	7	promoter	EPS8L3	chr5	238006	238049	yes	0.74	0.51	0.23	1.35e-08	4.77557e-08	7	genebody	TBC1D22A
chr1	313741846	313741919	no	0.31	0.5	-0.19	1.74e-05	2.02451e-05	7	promoter	AGPAT2	chr5	3050589	3050617	no	0.55	0.89	-0.34	7.46e-10	1.92657e-09	5	promoter	SCUBE1	chr5	995222	995344	yes	0.91	0.73	0.18	1.53e-16	1.76982e-15	16	genebody	ATXN10
chr1	313930137	313930163	no	0.82	0.73	0.09	0.00208888	0.00211821	7	promoter	C9orf86	chr5	18748179	18748253	no	0.12	0.36	-0.24	1.88e-07	3.19817e-07	8	promoter	TENC1	chr5	1788271	1788654	yes	0.47	0.39	0.08	4.94e-06	8.9295e-06	51	genebody	PRR5
chr1	314007454	314007519	no	0.6	0.5	0.1	8.41e-06	1.01349e-05	22	promoter	ENTPD8	chr6	453136	453194	no	0.36	0.56	-0.2	3.13e-06	4.28185e-06	5	promoter	SPATA2L	chr5	3087953	3088042	yes	0.16	0.38	-0.22	1.36e-07	3.87624e-07	15	genebody	SCUBE1
chr1	314146799	314146912	no	0.64	0.4	0.24	2.55e-17	1.89039e-16	10	promoter	RNF224	chr6	51581639	51581904	no	0.84	0.75	0.09	1.15e-05	1.43184e-05	18	promoter	CD33	chr5	3098725	3099091	yes	0.59	0.35	0.24	1.13e-07	3.26999e-07	16	genebody	SCUBE1
chr10	12519162	12519184	no	0.33	0.54	-0.21	0.000335843	0.000352306	5	promoter	HLX	chr6	57944181	57944737	no	0.44	0.67	-0.23	9.82e-18	7.62991e-17	14	promoter	HES4	chr5	3109292	3109462	yes	0.87	0.8	0.07	0.00172705	0.0018458	16	genebody	SCUBE1
chr10	63676581	63676688	no	0.67	0.88	-0.21	0.000252703	0.000267274	5	promoter	GJD4	chr6	58108089	58108157	no	0.38	0.66	-0.28	1.6e-12	6.29543e-12	10	promoter	GLTPD1	chr5	3227427	3227463	yes	0.97	0.65	0.32	6.25e-22	1.10798e-20	7	genebody	TTLL1
chr11	86214009	86214161	no	0.53	0.31	0.22	2.03e-07	3.0656e-07	7	promoter	F10	chr6	58821273	58821354	no	0.27	0.46	-0.19	7.22e-05	8.20215e-05	11	promoter	MMEL1	chr5	4267498	4267606	yes	0.56	0.9	-0.34	1.81e-82	1.08691e-80	27	genebody	NHP2L1
chr11	86215426	86215554	no	0.72	0.88	-0.16	2.39e-13	9.85512e-13	9	promoter	F10	chr7	66528921	66528983	no	0.67	0.46	0.21	7.84e-14	3.68388e-13	12	promoter	CLEC14A	chr5	4536670	4536742	yes	0.71	0.84	-0.13	4.44e-06	8.09231e-06	13	genebody	CHADL
chr12	1036263	1036298	no	0.3	0.18	0.12	3.27e-05	3.69726e-05	7	promoter	FASN	chr7	131291662	131291934	no	0.22	0.34	-0.12	7.26e-08	1.3352e-07	25	promoter	GPR132	chr5	5647022	5647114	yes	0.31	0.59	-0.28	4.15e-06	7.59932e-06	10	genebody	FAM83F
chr12	5362905	5362921	no	0.37	0.58	-0.21	6.75e-05	7.439e-05	5	promoter	EVPL	chr8	1588708	1588725	no	0.3	0.55	-0.25	3.81e-06	5.13205e-06	5	promoter	MSANTD1	chr5	7195997	7196025	yes	0.41	0.23	0.18	1.89e-06	3.82247e-06	7	genebody	BAIAP2L2
chr12	25353437	25353478	no	0.43	0.56	-0.13	1.43e-07	2.22328e-07	12	promoter	B4GALNT2	chr8	1765041	1765244	no	0.46	0.64	-0.18	1.97e-07	3.33788e-07	14	promoter	HGFAC	chr5	8495193	8495228	yes	0.68	0.23	0.45	1.58e-05	2.5109e-05	5	genebody	NCF4
chr12	63137860	63138104	no	0.51	0.68	-0.17	1.7e-13	7.21704e-13	10	promoter	RASD1	chr8	1824819	1824932	no	0.67	0.91	-0.24	1.79e-08	3.65404e-08	5	promoter	LRPAP1	chr5	15693666	15693691	yes	0.74	0.54	0.2	0.000295972	0.000357266	5	genebody	PRPH
chr13	24825924	24826025	no	0.03	0.21	-0.18	1.41e-06	1.87098e-06	5	promoter	DLEC1	chr8	10658210	10658292	no	0.32	0.65	-0.33	7.82e-09	1.69847e-08	5	promoter	BST1	chr6	299748	300039	yes	0.74	0.64	0.1	1.01e-07	2.97932e-07	30	genebody	DEF8
chr13	217137931	217138023	no	0.66	0.83	-0.17	6.12e-11	1.69467e-10	5	promoter	TRPM2	chr9	11118432	11118546	no	0.09	0.34	-0.25	4.63e-12	1.70667e-11	10	promoter	MOGAT2	chr6	3595759	3595813	yes	0.77	0.37	0.4	2.32e-06	4.57586e-06	6	genebody	KIAA0182
chr14	52718859	52719178	no	0.67	0.43	0.24	7.86e-14	3.52655e-13	23	promoter	BCR	chr9	30651538	30651585	no	0.61	0.86	-0.25	1.91e-06	2.70733e-06	5	promoter	AMOTL1	chr6	42249227	42249624	yes	0.16	0.36	-0.2	8.59e-12	5.24766e-11	18	genebody	ZFP30
chr14	152940793	152940899	no	0.23	0.51	-0.28	7.63e-10	1.73865e-09	11	promoter	TTC40	chr9	49290593	49290619	no	0.12	0.42	-0.3	2.72e-09	6.42137e-09	9	promoter	APOA1	chr6	42809066	42809107	yes	0.12	0.23	-0.11	3.89e-05	5.63354e-05	15	genebody	SPRED3
chr15	133478427	133478566	no	0.39	0.16	0.23	6.21e-07	8.68114e-07	7	promoter	VIL1	chr9	50248983	50249012	no	0.19	0.47	-0.28	3.34e-08	6.51364e-08	6	promoter	FXYD2	chr6	43242034	43242050	yes	0.97	0.88	0.09	0.000150671	0.000191611	6	genebody	NFKBIB
chr15	134636179	134636367	no	0.57	0.38	0.19	4.37e-18	3.55018e-17	32	promoter	GMPPA	chr1	2662086	2662413	yes	0.61	0.34	0.27	6.74e-06	8.70413e-06	6	genebody	FRMD1	chr6	47576863	47576990	yes	0.37	0.51	-0.14	9.73e-06	1.64673e-05	22	genebody	CCDC61
chr15	151543536	151543634	no	0.59	0.78	-0.19	6.26e-09	1.21869e-08	6	promoter	COL6A3	chr1	2670919	2671036	yes	0.52	0.7	-0.18	7.46e-10	1.92657e-09	13	genebody	FRMD1	chr6	48248489	48248507	yes	0.98	0.93	0.05	1.59e-05	2.52299e-05	8	genebody	TMEM160
chr15	154814726	154814747	no	0.51	0.65	-0.14	0.000818823	0.000843043	6	promoter	BOK	chr1	2683238	2683296	yes	0.85	0.99	-0.14	1.75e-15	1.01041e-14	6	genebody	KIF25	chr6	48575569	48575734	yes	0.68	0.83	-0.15	0.00178468	0.00190133	9	genebody	DHX34
chr15	155098577	155098656	no	0.61	0.41	0.2	1.5e-17	1.13519e-16	15	promoter	HDLBP	chr1	2686560	2686637	yes	0.37	0.48	-0.11	9.99e-05	0.000111995	16	genebody	KIF25	chr6	48793247	48793287	yes	0.65	0.5	0.15	0.000684803	0.000778129	10	genebody	SLC8A2
chr15	157571244	157571408	no	0.38	0.53	-0.15	0.000303137	0.000318865	7	promoter	KIF1A	chr1	2695424	2695440	yes	0.45	0.72	-0.27	1.76e-08	3.60799e-08	6	genebody	KIF25	chr6	50615219	50615387	yes	0.88	0.79	0.09	7.77e-14	6.27311e-13	38	genebody	AKT1S1
chr18	2662536	2662734	no	0.51	0.69	-0.18	1.74e-05	2.02564e-05	10	promoter	SHH	chr1	2711985	2712030	yes	0.71	0.45	0.26	5.08e-21	5.79511e-20	14	genebody	KIF25	chr6	50703436	50703514	yes	0.47	0.64	-0.17	2.19e-06	4.38334e-06	5	genebody	NUP62
chr18	55901893	55901994	no	0.69	0.86	-0.17	4.46e-14	2.09074e-13	7	promoter	GCK	chr1	2745907	2745927	yes	0.62	0.89	-0.27	9.13e-11	2.77322e-10	5	genebody	MLLT4	chr6	51168772	51168891	yes	0.59	0.42	0.17	1.32e-07	3.76903e-07	21	genebody	C19orf63
chr2	3561317	3561460	no	0.48	0.57	-0.09	0.00268505	0.00271417	6	promoter	ALDH3B2	chr1	2785252	2785304	yes	0.7	0.51	0.19	0.00383127	0.00387614	5	genebody	MLLT4	chr6	58300497	58300512	yes	0.97	0.9	0.07	8.63e-05	0.0001163	5	genebody	VWA1
chr2	3767942	3767990	no	0.6	0.77	-0.17	1.6e-05	1.86867e-05	5	promoter	AIP	chr1	3628395	3628663	yes	0.9	0.7	0.2	2.91e-16	1.8345e-15	20	genebody	RPS6KA2	chr6	58422929	58423023	yes	0.73	0.63	0.1	1.04e-05	1.74431e-05	12	genebody	PRKCZ
chr2	3805029	3805070	no	0.39	0.57	-0.18	1.4e-05	1.64354e-05	5	promoter	PTPRCAP	chr1	3741615	3741698	yes	0.22	0.1	0.12	7.63e-26	1.31235e-24	32	genebody	PRR18	chr6	58443978	58444076	yes	0.69	0.79	-0.1	1.71e-09	7.19838e-09	16	genebody	PRKCZ
chr2	3805919	3806017	no	0.5	0.76	-0.26	2.2e-06	2.86498e-06	5	promoter	PTPRCAP	chr1	8255529	8255581	yes	0.55	0.8	-0.25	2.31e-09	5.53396e-09	7	genebody	PARK2	chr6	58516169	58516186	yes	0.86	0.75	0.11	0.0029395	0.00305349	5	genebody	C1orf222
chr2	6192339	6192382	no	0.33	0.51	-0.18	0.00052164	0.000541824	5	promoter	SYVN1	chr1	8340778	8341074	yes	0.61	0.87	-0.26	6.21e-25	9.93828e-24	27	genebody	AGPAT4	chr6	59575046	59575116	yes	0.8	0.64	0.16	0.000247358	0.00030206	8	genebody	PRDM16
chr2	6541707	6542045	no	0.6	0.84	-0.24	1.18e-20	1.27893e-19	23	promoter	PYGM	chr1	8341114	8341223	yes	0.39	0.68	-0.29	3.15e-28	6.96952e-27	21	genebody	AGPAT4	chr6	60137538	60137629	yes	0.79	0.94	-0.15	2.25e-08	7.58352e-08	12	genebody	CEP104
chr2	17962516	17962533	no	0.47	0.19	0.28	0.000445518	0.000464574	5	promoter	GYLTL1B	chr1	11137694	11137863	yes	0.52	0.73	-0.21	0.000872981	0.000907356	10	genebody	SYNJ2	chr6	65513568	65513599	yes	0.8	0.95	-0.15	7.4e-07	1.68466e-06	7	genebody	PTCHD2
chr2	74356219	74356542	no	0.58	0.75	-0.17	2.48e-16	1.60067e-15	21	promoter	PTPRS	chr1	17321087	17321143	yes	0.91	0.67	0.24	2.22e-19	2.10678e-18	14	genebody	AKAP12	chr6	74907094	74907343	yes	0.76	0.7	0.06	1.49e-06	3.11597e-06	40	genebody	LACTBL1
chr2	77641945	77642107	no	0.49	0.67	-0.18	8.94e-08	1.44622e-07	20	promoter	HMHA1	chr1	17321410	17321446	yes	0.91	0.66	0.25	3.1e-11	1.01107e-10	7	genebody	AKAP12	chr6	125423125	125423211	yes	0.12	0.22	-0.1	1.45e-06	3.04355e-06	11	genebody	GIPC2
chr2	135324746	135324756	no	0.83	0.98	-0.15	9.79e-09	1.8463e-08	6	promoter	MARCH3	chr1	17321508	17321550	yes	0.93	0.81	0.12	2.16e-06	3.04024e-06	7	genebody	AKAP12	chr6	146500750	146500783	yes	0.32	0.5	-0.18	6.2e-06	1.09735e-05	6	genebody	DMRTB1
chr2	148059172	148059305	no	0.81	0.95	-0.14	1.51e-12	5.48992e-12	9	promoter	HBEGF	chr1	18818262	18818284	yes	0.87	0.72	0.15	2.19e-05	2.64371e-05	9	genebody	ZC3H12D	chr6	156152300	156152328	yes	0.78	0.62	0.16	2.62e-07	6.86374e-07	7	genebody	LEPRE1
chr2	149766905	149766931	no	0.67	0.9	-0.23	0.0014571	0.00148486	5	promoter	PCDH12	chr1	29827969	29828043	yes	0.84	0.68	0.16	1.65e-06	2.36333e-06	8	genebody	TNFAIP3	chr7	2067102	2067147	yes	0.52	0.64	-0.12	0.00404834	0.00416824	8	genebody	SLC22A23
chr2	162274129	162274263	no	0.61	0.82	-0.21	3.61e-08	6.22578e-08	5	promoter	PKP3	chr1	81596735	81596796	yes	0.87	0.79	0.08	7.88e-08	1.43979e-07	21	genebody	PRDM1	chr7	2372323	2372417	yes	0.18	0.39	-0.21	2.48e-17	3.09273e-16	33	genebody	FAM50B
chr3	366249	366289	no	0.48	0.74	-0.26	2.48e-08	4.37204e-08	6	promoter	SUN1	chr1	82937036	82937408	yes	0.67	0.54	0.13	4.45e-14	2.1707e-13	52	genebody	SOBP	chr7	3514687	3514703	yes	0.86	0.73	0.13	0.00281535	0.00293178	5	genebody	FARS2
chr3	756844	756966	no	0.5	0.38	0.12	1.8e-05	2.09445e-05	16	promoter	COX19	chr1	82937556	82937581	yes	0.55	0.41	0.14	3.99e-06	5.35599e-06	9	genebody	SOBP	chr7	3518256	3518302	yes	0.81	0.89	-0.08	2.39e-05	3.64891e-05	9	genebody	FARS2
chr3	807895	808000	no	0.65	0.4	0.25	8.95e-06	1.07668e-05	10	promoter	GPR146	chr1	159405473	159405547	yes	0.63	0.79	-0.16	2.69e-09	6.34317e-09	15	genebody	KLF13	chr7	4634447	4634463	yes	0.94	0.69	0.25	0.00090445	0.00100681	5	genebody	RREB1
chr3	1170406	1170488	no	0.39	0.12	0.27	2.29e-06	2.96466e-06	9	promoter	PSMG3	chr1	185907808	185907882	yes	0.3	0.55	-0.25	1.86e-07	3.16957e-07	5	genebody	TLE3	chr7	58580085	58580326	yes	0.21	0.12	0.09	1.74e-07	4.77337e-07	32	genebody	RCCD1
chr3	6576533	6576648	no	0.89	0.59	0.3	2.3e-23	3.24302e-22	10	promoter	ZNF394	chr1	298936690	298936719	yes	0.4	0.67	-0.27	5.92e-11	1.84005e-10	7	genebody	NEK6	chr7	80245534	80245664	yes	0.51	0.45	0.06	5.86e-06	1.04454e-05	25	genebody	LTB4R
chr3	7367289	7367349	no	0.07	0.25	-0.18	1.18e-09	2.59444e-09	11	promoter	C7orf59	chr1	299849525	299849865	yes	0.4	0.63	-0.23	6.82e-30	1.68335e-28	36	genebody	MAPKAP1	chr7	94624047	94624062	yes	0.92	0.57	0.35	4.69e-16	4.88064e-15	5	genebody	KLHL25
chr3	10780439	10780478	no	0.56	0.39	0.17	7.94e-09	1.52109e-08	10	promoter	CLDN4	chr1	301499263	301499312	yes	0.34	0.51	-0.17	0.00873306	0.00874457	6	genebody	RALGPS1	chr7	95163015	95163056	yes	0.44	0.19	0.25	0.000566849	0.000653537	7	genebody	PLEKHG3
chr3	11538181	11538193	no	0.92	0.71	0.21	5.14e-07	7.26273e-07	5	promoter	NCF1	chr1	301641045	301641221	yes	0.45	0.65	-0.2	1.49e-12	5.89504e-12	21	genebody	RALGPS1	chr7	95196041	95196050	yes	0.78	0.51	0.27	1.44e-05	2.31613e-05	5	genebody	SPTB
chr3	17857426	17857533	no	0.67	0.8	-0.13	1.85e-20	1.96802e-19	12	promoter	STX1B	chr1	305452271	305452715	yes	0.28	0.54	-0.26	1.16e-64	1.42494e-62	70	genebody	POMT1	chr7	99462201	99462266	yes	0.47	0.67	-0.2	0.000117968	0.000153749	9	genebody	PLEKHD1
chr3	40521979	40522033	no	0.67	0.84	-0.17	6.25e-11	1.72563e-10	8	promoter	TNFRSF12A	chr1	305508802	305508837	yes	0.25	0.58	-0.33	3.52e-13	1.54463e-12	6	genebody	RAPGEF1	chr7	119539386	119539407	yes	0.97	0.88	0.09	2.31e-05	3.55084e-05	5	genebody	CCDC88C
chr3	40853846	40854136	no	0.5	0.71	-0.21	2.29e-43	9.60604e-42	27	promoter	IL9R	chr1	305733997	305734005	yes	0.87	0.98	-0.11	1.06e-07	1.88418e-07	5	genebody	MED27	chr7	127765169	127765610	yes	0.77	0.84	-0.07	9.11e-21	1.50899e-19	121	genebody	BCL11B
chr3	42194126	42194216	no	0.25	0.13	0.12	7.17e-06	8.70993e-06	11	promoter	NOXO1	chr1	305740265	305740404	yes	0.54	0.71	-0.17	2.75e-12	1.05042e-11	16	genebody	MED27	chr7	128018728	128018800	yes	0.89	0.78	0.11	5.02e-08	1.56009e-07	13	genebody	SETD3
chr3	42382735	42383059	no	0.61	0.77	-0.16	4.71e-08	7.95677e-08	9	promoter	CASKIN1	chr1	306924776	306924848	yes	0.61	0.87	-0.26	2.47e-18	2.01392e-17	12	genebody	GTF3C5	chr7	129468601	129468630	yes	0.83	0.96	-0.13	7.23e-10	3.29682e-09	8	genebody	ZNF839
chr3	61769644	61769676	no	0.29	0.48	-0.19	1.3e-06	1.73271e-06	5	promoter	ST3GAL5	chr1	306924920	306924969	yes	0.37	0.8	-0.43	1.54e-23	2.18051e-22	13	genebody	GTF3C5	chr7	129594847	129595036	yes	0.46	0.26	0.2	4.01e-15	3.8272e-14	20	genebody	WDR20
chr3	135379957	135380071	no	0.63	0.86	-0.23	1.76e-09	3.75682e-09	6	promoter	ASAP2	chr1	307005771	307005888	yes	0.41	0.22	0.19	2.46e-22	3.12509e-21	23	genebody	ADAMTS13	chr7	129886205	129886284	yes	0.98	0.74	0.24	4.45e-14	3.89048e-13	6	genebody	PPP2R5C
chr4	1953747	1953764	no	0.49	0.3	0.19	4.33e-08	7.37316e-08	6	promoter	SLC45A4	chr1	307098183	307098599	yes	0.07	0.22	-0.15	1.02e-19	1.00837e-18	43	genebody	ADAMTSL2	chr7	129887469	129887486	yes	0.51	0.82	-0.31	1.08e-16	1.27121e-15	6	genebody	PPP2R5C
chr4	71420515	71420681	no	0.5	0.75	-0.25	1.36e-08	2.50368e-08	11	promoter	SULF1	chr1	307121936	307122179	yes	0.54	0.68	-0.14	6.63e-10	1.72959e-09	23	genebody	ADAMTSL2	chr7	129935321	129935449	yes	0.63	0.84	-0.21	3.52e-38	1.13667e-36	13	genebody	PPP2R5C
chr4	98229501	98229588	no	0.42	0.73	-0.31	4.44e-10	1.05081e-09	13	promoter	CASQ1	chr1	307123536	307123615	yes	0.17	0.24	-0.07	5.47e-05	6.28952e-05	21	genebody	ADAMTSL2	chr7	131066027	131066206	yes	0.52	0.64	-0.12	8.26e-07	1.84724e-06	28	genebody	TDRD9
chr5	8442137	8442370	no	0.53	0.74	-0.21	2.04e-12	7.24147e-12	14	promoter	CSF2RB	chr1	307264469	307264655	yes	0.14	0.43	-0.29	2.53e-49	1.65819e-47	34	genebody	SARDH	chr7	131111623	131111686	yes	0.93	0.89	0.04	1.41e-05	2.28459e-05	15	genebody	TDRD9
chr6	30852739	30852878	no	0.48	0.73	-0.25	9.8e-09	1.84654e-08	7	promoter	ZNF423	chr1	307299779	307299788	yes	0.92	0.71	0.21	2.88e-10	8.08046e-10	6	genebody	VAV2	chr8	497718	497726	yes	0.51	0.84	-0.33	4.61e-09	1.78514e-08	5	genebody	WHSC1
chr6	49820038	49820263	no	0.64	0.8	-0.16	7.84e-10	1.78326e-09	15	promoter	RASIP1	chr1	307338997	307339044	yes	0.8	0.88	-0.08	1.41e-05	1.74336e-05	15	genebody	VAV2	chr8	502921	502946	yes	0.63	0.84	-0.21	1.55e-18	2.18861e-17	7	genebody	WHSC1
chr6	51272739	51272815	no	0.25	0.46	-0.21	1.41e-05	1.66033e-05	8	promoter	LRRC4B	chr1	307344606	307344729	yes	0.2	0.43	-0.23	8.47e-11	2.58931e-10	16	genebody	VAV2	chr8	521962	522014	yes	0.47	0.59	-0.12	0.000345902	0.000414358	9	genebody	WHSC2
chr6	51581551	51581618	no	0.64	0.84	-0.2	1.58e-06	2.09693e-06	11	promoter	CD33	chr1	307420275	307420389	yes	0.17	0.43	-0.26	1.29e-10	3.83795e-10	14	genebody	VAV2	chr8	1359677	1359809	yes	0.92	0.87	0.05	2.58e-05	3.88358e-05	17	genebody	NOP14
chr6	54418056	54418079	no	0.79	0.47	0.32	1.84e-07	2.79618e-07	6	promoter	TMEM86B	chr1	307431697	307431753	yes	0.71	0.89	-0.18	1.79e-07	3.06565e-07	9	genebody	VAV2	chr8	1582288	1582322	yes	0.38	0.71	-0.33	4.14e-21	7.03816e-20	5	genebody	HTT
chr6	55585378	55585654	no	0.79	0.9	-0.11	5.03e-13	1.97314e-12	25	promoter	ZNF787	chr1	307441437	307441515	yes	0.77	0.56	0.21	8.07e-09	1.74697e-08	13	genebody	VAV2	chr8	3371784	3371799	yes	0.8	0.71	0.09	0.000187456	0.0002346	5	genebody	TBC1D14
chr6	57944274	57944479	no	0.45	0.65	-0.2	2.28e-08	4.04849e-08	8	promoter	HES4	chr1	307498846	307499528	yes	0.18	0.38	-0.2	9.81e-13	4.01415e-12	31	genebody	BRD3	chr8	4234704	4234779	yes	0.6	0.81	-0.21	8.37e-07	1.86813e-06	10	genebody	ABLIM2
chr6	59556452	59556552	no	0.77	0.85	-0.08	4.46e-07	6.35263e-07	11	promoter	PRDM16	chr1	307541563	307541600	yes	0.78	0.52	0.26	2.07e-07	3.48358e-07	5	genebody	WDR5	chr8	4260752	4260859	yes	0.8	0.7	0.1	4.84e-05	6.88173e-05	20	genebody	ABLIM2
chr6	87962577	87962644	no	0.04	0.96	-0.92	1.42e-21	1.71136e-20	7	promoter	NDUFS5	chr1	308111405	308111483	yes	0.59	0.87	-0.28	8.32e-21	9.25224e-20	10	genebody	COL5A1	chr8	4405170	4405220	yes	0.77	0.93	-0.16	2.56e-10	1.24091e-09	6	genebody	ACOX3
chr6	153272761	153273040	no	0.74	0.91	-0.17	3.01e-25	5.04827e-24	21	promoter	MMACHC	chr1	308173991	308174210	yes	0.24	0.39	-0.15	6.46e-17	4.44719e-16	42	genebody	COL5A1	chr8	41365388	41365459	yes	0.15	0.22	-0.07	0.000406457	0.000482309	18	genebody	SPATA18
chr7	8015212	8015312	no	0.77	0.94	-0.17	2.55e-06	3.27772e-06	6	promoter	ELOVL2	chr1	308350946	308351036	yes	0.64	0.78	-0.14	2.41e-05	2.88898e-05	13	genebody	OLFM1	chr8	144680644	144680661	yes	0.22	0.6	-0.38	3.43e-06	6.45297e-06	5	genebody	LIN54
chr7	43675809	43675829	no	0.66	0.43	0.23	1.31e-06	1.74409e-06	7	promoter	PTK7	chr1	308756594	308756836	yes	0.68	0.47	0.21	4.95e-05	5.7226e-05	11	genebody	KCNT1	chr9	916998	917009	yes	0.97	0.84	0.13	5.96e-05	8.31626e-05	5	genebody	TRIM66
chr7	106609493	106609574	no	0.84	0.97	-0.13	2.33e-05	2.67053e-05	5	promoter	NGB	chr1	308774579	308774678	yes	0.45	0.63	-0.18	1.16e-09	2.89122e-09	18	genebody	KCNT1	chr9	1512813	1512930	yes	0.67	0.76	-0.09	8.88e-05	0.000119371	13	genebody	TUB
chr7	122621755	122621886	no	0.72	0.87	-0.15	1.03e-10	2.71788e-10	6	promoter	SERPINA1	chr1	308775479	308775559	yes	0.24	0.41	-0.17	1.49e-06	2.14062e-06	10	genebody	KCNT1	chr9	7614111	7614208	yes	0.69	0.6	0.09	0.000200341	0.000249732	16	genebody	CLPB
chr7	131291802	131291851	no	0.53	0.25	0.28	7.17e-11	1.95103e-10	9	promoter	GPR132	chr1	313734108	313734791	yes	0.45	0.66	-0.21	7.44e-18	5.87692e-17	44	genebody	EGFL7	chr9	11438316	11438421	yes	0.91	0.83	0.08	3.06e-12	2.0391e-11	16	genebody	UVRAG
chr7	134062358	134062473	no	0.69	0.93	-0.24	7.79e-13	2.96418e-12	6	promoter	TRAM2	chr1	313780297	313780558	yes	0.69	0.57	0.12	8.67e-15	4.62583e-14	37	genebody	TRAF2	chr9	12048594	12048789	yes	0.84	0.79	0.05	0.000203844	0.000253847	34	genebody	TSKU
chr8	377386	377421	no	0.45	0.13	0.32	1.44e-08	2.6458e-08	7	promoter	LETM1	chr1	313807380	313807562	yes	0.75	0.84	-0.09	4.82e-11	1.51477e-10	18	genebody	EDF1	chr9	120343274	120343330	yes	0.82	0.58	0.24	9.18e-07	2.02283e-06	8	genebody	EZH2
chr8	10609976	10610101	no	0.22	0.12	0.1	7.09e-06	8.62192e-06	15	promoter	FBXL5	chr1	313808107	313808394	yes	0.63	0.75	-0.12	3.93e-20	4.04815e-19	45	genebody	EDF1	chr9	150310347	150310466	yes	0.81	0.67	0.14	1.57e-06	3.24907e-06	6	genebody	GRB10
chr8	145846203	145846239	no	0.66	0.85	-0.19	9.99e-08	1.60307e-07	7	promoter	RASGEF1B	chr1	313808655	313808672	yes	0.7	0.88	-0.18	1.38e-11	4.75229e-11	8	genebody	EDF1	chr1	9479490	9479515	no	0.91	0.83	0.08	0.00568737	0.00577918	5	genebody	SOD2
chr8	146046744	146046802	no	0.63	0.16	0.47	0.000157932	0.000169269	5	promoter	PRKG2	chr1	313887150	313887196	yes	0.17	0.37	-0.2	9.91e-08	1.77987e-07	8	genebody	KIAA1984	chr1	36026824	36026868	no	0.67	0.51	0.16	6.65e-05	9.14491e-05	5	genebody	EPB41L2
chr9	3791598	3791662	no	0.71	0.88	-0.17	8.36e-16	5.01357e-15	11	promoter	TPP1	chr1	313887365	313887466	yes	0.2	0.39	-0.19	0.000138607	0.000153331	5	genebody	KIAA1984	chr1	160243556	160243611	no	0.62	0.42	0.2	1.96e-08	6.69135e-08	9	genebody	APBA2
chr9	7082773	7083251	no	0.63	0.76	-0.13	9.27e-17	6.35663e-16	40	promoter	RHOG	chr1	313922462	313922524	yes	0.77	0.91	-0.14	2.95e-06	4.05543e-06	14	genebody	C9orf86	chr1	204644351	204644469	no	0.32	0.47	-0.15	9.51e-07	2.07963e-06	10	genebody	SAMD4A
chr9	10734617	10734720	no	0.84	0.92	-0.08	2.44e-07	3.61838e-07	8	promoter	ARRB1	chr1	314123829	314123871	yes	0.42	0.63	-0.21	1.13e-06	1.66753e-06	5	genebody	COBRA1	chr1	245648674	245648701	no	0.98	0.94	0.04	1.25e-05	2.0385e-05	7	genebody	SMARCA2
chr9	10813837	10814007	no	0.24	0.49	-0.25	1.01e-13	4.43249e-13	9	promoter	RPS3	chr10	2279490	2279531	yes	0.77	0.94	-0.17	2.42e-08	4.86549e-08	11	genebody	CDC73	chr1	300764302	300764334	no	0.75	0.84	-0.09	0.00036414	0.000435378	9	genebody	FAM125B
chr9	10884126	10884347	no	0.72	0.86	-0.14	5.63e-12	1.86985e-11	32	promoter	GDPD5	chr10	12516907	12516975	yes	0.06	0.29	-0.23	9.25e-11	2.8069e-10	13	genebody	HLX	chr1	301467422	301467522	no	0.54	0.79	-0.25	1.12e-21	1.9361e-20	12	genebody	RALGPS1
chr9	11118701	11119163	no	0.46	0.33	0.13	0.00676206	0.00678083	10	promoter	MOGAT2	chr10	20735983	20736023	yes	0.86	0.66	0.2	5.85e-10	1.54491e-09	6	genebody	KIF26B	chr1	303344900	303345175	no	0.8	0.65	0.15	1.94e-07	5.25405e-07	12	genebody	SH3GLB2
chr9	50249102	50249120	no	0.78	0.52	0.26	2.88e-07	4.23497e-07	6	promoter	FXYD2	chr10	20738692	20738910	yes	0.83	0.74	0.09	5.76e-10	1.52233e-09	48	genebody	KIF26B	chr1	303727692	303727752	no	0.43	0.75	-0.32	6.67e-15	6.21891e-14	5	genebody	PRRX2
chr9	82639981	82639991	no	0.7	0.92	-0.22	6.06e-15	3.18157e-14	5	promoter	PDK4	chr10	27946512	27946715	yes	0.36	0.17	0.19	3.99e-26	7.08731e-25	35	genebody	CACNA1S	chr1	304013638	304013734	no	0.87	0.78	0.09	3.07e-07	7.80354e-07	10	genebody	FNBP1
chr1	1074650	1074679	yes	0.58	0.9	-0.32	2.54e-19	2.40282e-18	6	genebody	C6orf70	chr10	28249502	28249686	yes	0.31	0.5	-0.19	4.04e-17	2.86519e-16	28	genebody	PKP1	chr1	304361258	304361276	no	0.25	0.54	-0.29	2.22e-06	4.43449e-06	5	genebody	AL354898.1
chr1	1982659	1982754	yes	0.68	0.79	-0.11	0.000570042	0.000591223	7	genebody	SMOC2	chr10	28662430	28662481	yes	0.2	0.49	-0.29	2.71e-22	3.42682e-21	11	genebody	ELF3	chr1	304458202	304458344	no	0.62	0.45	0.17	3.58e-06	6.6714e-06	14	genebody	ASS1
chr1	2681342	2681390	yes	0.74	0.91	-0.17	4.85e-15	2.58978e-14	10	genebody	KIF25	chr10	28662515	28662701	yes	0.22	0.44	-0.22	9.75e-28	2.04851e-26	22	genebody	ELF3	chr1	305777843	305777881	no	0.98	0.77	0.21	1.86e-08	6.39298e-08	5	genebody	MED27
chr1	2683194	2683215	yes	0.87	0.96	-0.09	1.07e-10	2.82776e-10	9	genebody	KIF25	chr10	28711888	28711929	yes	0.21	0.51	-0.3	9.87e-11	2.97812e-10	8	genebody	GPR37L1	chr1	307194347	307194444	no	0.73	0.57	0.16	3.3e-05	4.88265e-05	15	genebody	DBH
chr1	2683238	2683296	yes	0.89	0.99	-0.1	6.94e-14	3.14311e-13	6	genebody	KIF25	chr10	75216508	75216596	yes	0.91	0.97	-0.06	3.31e-05	3.90718e-05	7	genebody	ADARB2	chr1	307210517	307210543	no	0.93	0.76	0.17	2.43e-06	4.77097e-06	6	genebody	SARDH
chr1	2691330	2691373	yes	0.71	0.85	-0.14	1.77e-11	5.39228e-11	13	genebody	KIF25	chr10	75222253	75222556	yes	0.7	0.83	-0.13	1.97e-18	1.63787e-17	64	genebody	ADARB2	chr1	307230785	307230885	no	0.57	0.26	0.31	1.5e-06	3.1322e-06	6	genebody	SARDH
chr1	2732049	2732119	yes	0.74	0.86	-0.12	5.57e-08	9.30471e-08	13	genebody	MLLT4	chr10	75287055	75287403	yes	0.23	0.4	-0.17	1.61e-28	3.658e-27	52	genebody	ADARB2	chr1	307277766	307277807	no	0.9	0.8	0.1	9.92e-10	4.40293e-09	10	genebody	VAV2
chr1	2746659	2746719	yes	0.78	0.91	-0.13	7.07e-08	1.16508e-07	11	genebody	MLLT4	chr11	21599	21668	yes	0.73	0.82	-0.09	1.77e-06	2.51839e-06	21	genebody	CRYL1	chr1	307283862	307284049	no	0.42	0.7	-0.28	5.96e-12	3.826e-11	21	genebody	VAV2
chr1	2756972	2757098	yes	0.86	0.94	-0.08	5.27e-14	2.42919e-13	14	genebody	MLLT4	chr11	184097	184209	yes	0.47	0.67	-0.2	1.58e-16	1.03373e-15	21	genebody	IL17D	chr1	307292085	307292105	no	0.92	0.61	0.31	6.85e-09	2.57312e-08	5	genebody	VAV2
chr1	2777673	2777709	yes	0.83	0.93	-0.1	1.18e-06	1.58162e-06	8	genebody	MLLT4	chr11	2059303	2059346	yes	0.6	0.83	-0.23	4.1e-10	1.11673e-09	10	genebody	MIPEP	chr1	307380843	307380886	no	0.63	0.78	-0.15	1.49e-05	2.38107e-05	7	genebody	VAV2
chr1	2802398	2802658	yes	0.89	0.96	-0.07	1.85e-15	1.05429e-14	21	genebody	MLLT4	chr11	2098063	2098092	yes	0.78	0.9	-0.12	0.00149988	0.00153916	6	genebody	MIPEP	chr1	307406643	307406706	no	0.83	0.7	0.13	0.00418914	0.0043019	5	genebody	VAV2
chr1	3243404	3243434	yes	0.64	0.97	-0.33	5.27e-11	1.47702e-10	5	genebody	FGFR1OP	chr11	2123957	2124123	yes	0.89	0.96	-0.07	4.08e-09	9.39372e-09	15	genebody	MIPEP	chr1	308322866	308323015	no	0.65	0.52	0.13	6.58e-12	4.16559e-11	22	genebody	OLFM1
chr1	3659623	3659655	yes	0.6	0.88	-0.28	1.11e-07	1.77611e-07	6	genebody	RPS6KA2	chr11	3461950	3462048	yes	0.83	0.73	0.1	6.14e-10	1.60892e-09	28	genebody	RNF6	chr1	308753696	308753761	no	0.71	0.52	0.19	1.01e-08	3.65613e-08	9	genebody	KCNT1
chr1	4733738	4733773	yes	0.47	0.7	-0.23	8.61e-08	1.39763e-07	8	genebody	PDE10A	chr11	3462120	3462174	yes	0.84	0.75	0.09	0.00119862	0.00123568	13	genebody	RNF6	chr1	308777415	308777444	no	0.35	0.12	0.23	4.03e-07	9.82469e-07	7	genebody	KCNT1
chr1	8255628	8255762	yes	0.33	0.57	-0.24	1.06e-08	1.99147e-08	19	genebody	PARK2	chr11	15828928	15829011	yes	0.38	0.58	-0.2	8.79e-12	3.09802e-11	13	genebody	SLC25A15	chr1	314017839	314017955	no	0.64	0.39	0.25	1.81e-11	1.01509e-10	10	genebody	NOXA1
chr1	8340944	8341214	yes	0.55	0.76	-0.21	7.68e-25	1.23288e-23	42	genebody	AGPAT4	chr11	16829401	16829415	yes	0.49	0.64	-0.15	0.00301605	0.0030587	7	genebody	SERPINE3	chr10	15369590	15369736	no	0.57	0.68	-0.11	0.00219518	0.00231469	20	genebody	CNIH3
chr1	9878561	9878694	yes	0.17	0.26	-0.09	0.000846131	0.000870539	18	genebody	FNDC1	chr11	72063065	72063169	yes	0.09	0.27	-0.18	7.03e-07	1.07668e-06	13	genebody	DZIP1	chr10	27957477	27957527	no	0.93	0.54	0.39	4.41e-11	2.40284e-10	5	genebody	CACNA1S
chr1	9878778	9879074	yes	0.44	0.6	-0.16	7.37e-08	1.2101e-07	31	genebody	FNDC1	chr11	78314864	78315041	yes	0.35	0.65	-0.3	1.95e-25	3.24236e-24	23	genebody	TPP2	chr10	28664709	28664881	no	0.76	0.56	0.2	9.01e-07	1.99737e-06	9	genebody	ELF3
chr1	17321087	17321133	yes	0.92	0.66	0.26	1.38e-17	1.05259e-16	12	genebody	AKAP12	chr11	84373751	84373841	yes	0.93	0.74	0.19	2.79e-06	3.84549e-06	5	genebody	COL4A1	chr10	28793756	28793918	no	0.65	0.54	0.11	0.00133806	0.00144479	10	genebody	LGR6
chr1	18818103	18818305	yes	0.52	0.69	-0.17	2.41e-32	6.62568e-31	55	genebody	ZC3H12D	chr11	84622752	84622940	yes	0.85	0.91	-0.06	7.58e-06	9.70484e-06	24	genebody	COL4A2	chr10	28911486	28911499	no	0.82	0.62	0.2	3.87e-07	9.55271e-07	6	genebody	PPP1R12B
chr1	22134554	22134675	yes	0.45	0.71	-0.26	7.87e-13	2.99188e-12	24	genebody	EPM2A	chr11	84666128	84666164	yes	0.64	0.79	-0.15	1.68e-05	2.04567e-05	11	genebody	COL4A2	chr10	46150652	46150694	no	0.79	0.51	0.28	7.82e-06	1.34657e-05	6	genebody	ZNF438
chr1	35136140	35136153	yes	0.21	0.33	-0.12	0.000211811	0.000225055	5	genebody	CTGF	chr11	84743614	84744000	yes	0.44	0.69	-0.25	4.39e-25	7.12778e-24	27	genebody	CARKD	chr10	64916936	64916948	no	0.84	0.69	0.15	0.00271056	0.00282499	5	genebody	CAMK1D
chr1	81596823	81597273	yes	0.68	0.8	-0.12	6.7e-27	1.27724e-25	71	genebody	PRDM1	chr11	84746970	84747004	yes	0.93	0.97	-0.04	0.000476168	0.000504576	15	genebody	CARS2	chr11	49567777	49567856	no	0.93	0.83	0.1	0.000356259	0.00042636	6	genebody	BORA
chr1	144941085	144941319	yes	0.39	0.66	-0.27	2.51e-37	8.37472e-36	30	genebody	ITPKA	chr11	86119032	86119183	yes	0.41	0.56	-0.15	5.37e-12	1.96727e-11	22	genebody	LAMP1	chr11	74667832	74667945	no	0.72	0.46	0.26	9.94e-08	2.94397e-07	5	genebody	FARP1
chr1	163900123	163900330	yes	0.86	0.93	-0.07	2.07e-10	5.19817e-10	24	genebody	ZNF516	chr11	86232053	86232178	yes	0.25	0.49	-0.24	4.05e-14	1.98471e-13	11	genebody	MCF2L	chr11	75480970	75481099	no	0.89	0.72	0.17	2.07e-05	3.21606e-05	7	genebody	UBAC2
chr1	232066348	232066486	yes	0.77	0.9	-0.13	1.92e-06	2.51822e-06	13	genebody	NFIB	chr11	86261647	86261794	yes	0.27	0.37	-0.1	6.01e-07	9.30128e-07	39	genebody	MCF2L	chr11	84418757	84418769	no	0.64	0.94	-0.3	1.89e-14	1.68386e-13	5	genebody	COL4A1
chr1	264295479	264295539	yes	0.2	0.13	0.07	1.67e-05	1.94605e-05	7	genebody	TMEM8B	chr11	86594996	86595292	yes	0.28	0.46	-0.18	1.09e-18	9.33562e-18	41	genebody	GAS6	chr11	84641741	84641853	no	0.33	0.54	-0.21	3.31e-08	1.07264e-07	11	genebody	COL4A2
chr1	301604224	301604248	yes	0.15	0.32	-0.17	7.7e-06	9.32519e-06	5	genebody	RALGPS1	chr11	86605760	86605875	yes	0.29	0.43	-0.14	5.62e-09	1.2552e-08	18	genebody	GAS6	chr11	87106756	87106905	no	0.75	0.6	0.15	4.91e-08	1.53439e-07	20	genebody	PARP4
chr1	301641151	301641322	yes	0.42	0.62	-0.2	1.51e-14	7.42814e-14	12	genebody	RALGPS1	chr12	41872	41911	yes	0.92	0.83	0.09	1.54e-11	5.26523e-11	12	genebody	C17orf101	chr12	1409972	1409995	no	0.73	0.84	-0.11	0.00798463	0.00804212	5	genebody	SLC38A10
chr1	302257852	302258263	yes	0.71	0.85	-0.14	3.71e-27	7.20837e-26	49	genebody	ENG	chr12	102724	102806	yes	0.83	0.95	-0.12	3.03e-06	4.15882e-06	7	genebody	NARF	chr12	1923486	1923706	no	0.72	0.63	0.09	0.00110701	0.00121936	15	genebody	ENDOV
chr1	302373352	302373581	yes	0.34	0.57	-0.23	1.14e-20	1.24605e-19	24	genebody	FAM102A	chr12	196448	196619	yes	0.57	0.71	-0.14	3.62e-12	1.35289e-11	24	genebody	WDR45L	chr12	3303808	3303984	no	0.59	0.08	0.51	2.45e-08	8.09807e-08	7	genebody	TIMP2
chr1	302807513	302807565	yes	0.55	0.43	0.12	0.000152113	0.000163244	15	genebody	TRUB2	chr12	207248	207284	yes	0.74	0.89	-0.15	5.45e-06	7.12529e-06	9	genebody	WDR45L	chr12	4148161	4148229	no	0.48	0.73	-0.25	9.31e-05	0.000124136	9	genebody	SEPT9
chr1	303022130	303022169	yes	0.77	0.9	-0.13	3.3e-08	5.73265e-08	8	genebody	SPTAN1	chr12	210200	210315	yes	0.51	0.72	-0.21	2.51e-15	1.41913e-14	18	genebody	WDR45L	chr12	4149789	4149819	no	0.63	0.41	0.22	0.00100792	0.00111606	8	genebody	SEPT9
chr1	303954923	303955013	yes	0.79	0.93	-0.14	2.92e-08	5.0898e-08	12	genebody	FNBP1	chr12	222211	222242	yes	0.61	0.32	0.29	3.81e-11	1.22261e-10	6	genebody	RAB40B	chr12	5366996	5367129	no	0.85	0.7	0.15	4.84e-08	1.51991e-07	16	genebody	EVPL
chr1	304590290	304590445	yes	0.7	0.85	-0.15	3.77e-08	6.48073e-08	14	genebody	FUBP3	chr12	301773	301800	yes	0.46	0.63	-0.17	3.01e-05	3.5627e-05	5	genebody	TBCD	chr12	12114895	12114934	no	0.69	0.93	-0.24	2.81e-05	4.19372e-05	5	genebody	FAM20A
chr1	304798639	304798681	yes	0.71	0.91	-0.2	3.06e-09	6.26326e-09	7	genebody	ABL1	chr12	302227	302338	yes	0.59	0.7	-0.11	1.96e-06	2.76973e-06	14	genebody	TBCD	chr12	17133517	17133579	no	0.79	0.57	0.22	0.000500519	0.000584668	7	genebody	MAPT
chr1	304827219	304827359	yes	0.88	0.94	-0.06	4.29e-11	1.22367e-10	20	genebody	ABL1	chr12	306117	306433	yes	0.58	0.77	-0.19	8.69e-06	1.10228e-05	10	genebody	TBCD	chr12	18602722	18602818	no	0.81	0.73	0.08	0.000269244	0.000326884	17	genebody	DCAKD
chr1	304827479	304827588	yes	0.71	0.82	-0.11	1.05e-10	2.78372e-10	11	genebody	ABL1	chr12	315734	315827	yes	0.82	0.89	-0.07	0.00153272	0.00157201	15	genebody	TBCD	chr12	22251758	22251836	no	0.6	0.46	0.14	6.48e-06	1.14127e-05	9	genebody	TNS4
chr1	304851975	304852125	yes	0.49	0.69	-0.2	6.94e-09	1.34142e-08	20	genebody	FIBCD1	chr12	401076	401159	yes	0.47	0.65	-0.18	1.37e-06	1.98195e-06	11	genebody	TBCD	chr12	37023666	37023692	no	0.91	0.64	0.27	2.77e-08	9.06902e-08	7	genebody	GDPD1
chr1	305405656	305405713	yes	0.7	0.89	-0.19	5.15e-09	1.0139e-08	5	genebody	PRRC2B	chr12	909977	910018	yes	0.45	0.31	0.14	1.79e-08	3.65404e-08	16	genebody	CCDC57	chr12	44026286	44026366	no	0.77	0.68	0.09	3.12e-07	7.89232e-07	8	genebody	MYO1D
chr1	305452368	305452449	yes	0.31	0.52	-0.21	4.86e-19	4.41768e-18	28	genebody	POMT1	chr12	914607	914968	yes	0.95	0.86	0.09	0.000677433	0.000710128	14	genebody	CCDC57	chr12	50078246	50078268	no	0.64	0.86	-0.22	1.57e-07	4.35283e-07	5	genebody	SMG6
chr1	305457148	305457170	yes	0.95	0.82	0.13	3.62e-18	2.97131e-17	9	genebody	UCK1	chr12	931557	931618	yes	0.58	0.78	-0.2	4.38e-15	2.44422e-14	13	genebody	CCDC57	chr12	51703363	51703424	no	0.95	0.76	0.19	4.05e-13	3.03165e-12	11	genebody	RP11-48B14.2
chr1	305583045	305583070	yes	0.65	0.79	-0.14	1.72e-07	2.63606e-07	5	genebody	RAPGEF1	chr12	966351	966538	yes	0.8	0.87	-0.07	6.32e-06	8.20292e-06	21	genebody	SLC16A3	chr12	55524806	55524897	no	0.76	0.63	0.13	7.23e-06	1.25351e-05	13	genebody	CHD3
chr1	306742809	306743133	yes	0.53	0.73	-0.2	1.65e-10	4.21326e-10	11	genebody	GTF3C5	chr12	967466	967629	yes	0.45	0.62	-0.17	7.81e-14	3.67402e-13	15	genebody	SLC16A3	chr12	55922967	55923000	no	0.98	0.91	0.07	0.000206315	0.000256671	7	genebody	CTC1
chr1	306854743	306854763	yes	0.78	0.9	-0.12	0.000235939	0.000249863	5	genebody	GFI1B	chr12	972733	972764	yes	0.84	0.97	-0.13	6.53e-06	8.46169e-06	5	genebody	CSNK1D	chr12	57386809	57386830	no	0.52	0.8	-0.28	1.19e-12	8.36509e-12	8	genebody	USP43
chr1	307098633	307098700	yes	0.56	0.33	0.23	4.48e-08	7.59608e-08	9	genebody	ADAMTSL2	chr12	1027016	1027036	yes	0.92	0.75	0.17	1.09e-12	4.44062e-12	7	genebody	FASN	chr12	58120777	58120852	no	0.81	0.73	0.08	1.09e-07	3.17978e-07	10	genebody	MYH3
chr1	307110937	307111006	yes	0.57	0.7	-0.13	1.51e-06	2.00455e-06	8	genebody	ADAMTSL2	chr12	1030929	1031063	yes	0.32	0.54	-0.22	3.55e-12	1.3319e-11	14	genebody	FASN	chr12	62945487	62945566	no	0.64	0.81	-0.17	1.02e-07	3.00171e-07	12	genebody	FAM83G
chr1	307116704	307116822	yes	0.54	0.72	-0.18	3.3e-20	3.45378e-19	15	genebody	ADAMTSL2	chr12	1032213	1032410	yes	0.12	0.29	-0.17	1.09e-30	2.94497e-29	32	genebody	FASN	chr12	63066734	63067089	no	0.65	0.78	-0.13	0.0006314	0.000722009	10	genebody	NT5M
chr1	307123412	307123562	yes	0.34	0.5	-0.16	1.1e-11	3.47966e-11	18	genebody	ADAMTSL2	chr12	1032843	1033110	yes	0.18	0.3	-0.12	4.12e-07	6.56871e-07	17	genebody	FASN	chr13	33936928	33936949	no	0.57	0.41	0.16	0.000432796	0.000511634	5	genebody	MAP4
chr1	307264469	307264507	yes	0.07	0.52	-0.45	1.19e-12	4.40618e-12	8	genebody	SARDH	chr12	1209563	1209590	yes	0.15	0.29	-0.14	7.81e-07	1.18327e-06	7	genebody	BAHCC1	chr13	208232165	208232273	no	0.31	0.11	0.2	1.07e-06	2.30806e-06	5	genebody	RUNX1
chr1	307264558	307264719	yes	0.17	0.47	-0.3	4.89e-53	3.06985e-51	29	genebody	SARDH	chr12	1209690	1209730	yes	0.8	0.66	0.14	1.61e-10	4.70307e-10	13	genebody	BAHCC1	chr13	216128219	216128233	no	0.73	0.48	0.25	1.03e-05	1.71639e-05	6	genebody	TMPRSS3
chr1	307298496	307298515	yes	0.93	0.98	-0.05	0.000316179	0.000332281	5	genebody	VAV2	chr12	1221582	1221638	yes	0.55	0.77	-0.22	6.52e-11	2.02231e-10	9	genebody	BAHCC1	chr13	217124806	217124857	no	0.9	0.75	0.15	6.05e-10	2.7782e-09	6	genebody	TRPM2
chr1	307328953	307329044	yes	0.73	0.9	-0.17	1.88e-12	6.73787e-12	22	genebody	VAV2	chr12	1233077	1233097	yes	0.53	0.93	-0.4	2.36e-19	2.21988e-18	6	genebody	BAHCC1	chr13	217128043	217128115	no	0.73	0.61	0.12	0.000998626	0.00110675	7	genebody	TRPM2
chr1	307329103	307329115	yes	0.61	0.8	-0.19	3.75e-06	4.71811e-06	5	genebody	VAV2	chr12	1239377	1239404	yes	0.3	0.57	-0.27	3.95e-07	6.31425e-07	5	genebody	BAHCC1	chr13	217712806	217712879	no	0.57	0.31	0.26	6.84e-14	5.62764e-13	7	genebody	ADARB1
chr1	307364521	307364554	yes	0.67	0.34	0.33	5.45e-07	7.66053e-07	7	genebody	VAV2	chr12	1415805	1415818	yes	0.69	0.46	0.23	3.76e-06	5.06601e-06	7	genebody	SLC38A10	chr13	218604948	218604984	no	0.79	0.69	0.1	0.000231008	0.000284022	10	genebody	COL6A2
chr1	307375079	307375228	yes	0.8	0.89	-0.09	0.000352612	0.000369561	18	genebody	VAV2	chr12	1418402	1418558	yes	0.47	0.68	-0.21	4.02e-13	1.74174e-12	13	genebody	SLC38A10	chr13	218624528	218624563	no	0.6	0.77	-0.17	1.07e-05	1.77467e-05	8	genebody	FTCD
chr1	307403447	307403455	yes	0.68	0.93	-0.25	6.18e-32	1.63853e-30	6	genebody	VAV2	chr12	1456538	1457129	yes	0.55	0.32	0.23	1.84e-53	1.39671e-51	55	genebody	AZI1	chr14	1183035	1183059	no	0.81	0.92	-0.11	0.000495189	0.000579947	5	genebody	SEMA4D
chr1	307431846	307432161	yes	0.57	0.7	-0.13	2.76e-17	2.03156e-16	30	genebody	VAV2	chr12	1553275	1553322	yes	0.18	0.37	-0.19	6.15e-06	7.98754e-06	7	genebody	BAIAP2	chr14	13037975	13038011	no	0.97	0.77	0.2	1.94e-06	3.89903e-06	5	genebody	C8orf80
chr1	307484247	307484454	yes	0.85	0.94	-0.09	4.19e-06	5.22548e-06	15	genebody	BRD3	chr12	1566979	1567163	yes	0.71	0.81	-0.1	4.26e-10	1.15936e-09	19	genebody	BAIAP2	chr14	14898028	14898059	no	0.58	0.28	0.3	9.19e-07	2.02283e-06	5	genebody	MSRA
chr1	308201119	308201138	yes	0.62	0.73	-0.11	2.59e-09	5.37614e-09	8	genebody	FCN2	chr12	1626463	1626645	yes	0.7	0.79	-0.09	8.31e-06	1.05846e-05	18	genebody	RPTOR	chr14	17529121	17529174	no	0.22	0.11	0.11	4.37e-05	6.26202e-05	10	genebody	HAND2
chr1	308350901	308351019	yes	0.61	0.77	-0.16	3e-11	8.81912e-11	13	genebody	OLFM1	chr12	1638694	1638739	yes	0.84	0.94	-0.1	5.85e-07	9.07779e-07	9	genebody	RPTOR	chr14	24113048	24113199	no	0.86	0.75	0.11	0.000253874	0.000309416	9	genebody	GOLGA3
chr1	308621408	308621527	yes	0.77	0.86	-0.09	2.32e-06	2.99878e-06	11	genebody	PPP1R26	chr12	1640559	1640566	yes	0.77	0.93	-0.16	2.2e-07	3.68437e-07	6	genebody	RPTOR	chr14	31701612	31701657	no	0.81	0.64	0.17	3.06e-06	5.86134e-06	7	genebody	HIP1R
chr1	308623737	308623777	yes	0.84	0.93	-0.09	0.000158825	0.000170163	8	genebody	PPP1R26	chr12	2402237	2402248	yes	0.71	0.46	0.25	0.000181323	0.000198677	5	genebody	GAA	chr14	46932791	46932812	no	0.73	0.52	0.21	0.00108716	0.00120065	5	genebody	HPS4
chr1	308861742	308861853	yes	0.9	0.95	-0.05	5.15e-06	6.34617e-06	20	genebody	CAMSAP1	chr12	2684515	2684556	yes	0.79	0.93	-0.14	1.11e-09	2.79832e-09	10	genebody	ENPP7	chr14	50285061	50285106	no	0.41	0.59	-0.18	5.54e-05	7.80749e-05	5	genebody	OSM
chr1	313733016	313733052	yes	0.79	0.87	-0.08	7.96e-08	1.30003e-07	9	genebody	EGFL7	chr12	3455353	3455370	yes	0.74	0.89	-0.15	0.00294689	0.00299016	5	genebody	CYTH1	chr14	80472849	80472878	no	0.48	0.68	-0.2	6.5e-07	1.50784e-06	9	genebody	CDH23
chr1	313779215	313779231	yes	0.76	0.87	-0.11	1.86e-06	2.43946e-06	6	genebody	TRAF2	chr12	3519747	3519765	yes	0.77	0.92	-0.15	1.45e-06	2.09431e-06	6	genebody	CYTH1	chr14	83728550	83728603	no	0.69	0.56	0.13	0.000123675	0.000160028	11	genebody	DUPD1
chr1	313780598	313780704	yes	0.41	0.68	-0.27	8.22e-11	2.21648e-10	12	genebody	TRAF2	chr12	4011046	4011053	yes	0.79	0.63	0.16	0.00336355	0.00340748	5	genebody	SEPT9	chr14	118067679	118067785	no	0.88	0.74	0.14	0.000135723	0.000173653	7	genebody	C10orf12
chr1	313808182	313808257	yes	0.69	0.58	0.11	0.00123393	0.00126122	10	genebody	EDF1	chr12	4026968	4027307	yes	0.72	0.54	0.18	2.03e-12	7.86993e-12	32	genebody	SEPT9	chr14	124355664	124355752	no	0.71	0.45	0.26	2.05e-09	8.56302e-09	6	genebody	NEURL
chr1	313855499	313855561	yes	0.59	0.78	-0.19	3.92e-17	2.83162e-16	14	genebody	FAM69B	chr12	5602174	5602461	yes	0.61	0.88	-0.27	1.09e-25	1.82635e-24	25	genebody	ITGB4	chr14	143545890	143545938	no	0.86	0.37	0.49	1.19e-06	2.52773e-06	5	genebody	HTRA1
chr1	313887150	313887196	yes	0.56	0.37	0.19	7.43e-08	1.21974e-07	8	genebody	KIAA1984	chr12	6412106	6412148	yes	0.91	0.8	0.11	0.0053475	0.00538433	8	genebody	TMEM104	chr15	28311906	28311970	no	0.09	0.21	-0.12	0.000548714	0.000637298	5	genebody	C1QL2
chr1	313887231	313887651	yes	0.58	0.41	0.17	8.9e-23	1.19029e-21	46	genebody	KIAA1984	chr12	6475023	6475209	yes	0.29	0.48	-0.19	1.63e-10	4.76076e-10	17	genebody	RAB37	chr15	122990796	122990851	no	0.9	0.6	0.3	1.09e-06	2.34852e-06	5	genebody	PIKFYVE
chr1	313927067	313927088	yes	0.84	0.97	-0.13	5.24e-08	8.7913e-08	9	genebody	C9orf86	chr12	6739815	6739873	yes	0.84	0.7	0.14	1.56e-08	3.22825e-08	10	genebody	BTBD17	chr15	144506212	144506235	no	0.36	0.55	-0.19	0.00789785	0.00796109	5	genebody	DNER
chr1	313927888	313927972	yes	0.69	0.89	-0.2	3.75e-14	1.76761e-13	7	genebody	C9orf86	chr12	18207179	18207203	yes	0.71	0.62	0.09	0.000310427	0.000333786	8	genebody	ARHGAP27	chr15	147341305	147341349	no	0.85	0.73	0.12	1.48e-05	2.37406e-05	7	genebody	NGEF
chr1	314039035	314039090	yes	0.73	0.9	-0.17	6.21e-21	7.03208e-20	14	genebody	EXD3	chr12	18207259	18207294	yes	0.77	0.65	0.12	3.94e-06	5.28808e-06	8	genebody	ARHGAP27	chr15	157627002	157627017	no	0.86	0.72	0.14	2.4e-05	3.65594e-05	6	genebody	AGXT
chr1	314120010	314120051	yes	0.68	0.79	-0.11	5.84e-05	6.47136e-05	10	genebody	COBRA1	chr12	18227078	18227275	yes	0.21	0.35	-0.14	3.43e-14	1.70221e-13	45	genebody	ARHGAP27	chr16	79072630	79072659	no	0.44	0.7	-0.26	1.59e-06	3.28085e-06	5	genebody	SEMA5A
chr10	2279532	2279618	yes	0.8	0.97	-0.17	1.06e-07	1.69551e-07	6	genebody	CDC73	chr12	18453278	18453326	yes	0.61	0.43	0.18	5.37e-06	7.04021e-06	12	genebody	FMNL1	chr16	79196103	79196214	no	0.57	0.84	-0.27	3.2e-10	1.519e-09	5	genebody	SEMA5A
chr10	7815957	7815970	yes	0.91	0.55	0.36	5.42e-10	1.26291e-09	5	genebody	USH2A	chr12	19408570	19408643	yes	0.22	0.14	0.08	0.000158799	0.000175056	13	genebody	NAGS	chr16	80623224	80623240	no	0.33	0	0.33	6.42e-08	1.93685e-07	5	genebody	ADCY2
chr10	10457289	10457400	yes	0.75	0.61	0.14	3.57e-05	4.02016e-05	18	genebody	TGFB2	chr12	20292110	20292240	yes	0.19	0.3	-0.11	1.49e-06	2.15126e-06	28	genebody	WNK4	chr17	12248206	12248317	no	0.57	0.76	-0.19	4.51e-14	3.92018e-13	14	genebody	ANK1
chr10	13498777	13499010	yes	0.51	0.66	-0.15	4.79e-14	2.22751e-13	33	genebody	MIA3	chr12	20367516	20367806	yes	0.21	0.37	-0.16	3.66e-16	2.28319e-15	50	genebody	PLEKHH3	chr17	47512984	47513012	no	0.81	0.55	0.26	1.98e-05	3.09954e-05	7	genebody	PPP1R16B
chr10	20485171	20485304	yes	0.69	0.84	-0.15	5.22e-08	8.7614e-08	14	genebody	KIF26B	chr12	21342335	21342513	yes	0.61	0.69	-0.08	1.67e-11	5.67615e-11	27	genebody	KRT14	chr17	54024629	54024660	no	0.74	0.82	-0.08	0.000430372	0.000509726	9	genebody	CDH22
chr10	20738901	20738913	yes	0.55	0.7	-0.15	2.4e-06	3.09775e-06	8	genebody	KIF26B	chr12	22362203	22362297	yes	0.25	0.39	-0.14	1.08e-07	1.93241e-07	14	genebody	RARA	chr17	64955124	64955255	no	0.88	0.95	-0.07	0.00121292	0.00131644	7	genebody	RBM38
chr10	25363370	25363470	yes	0.11	0.22	-0.11	7.66e-16	4.61345e-15	20	genebody	LHX9	chr12	23838339	23838429	yes	0.43	0.62	-0.19	3.26e-17	2.34501e-16	24	genebody	TBKBP1	chr17	65160401	65160566	no	0.71	0.79	-0.08	1.48e-05	2.37406e-05	16	genebody	PMEPA1
chr10	27898213	27898306	yes	0.49	0.63	-0.14	7.75e-09	1.48646e-08	9	genebody	KIF21B	chr12	24762329	24762644	yes	0.15	0.26	-0.11	2.02e-18	1.67135e-17	57	genebody	HOXB3	chr17	65680716	65680758	no	0.14	0.46	-0.32	2.06e-16	2.29639e-15	5	genebody	PPP4R1L
chr10	27946505	27946715	yes	0.59	0.17	0.42	1.69e-106	2.275e-104	39	genebody	CACNA1S	chr12	41698511	41698561	yes	0.32	0.54	-0.22	6.72e-08	1.24483e-07	7	genebody	RFFL	chr17	69239890	69239989	no	0.88	0.6	0.28	7.74e-07	1.74672e-06	6	genebody	GATA5
chr10	28181198	28181249	yes	0.66	0.82	-0.16	1.2e-07	1.89291e-07	8	genebody	LAD1	chr12	44624922	44625127	yes	0.27	0.47	-0.2	1.26e-16	8.43542e-16	22	genebody	ADAP2	chr18	2910431	2910491	no	0.67	0.43	0.24	2.86e-05	4.25048e-05	5	genebody	INSIG1
chr10	28395753	28395788	yes	0.57	0.74	-0.17	3.13e-12	1.08539e-11	9	genebody	CSRP1	chr12	45943791	45943803	yes	0.64	0.79	-0.15	5.85e-06	7.61954e-06	6	genebody	KSR1	chr18	6404497	6404555	no	0.69	0.58	0.11	0.000246078	0.000300789	18	genebody	ASB10
chr10	28662609	28662715	yes	0.58	0.43	0.15	5.05e-22	6.40362e-21	13	genebody	ELF3	chr12	45960009	45960105	yes	0.29	0.48	-0.19	6.09e-14	2.92008e-13	22	genebody	KSR1	chr18	27757333	27757385	no	0.46	0.72	-0.26	0.000134206	0.000171887	5	genebody	KCND2
chr10	28847638	28847752	yes	0.91	0.96	-0.05	4.09e-16	2.56452e-15	21	genebody	LGR6	chr12	47945868	47945902	yes	0.7	0.56	0.14	3.55e-07	5.72342e-07	5	genebody	ANKRD13B	chr18	54897158	54897294	no	0.74	0.9	-0.16	6.5e-05	8.96989e-05	7	genebody	ADCY1
chr10	49624232	49624328	yes	0.85	0.93	-0.08	4.94e-07	6.99615e-07	7	genebody	CACNB2	chr12	47945967	47945994	yes	0.4	0.26	0.14	3.21e-10	8.87276e-10	7	genebody	ANKRD13B	chr18	55521269	55521291	no	0.71	0.84	-0.13	0.00412414	0.00424207	5	genebody	OGDH
chr10	63652093	63652155	yes	0.71	0.92	-0.21	1.02e-10	2.70572e-10	8	genebody	CCNY	chr12	47946209	47946247	yes	0.44	0.28	0.16	7.85e-14	3.68388e-13	17	genebody	ANKRD13B	chr18	60612292	60612420	no	0.69	0.32	0.37	6.95e-05	9.52696e-05	8	genebody	VPS41
chr10	63680098	63680361	yes	0.7	0.78	-0.08	9.53e-09	1.79742e-08	37	genebody	GJD4	chr12	54708570	54708968	yes	0.09	0.26	-0.17	1.63e-26	3.01464e-25	54	genebody	BCL6B	chr2	2725607	2725755	no	0.9	0.8	0.1	9.86e-07	2.14806e-06	15	genebody	TPCN2
chr10	65520060	65520122	yes	0.75	0.93	-0.18	7.5e-14	3.37032e-13	11	genebody	CDC123	chr12	54933216	54933226	yes	0.73	0.52	0.21	3.67e-06	4.95973e-06	5	genebody	TNK1	chr2	6131650	6131770	no	0.63	0.79	-0.16	4e-06	7.39303e-06	12	genebody	CAPN1
chr10	69637672	69637700	yes	0.64	0.79	-0.15	5.65e-09	1.10754e-08	10	genebody	TAF3	chr12	57536614	57536664	yes	0.7	0.94	-0.24	4.52e-10	1.22284e-09	10	genebody	GAS7	chr2	6786122	6786268	no	0.7	0.55	0.15	9.52e-05	0.000126289	5	genebody	SLC22A11
chr10	69638181	69638200	yes	0.65	0.8	-0.15	8.1e-06	9.78365e-06	10	genebody	TAF3	chr12	60171706	60171731	yes	0.87	0.95	-0.08	1.48e-06	2.12778e-06	8	genebody	ARHGAP44	chr2	7106332	7106397	no	0.63	0.48	0.15	4.37e-07	1.05603e-06	12	genebody	MACROD1
chr10	70961049	70961184	yes	0.88	0.94	-0.06	9.09e-10	2.04036e-09	17	genebody	RBM17	chr12	60194664	60194718	yes	0.22	0.46	-0.24	4.86e-07	7.62116e-07	9	genebody	ARHGAP44	chr2	9149742	9149820	no	0.83	0.72	0.11	5.86e-05	8.19099e-05	9	genebody	FADS2
chr10	71186310	71186349	yes	0.23	0.55	-0.32	3.99e-12	1.35501e-11	5	genebody	FBXO18	chr12	62641507	62641639	yes	0.57	0.71	-0.14	6.94e-07	1.0648e-06	25	genebody	ALDH3A1	chr2	16451346	16451366	no	0.21	0.04	0.17	4.21e-05	6.05869e-05	5	genebody	SPI1
chr10	71237144	71237201	yes	0.75	0.87	-0.12	6.12e-06	7.48095e-06	9	genebody	ANKRD16	chr12	62950540	62950571	yes	0.63	0.86	-0.23	1.65e-16	1.07469e-15	9	genebody	FAM83G	chr2	69471089	69471145	no	0.6	0.36	0.24	0.00033399	0.000401234	5	genebody	RAVER1
chr10	71323877	71323921	yes	0.77	0.92	-0.15	3.29e-10	7.96855e-10	8	genebody	FAM208B	chr12	63044558	63044584	yes	0.97	0.84	0.13	7.58e-06	9.70484e-06	6	genebody	COPS3	chr2	88929559	88929579	no	0.79	0.52	0.27	1.01e-24	2.15278e-23	6	genebody	LHFPL2
chr10	72996012	72997144	yes	0.65	0.84	-0.19	1.53e-24	2.36966e-23	43	genebody	KLF6	chr13	24844962	24845209	yes	0.49	0.68	-0.19	1.43e-13	6.52842e-13	33	genebody	PLCD1	chr2	142067561	142067676	no	0.43	0.68	-0.25	2.55e-05	3.85705e-05	7	genebody	TCF7
chr10	75210706	75210758	yes	0.86	0.93	-0.07	0.00840497	0.00841954	12	genebody	ADARB2	chr13	28859478	28859864	yes	0.91	0.81	0.1	1.02e-12	4.17285e-12	23	genebody	ZBTB47	chr2	142440000	142440038	no	0.76	0.49	0.27	8.16e-09	3.0224e-08	5	genebody	PHF15
chr10	75216501	75216631	yes	0.86	0.94	-0.08	6.26e-14	2.86282e-13	16	genebody	ADARB2	chr13	29396500	29396546	yes	0.8	0.86	-0.06	0.0058377	0.00586858	11	genebody	SNRK	chr2	143870827	143870875	no	0.71	0.34	0.37	1.13e-08	4.05471e-08	5	genebody	TGFBI
chr10	75222261	75222564	yes	0.63	0.84	-0.21	5.17e-46	2.5335e-44	65	genebody	ADARB2	chr13	40879778	40879959	yes	0.72	0.66	0.06	2.4e-05	2.87365e-05	33	genebody	WNT5A	chr2	145367812	145367930	no	0.61	0.74	-0.13	2.03e-05	3.15803e-05	6	genebody	KLHL3
chr10	75265634	75265810	yes	0.76	0.89	-0.13	6.98e-14	3.15428e-13	15	genebody	ADARB2	chr13	79105308	79105355	yes	0.1	0.29	-0.19	7.88e-18	6.18626e-17	11	genebody	CCDC48	chr2	147105914	147105951	no	0.31	0.62	-0.31	7.67e-07	1.73255e-06	6	genebody	SLC23A1
chr10	75278778	75279013	yes	0.85	0.94	-0.09	5.54e-23	7.51451e-22	42	genebody	ADARB2	chr13	79105520	79105566	yes	0.27	0.42	-0.15	4.26e-07	6.75876e-07	13	genebody	CCDC48	chr2	147170595	147170609	no	0.89	0.71	0.18	3.41e-05	5.02798e-05	5	genebody	TMEM173
chr10	75287053	75287227	yes	0.19	0.33	-0.14	5.35e-23	7.26888e-22	41	genebody	ADARB2	chr13	79986339	79986434	yes	0.35	0.07	0.28	3.34e-11	1.08486e-10	5	genebody	TPRA1	chr2	150646230	150646337	no	0.55	0.82	-0.27	1.19e-10	6.03916e-10	9	genebody	ARHGAP26
chr10	75665552	75665604	yes	0.65	0.85	-0.2	3.38e-09	6.87283e-09	6	genebody	LARP4B	chr13	91595763	91595789	yes	0.33	0.5	-0.17	9.13e-06	1.15356e-05	8	genebody	CHST2	chr2	157152044	157152052	no	0.54	0.75	-0.21	0.000141736	0.000181163	6	genebody	ABLIM3
chr11	7623	7766	yes	0.48	0.61	-0.13	2.89e-10	7.08144e-10	18	genebody	CRYL1	chr13	209967112	209967128	yes	0.71	0.95	-0.24	4.17e-26	7.36652e-25	8	genebody	DOPEY2	chr2	157308026	157308086	no	0.77	0.56	0.21	1.01e-08	3.64718e-08	5	genebody	IL17B
chr11	15643	15681	yes	0.84	0.97	-0.13	3.49e-06	4.39948e-06	5	genebody	CRYL1	chr13	215464214	215464258	yes	0.65	0.77	-0.12	5.58e-06	7.28236e-06	9	genebody	RIPK4	chr2	158072268	158072309	no	0.73	0.51	0.22	5.71e-07	1.34185e-06	5	genebody	PDGFRB
chr11	22948	22993	yes	0.78	0.92	-0.14	8.96e-14	3.98129e-13	15	genebody	CRYL1	chr13	215472965	215473234	yes	0.23	0.38	-0.15	4.72e-15	2.61735e-14	29	genebody	RIPK4	chr3	4291258	4291290	no	0.45	0.62	-0.17	2.5e-06	4.86448e-06	6	genebody	AP5Z1
chr11	184102	184280	yes	0.5	0.68	-0.18	5.23e-22	6.61105e-21	33	genebody	IL17D	chr13	215515801	215515942	yes	0.7	0.86	-0.16	1.86e-12	7.25649e-12	21	genebody	PRDM15	chr3	4301485	4301554	no	0.83	0.71	0.12	5.31e-05	7.48891e-05	11	genebody	RADIL
chr11	540456	540524	yes	0.81	0.94	-0.13	2.24e-08	3.98639e-08	9	genebody	EFHA1	chr13	215516356	215516405	yes	0.62	0.85	-0.23	1.04e-11	3.62628e-11	11	genebody	PRDM15	chr3	5738317	5738552	no	0.33	0.42	-0.09	0.00196563	0.00208661	15	genebody	NPTX2
chr11	1867883	1868120	yes	0.79	0.88	-0.09	5.72e-12	1.89416e-11	41	genebody	TNFRSF19	chr13	216156376	216156431	yes	0.95	0.83	0.12	2.92e-06	4.01824e-06	7	genebody	UBASH3A	chr3	6342683	6342732	no	0.84	0.68	0.16	0.000114918	0.000150679	9	genebody	KPNA7
chr11	2047876	2047953	yes	0.77	0.93	-0.16	2.98e-11	8.7639e-11	18	genebody	MIPEP	chr13	216170534	216170690	yes	0.79	0.85	-0.06	0.00180907	0.00185045	17	genebody	UBASH3A	chr3	19639571	19639599	no	0.72	0.85	-0.13	7.28e-06	1.25825e-05	8	genebody	GTF3C1
chr11	2059303	2059395	yes	0.6	0.83	-0.23	1.82e-18	1.55293e-17	17	genebody	MIPEP	chr13	216488535	216488578	yes	0.7	0.97	-0.27	9.78e-31	2.65623e-29	8	genebody	WDR4	chr3	19644536	19644653	no	0.69	0.85	-0.16	1.34e-07	3.82657e-07	18	genebody	GTF3C1
chr11	2066560	2066615	yes	0.56	0.93	-0.37	1.79e-12	6.41004e-12	5	genebody	MIPEP	chr13	216491503	216491577	yes	0.62	0.83	-0.21	5.4e-08	1.01235e-07	10	genebody	WDR4	chr3	19662466	19662508	no	0.63	0.87	-0.24	9.91e-06	1.66795e-05	6	genebody	GTF3C1
chr11	2068024	2068073	yes	0.69	0.94	-0.25	1.4e-09	3.03325e-09	7	genebody	MIPEP	chr13	216631302	216631320	yes	0.84	0.94	-0.1	0.000136914	0.000151546	7	genebody	RRP1B	chr3	27253426	27253492	no	0.63	0.84	-0.21	1.21e-05	1.99336e-05	7	genebody	SYT17
chr11	2097430	2097447	yes	0.45	0.87	-0.42	2.99e-19	2.7935e-18	6	genebody	MIPEP	chr13	216654293	216654439	yes	0.68	0.84	-0.16	2.65e-19	2.46238e-18	36	genebody	HSF2BP	chr3	38797309	38797336	no	0.69	0.44	0.25	1.07e-05	1.77467e-05	6	genebody	MGRN1
chr11	2098218	2098247	yes	0.7	0.92	-0.22	6.94e-17	4.81952e-16	6	genebody	MIPEP	chr13	216654547	216654711	yes	0.69	0.83	-0.14	1.3e-12	5.19548e-12	27	genebody	HSF2BP	chr3	41059034	41059108	no	0.52	0.38	0.14	2.35e-05	3.61001e-05	10	genebody	AXIN1
chr11	2115260	2115314	yes	0.62	0.87	-0.25	5.14e-26	9.27466e-25	12	genebody	MIPEP	chr13	216903490	216903517	yes	0.91	0.71	0.2	2.96e-08	5.84139e-08	8	genebody	PWP2	chr3	41978993	41979040	no	0.22	0.43	-0.21	9.42e-06	1.60448e-05	9	genebody	BAIAP3
chr11	2254734	2254860	yes	0.67	0.82	-0.15	1.66e-13	7.05993e-13	23	genebody	SPATA13	chr13	216905512	216905584	yes	0.94	0.88	0.06	1.38e-08	2.87511e-08	23	genebody	PWP2	chr3	42235815	42235871	no	0.53	0.31	0.22	1.38e-11	7.90099e-11	11	genebody	SLC9A3R2
chr11	3460971	3461271	yes	0.73	0.84	-0.11	2.72e-22	3.51823e-21	33	genebody	RNF6	chr13	216926891	216927106	yes	0.65	0.74	-0.09	2.96e-05	3.51297e-05	35	genebody	C21orf33	chr3	61033701	61033773	no	0.31	0.6	-0.29	0.000194464	0.000242646	6	genebody	CHMP3
chr11	3461863	3462120	yes	0.66	0.74	-0.08	8.8e-16	5.24001e-15	69	genebody	RNF6	chr13	216985480	216985561	yes	0.63	0.75	-0.12	1.57e-06	2.24806e-06	15	genebody	ICOSLG	chr3	141740945	141741029	no	0.6	0.74	-0.14	5.06e-09	1.94941e-08	15	genebody	PXDN
chr11	5207641	5207702	yes	0.79	0.92	-0.13	4.45e-13	1.76059e-12	14	genebody	PAN3	chr13	217060269	217060306	yes	0.7	0.46	0.24	1.78e-06	2.5355e-06	5	genebody	PFKL	chr4	437897	438127	no	0.82	0.74	0.08	0.00971906	0.00973452	11	genebody	CYHR1
chr11	7872681	7872716	yes	0.81	0.93	-0.12	2.43e-09	5.08364e-09	11	genebody	B3GALTL	chr13	217115625	217115659	yes	0.9	0.75	0.15	2.18e-05	2.6237e-05	6	genebody	TRPM2	chr4	612843	612906	no	0.9	0.81	0.09	1.2e-05	1.98224e-05	7	genebody	HSF1
chr11	7872751	7872795	yes	0.7	0.85	-0.15	1.25e-11	3.91062e-11	15	genebody	B3GALTL	chr13	217426280	217426343	yes	0.36	0.67	-0.31	2.18e-12	8.44969e-12	7	genebody	PTTG1IP	chr4	1129604	1129649	no	0.64	0.69	-0.05	0.00699189	0.0070819	10	genebody	RHPN1
chr11	7873195	7873339	yes	0.8	0.89	-0.09	1.6e-09	3.45113e-09	17	genebody	B3GALTL	chr13	217448424	217448583	yes	0.68	0.8	-0.12	1.12e-17	8.59153e-17	34	genebody	ITGB2	chr4	1960092	1960202	no	0.84	0.49	0.35	0.000110883	0.000146027	5	genebody	SLC45A4
chr11	8472091	8472152	yes	0.68	0.9	-0.22	7.09e-12	2.30783e-11	14	genebody	FRY	chr13	217448928	217448945	yes	0.52	0.8	-0.28	2.41e-09	5.73848e-09	6	genebody	ITGB2	chr4	2880294	2880432	no	0.71	0.58	0.13	0.00103841	0.00114781	12	genebody	TRAPPC9
chr11	16829401	16829408	yes	0.37	0.54	-0.17	0.00281263	0.00284114	5	genebody	SERPINE3	chr13	217449584	217449629	yes	0.29	0.68	-0.39	6.22e-25	9.93828e-24	6	genebody	ITGB2	chr4	7719598	7719661	no	0.46	0.22	0.24	6.35e-05	8.79234e-05	5	genebody	ST3GAL1
chr11	24168818	24168855	yes	0.91	0.96	-0.05	1.32e-05	1.56272e-05	7	genebody	ENOX1	chr13	217449688	217449721	yes	0.48	0.69	-0.21	2.2e-17	1.60543e-16	11	genebody	ITGB2	chr4	8358071	8358124	no	0.47	0.71	-0.24	9.95e-12	5.87888e-11	8	genebody	TG
chr11	24302229	24302273	yes	0.66	0.89	-0.23	1.8e-08	3.24549e-08	6	genebody	ENOX1	chr13	217459901	217460067	yes	0.59	0.75	-0.16	5.75e-15	3.16441e-14	20	genebody	ITGB2	chr4	30204154	30204183	no	0.38	0.22	0.16	0.00818245	0.00823478	5	genebody	SYBU
chr11	73574340	73574441	yes	0.25	0.59	-0.34	1.29e-13	5.57106e-13	9	genebody	MBNL2	chr13	217506762	217506778	yes	0.14	0.38	-0.24	4.23e-06	5.6457e-06	5	genebody	FAM207A	chr4	85163569	85163592	no	0.95	0.72	0.23	6.09e-06	1.08168e-05	6	genebody	ST18
chr11	78271248	78271349	yes	0.92	0.97	-0.05	3.83e-08	6.58476e-08	15	genebody	TPP2	chr13	217517582	217517707	yes	0.75	0.87	-0.12	3.83e-06	5.15294e-06	13	genebody	FAM207A	chr4	103419744	103420063	no	0.76	0.65	0.11	0.00012824	0.000164938	25	genebody	TRIM46
chr11	84410443	84410478	yes	0.76	0.93	-0.17	0.000111518	0.000120755	5	genebody	COL4A1	chr13	217657806	217657833	yes	0.93	0.66	0.27	5.03e-12	1.84619e-11	10	genebody	ADARB1	chr4	104643460	104643570	no	0.54	0.77	-0.23	5.6e-08	1.72228e-07	7	genebody	CRTC2
chr11	84622724	84622810	yes	0.73	0.9	-0.17	2.48e-18	2.05794e-17	20	genebody	COL4A2	chr13	217661567	217661605	yes	0.34	0.59	-0.25	9.07e-05	0.000102184	5	genebody	ADARB1	chr4	112034801	112035000	no	0.48	0.29	0.19	2.89e-11	1.59141e-10	15	genebody	TBX15
chr11	84629431	84629454	yes	0.84	0.91	-0.07	1.24e-05	1.46334e-05	12	genebody	COL4A2	chr13	217673794	217673981	yes	0.4	0.57	-0.17	1.42e-26	2.6373e-25	36	genebody	ADARB1	chr4	113107813	113107848	no	0.61	0.7	-0.09	0.00154572	0.00166188	7	genebody	FAM46C
chr11	84698308	84698450	yes	0.48	0.32	0.16	6.35e-07	8.86193e-07	14	genebody	RAB20	chr13	217677173	217677234	yes	0.8	0.86	-0.06	0.000150231	0.000165852	21	genebody	ADARB1	chr4	115090862	115090951	no	0.81	0.9	-0.09	1.99e-07	5.33103e-07	23	genebody	VANGL1
chr11	84746991	84747048	yes	0.9	0.96	-0.06	4.52e-07	6.43228e-07	15	genebody	CARS2	chr13	217677244	217677308	yes	0.88	0.99	-0.11	4.73e-08	8.98201e-08	13	genebody	ADARB1	chr4	130597369	130597480	no	0.56	0.39	0.17	3.92e-08	1.25841e-07	10	genebody	LPPR5
chr11	84748572	84748611	yes	0.74	0.88	-0.14	2.01e-05	2.31837e-05	11	genebody	CARS2	chr13	217684316	217684388	yes	0.76	0.87	-0.11	4.49e-06	5.97045e-06	20	genebody	ADARB1	chr4	134945549	134945679	no	0.38	0.62	-0.24	0.000222156	0.000273942	5	genebody	ABCA4
chr11	85019971	85020109	yes	0.66	0.56	0.1	0.000162979	0.000174387	20	genebody	TEX29	chr13	217694944	217695053	yes	0.95	0.83	0.12	9.93e-08	1.78244e-07	16	genebody	ADARB1	chr4	136803611	136803674	no	0.76	0.45	0.31	5.25e-18	7.10514e-17	7	genebody	TGFBR3
chr11	85785576	85785659	yes	0.74	0.94	-0.2	5.06e-11	1.42216e-10	7	genebody	TUBGCP3	chr13	217742685	217742764	yes	0.71	0.89	-0.18	3.92e-09	9.04948e-09	12	genebody	ADARB1	chr4	139048633	139048668	no	0.84	0.68	0.16	6.88e-06	1.20123e-05	5	genebody	LRRC8C
chr11	85809459	85809538	yes	0.72	0.94	-0.22	5.33e-15	2.82285e-14	12	genebody	TUBGCP3	chr13	217761287	217761360	yes	0.88	0.73	0.15	6.75e-09	1.48193e-08	12	genebody	ADARB1	chr5	119120	119172	no	0.08	0.39	-0.31	1.07e-08	3.83732e-08	6	genebody	TBC1D22A
chr11	86200942	86201006	yes	0.17	0.28	-0.11	9.12e-08	1.47381e-07	11	genebody	F10	chr13	218101269	218101288	yes	0.33	0.52	-0.19	4.17e-11	1.32999e-10	11	genebody	SLC19A1	chr5	263696	263824	no	0.77	0.91	-0.14	9.19e-05	0.000122948	7	genebody	TBC1D22A
chr11	86231974	86232013	yes	0.61	0.33	0.28	4.16e-07	5.95389e-07	7	genebody	MCF2L	chr13	218322225	218322331	yes	0.4	0.59	-0.19	1.19e-16	7.96651e-16	19	genebody	PCBP3	chr5	920099	920173	no	0.88	0.76	0.12	2.78e-09	1.12075e-08	11	genebody	ATXN10
chr11	86285443	86285650	yes	0.8	0.91	-0.11	4.03e-13	1.60415e-12	21	genebody	MCF2L	chr13	218472363	218472395	yes	0.72	0.43	0.29	1.46e-07	2.5347e-07	15	genebody	MCM3AP	chr5	2716176	2716190	no	0.31	0.52	-0.21	2.37e-07	6.26415e-07	5	genebody	EFCAB6
chr11	86582675	86583032	yes	0.66	0.77	-0.11	1.91e-13	8.02928e-13	24	genebody	GAS6	chr13	218601904	218602035	yes	0.91	0.96	-0.05	7.2e-05	8.18604e-05	18	genebody	COL6A2	chr5	2770006	2770068	no	0.75	0.81	-0.06	0.00323422	0.00335135	13	genebody	EFCAB6
chr11	86595065	86595175	yes	0.65	0.43	0.22	3.21e-16	2.04757e-15	13	genebody	GAS6	chr13	218631165	218631688	yes	0.28	0.4	-0.12	1.25e-14	6.54412e-14	69	genebody	FTCD	chr5	3240225	3240314	no	0.57	0.8	-0.23	2.32e-08	7.7527e-08	8	genebody	TTLL1
chr12	35558	35814	yes	0.69	0.84	-0.15	7.17e-17	4.97034e-16	25	genebody	C17orf101	chr14	15289165	15289196	yes	0.09	0.46	-0.37	3.21e-10	8.87579e-10	11	genebody	SOX7	chr5	3242877	3242885	no	0.89	0.67	0.22	2.9e-09	1.16458e-08	5	genebody	TTLL1
chr12	101823	101922	yes	0.69	0.88	-0.19	1.02e-10	2.70192e-10	8	genebody	NARF	chr14	26523510	26523527	yes	0.51	0.27	0.24	5.4e-06	7.06432e-06	8	genebody	FZD10	chr5	3478583	3478675	no	0.81	0.95	-0.14	1.45e-07	4.08196e-07	8	genebody	ARFGAP3
chr12	197877	197982	yes	0.53	0.76	-0.23	2.39e-18	1.99983e-17	18	genebody	WDR45L	chr14	34553508	34553671	yes	0.57	0.77	-0.2	2.4e-30	6.1752e-29	23	genebody	CUX2	chr5	4534327	4534347	no	0.43	0.62	-0.19	0.00116294	0.00127206	5	genebody	CHADL
chr12	301924	302088	yes	0.19	0.32	-0.13	6.46e-16	3.93612e-15	33	genebody	TBCD	chr14	34630315	34630760	yes	0.59	0.78	-0.19	2.1e-66	2.85461e-64	88	genebody	SH2B3	chr5	5922066	5922096	no	0.08	0.26	-0.18	4.95e-07	1.17521e-06	8	genebody	CACNA1I
chr12	302179	302352	yes	0.6	0.75	-0.15	4.51e-25	7.44087e-24	21	genebody	TBCD	chr14	40022103	40022439	yes	0.84	0.75	0.09	1.2e-26	2.24198e-25	85	genebody	TBX3	chr5	7509007	7509044	no	0.53	0.36	0.17	0.00118506	0.00129177	7	genebody	ANKRD54
chr12	311028	311089	yes	0.89	0.96	-0.07	1.72e-08	3.12732e-08	20	genebody	TBCD	chr14	42795419	42795438	yes	0.02	0.2	-0.18	8.46e-07	1.27368e-06	5	genebody	MSI1	chr5	15917538	15917577	no	0.54	0.21	0.33	3.73e-08	1.20267e-07	6	genebody	KCNH3
chr12	339030	339067	yes	0.66	0.87	-0.21	6.53e-12	2.13724e-11	12	genebody	TBCD	chr14	43694398	43694453	yes	0.91	0.8	0.11	4.23e-06	5.64712e-06	8	genebody	C12orf34	chr6	759913	759958	no	0.83	0.72	0.11	0.000521443	0.000606744	5	genebody	ANKRD11
chr12	342290	342415	yes	0.81	0.88	-0.07	3.01e-10	7.33101e-10	14	genebody	TBCD	chr14	44568154	44568256	yes	0.81	0.56	0.25	1.71e-07	2.94155e-07	7	genebody	SSH1	chr6	830967	830990	no	0.49	0.68	-0.19	4.25e-152	3.82323e-150	10	genebody	ACSF3
chr12	372113	372138	yes	0.7	0.94	-0.24	4.3e-08	7.34771e-08	5	genebody	TBCD	chr14	47988012	47988248	yes	0.21	0.35	-0.14	2.17e-12	8.40558e-12	30	genebody	MN1	chr6	1943420	1943525	no	0.46	0.33	0.13	3.08e-06	5.87776e-06	11	genebody	ZCCHC14
chr12	404924	405069	yes	0.83	0.95	-0.12	8.11e-09	1.55105e-08	11	genebody	TBCD	chr14	47988687	47988723	yes	0.09	0.23	-0.14	0.00104906	0.00108592	6	genebody	MN1	chr6	9689388	9689442	no	0.13	0.42	-0.29	1.81e-14	1.6273e-13	6	genebody	WWOX
chr12	446154	446237	yes	0.89	0.96	-0.07	5.68e-10	1.31636e-09	14	genebody	B3GNTL1	chr14	47989036	47989315	yes	0.16	0.32	-0.16	1.77e-22	2.28085e-21	35	genebody	MN1	chr6	12296723	12296756	no	0.77	0.58	0.19	2.75e-05	4.11942e-05	8	genebody	LDHD
chr12	904944	905119	yes	0.88	0.94	-0.06	2.28e-11	6.83165e-11	31	genebody	CCDC57	chr14	47989417	47989501	yes	0.23	0.32	-0.09	0.000986669	0.001023	15	genebody	MN1	chr6	17735857	17735931	no	0.69	0.52	0.17	0.000611939	0.000700392	10	genebody	KIFC3
chr12	919509	919556	yes	0.86	0.96	-0.1	1.38e-16	9.18306e-16	11	genebody	CCDC57	chr14	54464642	54464752	yes	0.2	0.39	-0.19	2.79e-20	2.91741e-19	34	genebody	SCARF2	chr6	17742495	17742597	no	0.79	0.53	0.26	0.000269513	0.000326895	5	genebody	KIFC3
chr12	927493	927536	yes	0.48	0.19	0.29	7.14e-11	1.94883e-10	9	genebody	CCDC57	chr14	54465148	54465192	yes	0.18	0.52	-0.34	1.52e-08	3.14555e-08	15	genebody	SCARF2	chr6	38738203	38738216	no	0.6	0.28	0.32	0.000121288	0.000157587	5	genebody	PEPD
chr12	931557	931618	yes	0.6	0.78	-0.18	1.09e-11	3.44044e-11	13	genebody	CCDC57	chr14	122553878	122554057	yes	0.15	0.43	-0.28	2.24e-23	3.12441e-22	18	genebody	FGF8	chr6	42760772	42760813	no	0.82	0.73	0.09	0.000724591	0.000820378	12	genebody	CATSPERG
chr12	964905	965103	yes	0.74	0.85	-0.11	1.17e-09	2.59126e-09	20	genebody	SLC16A3	chr14	140849886	140849983	yes	0.86	0.73	0.13	2.34e-07	3.90846e-07	9	genebody	GRK5	chr6	47207119	47207174	no	0.75	0.63	0.12	0.000229943	0.00028299	11	genebody	BCAM
chr12	972733	972790	yes	0.82	0.92	-0.1	0.000186018	0.000198341	10	genebody	CSNK1D	chr14	141187300	141187416	yes	0.54	0.67	-0.13	9.6e-05	0.000107858	12	genebody	INPP5F	chr6	47265400	47265522	no	0.68	0.54	0.14	4.92e-06	8.89792e-06	7	genebody	PVRL2
chr12	1025307	1025411	yes	0.83	0.89	-0.06	4.08e-06	5.10637e-06	11	genebody	FASN	chr14	143955518	143955701	yes	0.14	0.21	-0.07	1.16e-10	3.47264e-10	38	genebody	DMBT1	chr6	49223269	49223368	no	0.9	0.82	0.08	0.00882504	0.0088673	6	genebody	LIG1
chr12	1025648	1025767	yes	0.72	0.83	-0.11	0.000207281	0.000220403	10	genebody	FASN	chr14	146740319	146740337	yes	0.44	0.92	-0.48	1.86e-12	7.2631e-12	5	genebody	UROS	chr6	53240472	53240524	no	0.42	0.62	-0.2	1.39e-05	2.26192e-05	6	genebody	CNOT3
chr12	1202583	1202855	yes	0.7	0.9	-0.2	4.03e-11	1.15406e-10	18	genebody	BAHCC1	chr14	146780422	146780500	yes	0.39	0.71	-0.32	1.31e-10	3.86969e-10	16	genebody	DHX32	chr6	54347789	54347839	no	0.18	0.33	-0.15	1.22e-05	2.01049e-05	11	genebody	EPS8L1
chr12	1209659	1209792	yes	0.52	0.66	-0.14	1.32e-17	1.0133e-16	23	genebody	BAHCC1	chr14	149015655	149015732	yes	0.6	0.81	-0.21	3.11e-12	1.17964e-11	14	genebody	PTPRE	chr6	57985934	57985960	no	0.87	0.63	0.24	9.11e-07	2.01166e-06	7	genebody	FAM132A
chr12	1213250	1213294	yes	0.83	0.96	-0.13	0.000609623	0.000630803	5	genebody	BAHCC1	chr14	149179280	149179306	yes	0.92	0.53	0.39	1.69e-17	1.25978e-16	6	genebody	MKI67	chr6	59681632	59681743	no	0.56	0.37	0.19	3.8e-07	9.42957e-07	15	genebody	PRDM16
chr12	1214264	1214288	yes	0.89	0.94	-0.05	0.000397637	0.000415695	9	genebody	BAHCC1	chr14	150943178	150943210	yes	0.33	0.65	-0.32	1.42e-07	2.47096e-07	7	genebody	EBF3	chr6	59705533	59705653	no	0.83	0.88	-0.05	0.000742052	0.000837887	19	genebody	PRDM16
chr12	1221497	1221608	yes	0.69	0.85	-0.16	4.04e-18	3.2977e-17	11	genebody	BAHCC1	chr14	150949817	150949855	yes	0.96	0.84	0.12	3.4e-07	5.51517e-07	6	genebody	EBF3	chr6	65539544	65539626	no	0.38	0.28	0.1	0.000303402	0.000365885	8	genebody	PTCHD2
chr12	1238968	1239283	yes	0.68	0.61	0.07	0.000884701	0.00090925	33	genebody	BAHCC1	chr14	150967832	150967895	yes	0.66	0.75	-0.09	0.000533536	0.000563012	11	genebody	EBF3	chr6	72117666	72117770	no	0.87	0.78	0.09	3.99e-07	9.7695e-07	15	genebody	MINOS1
chr12	1243374	1243493	yes	0.62	0.39	0.23	6.81e-17	4.7386e-16	21	genebody	BAHCC1	chr14	152255949	152256105	yes	0.61	0.76	-0.15	5.78e-09	1.28788e-08	16	genebody	JAKMIP3	chr6	156039245	156039285	no	0.44	0.28	0.16	0.00171274	0.00183207	6	genebody	ERMAP
chr12	1246686	1246829	yes	0.37	0.57	-0.2	3.3e-13	1.32889e-12	17	genebody	BAHCC1	chr14	152349701	152349736	yes	0.8	0.32	0.48	2.45e-08	4.90489e-08	6	genebody	STK32C	chr7	1058368	1058387	no	0.88	0.97	-0.09	1.08e-06	2.32702e-06	5	genebody	GMDS
chr12	1383168	1383208	yes	0.74	0.84	-0.1	8.45e-08	1.37383e-07	9	genebody	SLC38A10	chr14	152349774	152349824	yes	0.66	0.84	-0.18	8.98e-06	1.13749e-05	6	genebody	STK32C	chr7	2129808	2129928	no	0.55	0.7	-0.15	2.3e-19	3.52917e-18	18	genebody	SLC22A23
chr12	1401476	1401639	yes	0.49	0.61	-0.12	2.19e-31	5.57752e-30	33	genebody	SLC38A10	chr14	152493663	152494020	yes	0.54	0.73	-0.19	1.83e-13	8.2441e-13	28	genebody	LRRC27	chr7	2305911	2305971	no	0.8	0.96	-0.16	6.03e-09	2.28631e-08	5	genebody	PXDC1
chr12	1497297	1497420	yes	0.73	0.83	-0.1	1.16e-07	1.84592e-07	14	genebody	AATK	chr14	152748902	152748961	yes	0.8	0.62	0.18	1.16e-06	1.70135e-06	8	genebody	INPP5A	chr7	2508386	2508477	no	0.98	0.42	0.56	3.02e-12	2.01969e-11	5	genebody	ECI2
chr12	1561294	1561353	yes	0.51	0.33	0.18	0.00010122	0.000109851	7	genebody	BAIAP2	chr14	152751861	152752072	yes	0.65	0.75	-0.1	1.27e-08	2.66003e-08	32	genebody	INPP5A	chr7	4979871	4979907	no	0.95	0.78	0.17	8.33e-06	1.42925e-05	7	genebody	DSP
chr12	1618694	1618970	yes	0.67	0.53	0.14	1.51e-10	3.87827e-10	38	genebody	RPTOR	chr14	152754058	152754089	yes	0.28	0.47	-0.19	8.97e-10	2.28393e-09	8	genebody	INPP5A	chr7	10155100	10155133	no	0.82	0.49	0.33	1.05e-07	3.08729e-07	7	genebody	GFOD1
chr12	1621589	1621636	yes	0.8	0.93	-0.13	2.04e-07	3.08013e-07	7	genebody	RPTOR	chr14	152861903	152862216	yes	0.29	0.44	-0.15	1.16e-15	6.83541e-15	29	genebody	INPP5A	chr7	12893145	12893176	no	0.93	0.77	0.16	3.12e-07	7.89232e-07	7	genebody	GMPR
chr12	1621800	1621878	yes	0.78	0.93	-0.15	6.58e-15	3.44219e-14	14	genebody	RPTOR	chr14	153105790	153105844	yes	0.39	0.62	-0.23	2.44e-06	3.40319e-06	8	genebody	KNDC1	chr7	34887328	34887364	no	0.77	0.55	0.22	4.52e-05	6.46511e-05	7	genebody	GRM4
chr12	1630894	1631042	yes	0.74	0.88	-0.14	2.46e-07	3.65047e-07	11	genebody	RPTOR	chr14	153108821	153108840	yes	0.91	0.68	0.23	8.6e-07	1.29357e-06	6	genebody	KNDC1	chr7	47000265	47000343	no	0.68	0.46	0.22	7.22e-06	1.25351e-05	8	genebody	CLIC5
chr12	1639688	1639765	yes	0.82	0.97	-0.15	2.05e-09	4.31295e-09	13	genebody	RPTOR	chr14	153108858	153108919	yes	0.91	0.72	0.19	1.51e-09	3.71281e-09	11	genebody	KNDC1	chr7	58539886	58539925	no	0.63	0.82	-0.19	3.57e-05	5.22809e-05	5	genebody	MAN2A2
chr12	1651041	1651170	yes	0.66	0.86	-0.2	2.07e-12	7.35701e-12	19	genebody	RPTOR	chr14	153148250	153148345	yes	0.41	0.53	-0.12	7.5e-07	1.14141e-06	30	genebody	KNDC1	chr7	102407417	102407460	no	0.91	0.67	0.24	8.68e-06	1.48437e-05	5	genebody	PAPLN
chr12	2241133	2241249	yes	0.54	0.72	-0.18	2.3e-06	2.97793e-06	5	genebody	CARD14	chr14	153630450	153630458	yes	0.96	0.54	0.42	5e-24	7.54564e-23	5	genebody	RP11-108K14.4	chr7	118853767	118853979	no	0.65	0.51	0.14	0.000868847	0.000971473	11	genebody	TTC7B
chr12	2401305	2401381	yes	0.75	0.69	0.06	0.00536681	0.00538919	8	genebody	GAA	chr14	153781167	153781248	yes	0.93	0.66	0.27	3.48e-14	1.72031e-13	10	genebody	ECHS1	chr7	119607661	119607740	no	0.29	0.51	-0.22	1.11e-06	2.37117e-06	5	genebody	CCDC88C
chr12	2517693	2517787	yes	0.83	0.87	-0.04	4.42e-05	4.93537e-05	24	genebody	TBC1D16	chr15	29056567	29056713	yes	0.72	0.79	-0.07	0.00051844	0.00054769	16	genebody	BIN1	chr7	120721476	120721588	no	0.86	0.98	-0.12	6.05e-05	8.42094e-05	5	genebody	RIN3
chr12	2518212	2518532	yes	0.84	0.9	-0.06	9.57e-08	1.54028e-07	20	genebody	TBC1D16	chr15	35270777	35270907	yes	0.71	0.83	-0.12	1.72e-09	4.19272e-09	36	genebody	GLI2	chr7	120729240	120729349	no	0.84	0.91	-0.07	3.58e-06	6.6714e-06	15	genebody	RIN3
chr12	3322237	3322287	yes	0.62	0.81	-0.19	8.51e-22	1.05953e-20	14	genebody	TIMP2	chr15	37968892	37968911	yes	0.44	0.99	-0.55	3.98e-48	2.43933e-46	5	genebody	ARHGEF10	chr7	123758740	123758843	no	0.47	0.58	-0.11	3.48e-05	5.11383e-05	11	genebody	CLMN
chr12	3518447	3518527	yes	0.72	0.9	-0.18	2.19e-07	3.28283e-07	7	genebody	CYTH1	chr15	38049886	38050294	yes	0.72	0.56	0.16	6.36e-73	1.15181e-70	103	genebody	KBTBD11	chr7	128296874	128296911	no	0.83	0.59	0.24	1.39e-07	3.94605e-07	5	genebody	CYP46A1
chr12	3519748	3519775	yes	0.78	0.94	-0.16	1.47e-07	2.28895e-07	6	genebody	CYTH1	chr15	55707323	55707362	yes	0.3	0.53	-0.23	8.34e-13	3.46338e-12	9	genebody	GPR124	chr7	129345391	129345494	no	0.87	0.39	0.48	1.19e-13	9.44674e-13	5	genebody	TECPR2
chr12	4024249	4024627	yes	0.44	0.57	-0.13	4.43e-13	1.75495e-12	26	genebody	SEPT9	chr15	55725544	55725732	yes	0.74	0.6	0.14	1.18e-12	4.76287e-12	21	genebody	GPR124	chr7	131116061	131116186	no	0.59	0.76	-0.17	3.08e-09	1.23325e-08	8	genebody	TDRD9
chr12	4049279	4049417	yes	0.7	0.81	-0.11	6.02e-13	2.33355e-12	12	genebody	SEPT9	chr15	55811184	55811527	yes	0.09	0.21	-0.12	7.7e-30	1.87578e-28	51	genebody	ZNF703	chr7	134057172	134057235	no	0.65	0.33	0.32	4.9e-16	5.05844e-15	6	genebody	TRAM2
chr12	4055397	4055458	yes	0.29	0.43	-0.14	4.21e-07	6.02234e-07	14	genebody	SEPT9	chr15	122427790	122428086	yes	0.18	0.46	-0.28	9.85e-33	3.12123e-31	39	genebody	FZD5	chr8	431089	431213	no	0.92	0.86	0.06	0.000218727	0.000270774	17	genebody	WHSC1
chr12	4060148	4060250	yes	0.7	0.92	-0.22	7.84e-26	1.39019e-24	10	genebody	SEPT9	chr15	142089337	142089407	yes	0.86	0.76	0.1	0.00270089	0.00274347	11	genebody	IRS1	chr8	453445	453589	no	0.83	0.75	0.08	0.00069605	0.000790196	6	genebody	WHSC1
chr12	4865557	4865653	yes	0.51	0.33	0.18	1.76e-13	7.43651e-13	12	genebody	RHBDF2	chr15	146807984	146808118	yes	0.48	0.68	-0.2	1.9e-09	4.61049e-09	13	genebody	DIS3L2	chr8	3066644	3066657	no	0.63	0.48	0.15	0.00178505	0.00190133	5	genebody	MAN2B2
chr12	5212702	5212823	yes	0.69	0.81	-0.12	5.1e-12	1.70531e-11	27	genebody	FOXJ1	chr15	150158135	150158315	yes	0.72	0.94	-0.22	3.13e-34	1.05195e-32	14	genebody	AGAP9	chr8	3311427	3311445	no	0.91	0.71	0.2	3.47e-06	6.51817e-06	5	genebody	TBC1D14
chr12	5496045	5496235	yes	0.71	0.88	-0.17	3.01e-11	8.82854e-11	12	genebody	TRIM47	chr15	150319188	150319293	yes	0.56	0.44	0.12	4.55e-06	6.03792e-06	17	genebody	AGAP9	chr8	3360888	3361042	no	0.81	0.48	0.33	6.14e-08	1.86858e-07	12	genebody	TBC1D14
chr12	5604897	5605054	yes	0.8	0.91	-0.11	1.85e-10	4.69621e-10	16	genebody	ITGB4	chr15	153817849	153817944	yes	0.79	0.98	-0.19	2.88e-16	1.82042e-15	5	genebody	NDUFA10	chr8	4340468	4340594	no	0.59	0.73	-0.14	0.00296592	0.0030784	5	genebody	SH3TC1
chr12	6429519	6429555	yes	0.66	0.92	-0.26	1.48e-24	2.29221e-23	7	genebody	TMEM104	chr15	153818045	153818052	yes	0.67	0.34	0.33	3.18e-15	1.78543e-14	6	genebody	NDUFA10	chr8	5807775	5807822	no	0.28	0.84	-0.56	0.000295543	0.000357091	5	genebody	ZBTB49
chr12	6474956	6475209	yes	0.29	0.47	-0.18	1.6e-11	4.92264e-11	27	genebody	RAB37	chr15	154816754	154816994	yes	0.27	0.4	-0.13	1.12e-06	1.65637e-06	24	genebody	BOK	chr8	144875960	144875971	no	0.36	0.53	-0.17	9.13e-05	0.000122243	7	genebody	SCD5
chr12	6740910	6740950	yes	0.56	0.42	0.14	2.86e-06	3.6602e-06	17	genebody	BTBD17	chr15	154956747	154956938	yes	0.71	0.84	-0.13	1.54e-16	1.00971e-15	38	genebody	SNED1	chr9	40061439	40061479	no	0.45	0.6	-0.15	0.000122209	0.000158457	7	genebody	CWF19L2
chr12	7937868	7938004	yes	0.77	0.86	-0.09	2.29e-09	4.79305e-09	18	genebody	CDC42EP4	chr15	154963880	154963997	yes	0.29	0.54	-0.25	1.28e-05	1.58782e-05	5	genebody	SNED1	chr9	44273165	44273286	no	0.78	0.71	0.07	1.16e-06	2.48038e-06	24	genebody	PPP2R1B
chr12	8264568	8264697	yes	0.57	0.71	-0.14	1.17e-14	5.91408e-14	15	genebody	SLC39A11	chr15	157549816	157549914	yes	0.4	0.63	-0.23	3.18e-14	1.58091e-13	27	genebody	KIF1A	chr9	45893986	45894144	no	0.91	0.69	0.22	9.86e-06	1.66413e-05	5	genebody	DRD2
chr12	12211933	12211956	yes	0.77	0.91	-0.14	2.38e-08	4.2139e-08	7	genebody	WIPI1	chr17	151718	151959	yes	0.22	0.32	-0.1	1.66e-06	2.36825e-06	25	genebody	CLDN23	chr9	61767251	61767298	no	0.75	0.94	-0.19	8.1e-07	1.81808e-06	6	genebody	FLI1
chr12	12218004	12218016	yes	0.89	0.73	0.16	2.01e-05	2.31553e-05	7	genebody	WIPI1	chr17	34276118	34276273	yes	0.34	0.49	-0.15	3.16e-12	1.19904e-11	31	genebody	THBD	chr9	81641932	81642064	no	0.59	0.33	0.26	7.1e-07	1.6276e-06	11	genebody	SGCE
chr12	14848456	14848600	yes	0.79	0.92	-0.13	2.33e-06	3.0126e-06	9	genebody	TEX2	chr17	36359434	36359491	yes	0.74	0.89	-0.15	0.000584177	0.000615085	6	genebody	ADAM33	chr9	100478184	100478271	no	0.41	0.27	0.14	2.31e-05	3.55084e-05	9	genebody	RAPGEF5
chr12	15012507	15012521	yes	0.97	0.74	0.23	1.82e-11	5.53532e-11	5	genebody	SCN4A	chr17	36359843	36359887	yes	0.61	0.86	-0.25	1.33e-12	5.30676e-12	9	genebody	ADAM33	chr1	1041965	1041989	yes	0.42	0.2	0.22	1.52008e-05	2.43174e-05	6	others
chr12	15348190	15348217	yes	0.67	0.84	-0.17	4.98e-11	1.4054e-10	9	genebody	KCNH6	chr17	40350893	40351096	yes	0.19	0.32	-0.13	8.2e-08	1.49373e-07	17	genebody	DUSP15	chr1	1582361	1582461	yes	0.66	0.81	-0.15	1.70076e-07	4.69575e-07	8	others
chr12	17147025	17147209	yes	0.49	0.77	-0.28	4.58e-36	1.46122e-34	27	genebody	MAPT	chr17	40354153	40354225	yes	0.84	0.94	-0.1	3.3e-08	6.45217e-08	14	genebody	DUSP15	chr1	1946234	1946356	yes	0.67	0.77	-0.1	0.000339745	0.00040737	11	others
chr12	18227235	18227363	yes	0.54	0.36	0.18	3.68e-12	1.26042e-11	20	genebody	ARHGAP27	chr17	41007061	41007305	yes	0.14	0.27	-0.13	2.39e-14	1.21285e-13	30	genebody	C20orf112	chr1	3349416	3349460	yes	0.68	0.55	0.13	6.32617e-08	1.91458e-07	12	others
chr12	18308397	18308552	yes	0.68	0.91	-0.23	1.86e-49	1.03293e-47	27	genebody	ARHGAP27	chr17	49229726	49229768	yes	0.45	0.58	-0.13	6.86e-06	8.85253e-06	9	genebody	PLCG1	chr1	3407028	3407688	yes	0.19	0.46	-0.27	3.43855e-47	1.23689e-45	27	others
chr12	18500421	18500472	yes	0.71	0.88	-0.17	2.05e-13	8.56306e-13	9	genebody	HEXIM2	chr17	57478177	57478282	yes	0.71	0.81	-0.1	3.65e-05	4.27234e-05	11	genebody	PTGIS	chr1	3431257	3431523	yes	0.61	0.73	-0.12	1.51945e-13	1.18819e-12	40	others
chr12	18542000	18542070	yes	0.78	0.93	-0.15	1.79e-15	1.01972e-14	21	genebody	PLCD3	chr17	64782566	64782768	yes	0.17	0.38	-0.21	2.95e-29	6.96319e-28	25	genebody	BMP7	chr1	3462395	3462401	yes	0.37	0.5	-0.13	0.000872627	0.000973107	5	others
chr12	18546895	18547300	yes	0.42	0.58	-0.16	4.05e-25	6.70374e-24	36	genebody	PLCD3	chr17	65759577	65759804	yes	0.42	0.66	-0.24	4.89e-19	4.37464e-18	20	genebody	RAB22A	chr1	3666087	3666375	yes	0.53	0.63	-0.1	0.000114896	0.000150679	16	others
chr12	18712646	18712918	yes	0.59	0.42	0.17	5.9e-28	1.21416e-26	36	genebody	FAM187A	chr17	66119867	66120008	yes	0.5	0.64	-0.14	9.14e-09	1.95839e-08	15	genebody	STX16	chr1	3771332	3771453	yes	0.34	0.5	-0.16	4.33129e-08	1.38403e-07	9	others
chr12	19373278	19373400	yes	0.6	0.77	-0.17	1.02e-10	2.6976e-10	21	genebody	HDAC5	chr17	66517335	66517655	yes	0.71	0.83	-0.12	1.16e-05	1.4507e-05	10	genebody	CTSZ	chr1	4229771	4229827	yes	0.92	0.83	0.09	1.02412e-05	1.71458e-05	7	others
chr12	20367412	20367434	yes	0.44	0.17	0.27	1.74e-11	5.31459e-11	10	genebody	PLEKHH3	chr17	66733545	66733584	yes	0.66	0.78	-0.12	8.61e-07	1.2944e-06	15	genebody	ZNF831	chr1	4259195	4259206	yes	0.96	0.75	0.21	2.50276e-05	3.79635e-05	5	others
chr12	20482599	20482907	yes	0.29	0.16	0.13	3.37e-45	1.60875e-43	69	genebody	HSD17B1P1	chr17	66733688	66734096	yes	0.74	0.86	-0.12	1.91e-20	2.04675e-19	55	genebody	ZNF831	chr1	9246029	9246073	yes	0.61	0.32	0.29	2.36289e-12	1.5994e-11	9	others
chr12	20483598	20483728	yes	0.82	0.68	0.14	1.25e-10	3.25573e-10	22	genebody	HSD17B1P1	chr17	67409102	67409126	yes	0.86	0.71	0.15	9.83e-07	1.46357e-06	10	genebody	PPP1R3D	chr1	117241079	117241131	yes	0.2	0.4	-0.2	1.10823e-12	7.83858e-12	15	others
chr12	21342601	21342634	yes	0.62	0.48	0.14	9.56e-08	1.53917e-07	7	genebody	KRT14	chr17	68911743	68911768	yes	0.74	0.87	-0.13	1.81e-07	3.09311e-07	6	genebody	CDH4	chr1	163654786	163654813	yes	0.92	0.68	0.24	1.4991e-09	6.37624e-09	8	others
chr12	21809440	21809560	yes	0.58	0.8	-0.22	5.13e-17	3.64161e-16	14	genebody	KRT27	chr17	68930259	68930306	yes	0.39	0.57	-0.18	6.54e-07	1.00611e-06	12	genebody	CDH4	chr1	163657419	163657437	yes	0.78	0.54	0.24	1.5219e-06	3.15936e-06	6	others
chr12	21825268	21825352	yes	0.65	0.86	-0.21	2.33e-16	1.50885e-15	21	genebody	KRT28	chr17	68958592	68958610	yes	0.75	0.91	-0.16	1.13e-05	1.40858e-05	7	genebody	CDH4	chr1	304337384	304337450	yes	0.35	0.57	-0.22	3.48654e-19	5.16419e-18	22	others
chr12	22150620	22150666	yes	0.88	0.97	-0.09	1.36e-08	2.50934e-08	8	genebody	CCR7	chr17	68962760	68963004	yes	0.57	0.74	-0.17	1.91e-08	3.89008e-08	15	genebody	CDH4	chr1	305241813	305242081	yes	0.49	0.6	-0.11	0.000222498	0.000274095	25	others
chr12	23503695	23503783	yes	0.65	0.79	-0.14	2.25e-14	1.09009e-13	15	genebody	CACNB1	chr17	69040427	69040438	yes	0.25	0.42	-0.17	0.000216063	0.00023498	5	genebody	TAF4	chr1	306371527	306371552	yes	0.67	0.49	0.18	5.55251e-11	2.96212e-10	8	others
chr12	26296495	26296544	yes	0.19	0.45	-0.26	6.26e-07	8.74142e-07	9	genebody	ITGA3	chr17	69040489	69041488	yes	0.43	0.57	-0.14	1.04e-46	6.10198e-45	137	genebody	TAF4	chr1	307685322	307685388	yes	0.34	0.42	-0.08	7.13093e-05	9.74793e-05	17	others
chr12	45943796	45943833	yes	0.82	0.92	-0.1	4.96e-08	8.35381e-08	9	genebody	KSR1	chr17	69049385	69049422	yes	0.14	0.32	-0.18	4.09e-09	9.39819e-09	8	genebody	TAF4	chr1	307704801	307704843	yes	0.4	0.51	-0.11	0.000101749	0.000134561	15	others
chr12	46034878	46035004	yes	0.68	0.78	-0.1	9.55e-05	0.000103788	16	genebody	NOS2	chr17	69085735	69085764	yes	0.69	0.52	0.17	4.38e-06	5.83402e-06	7	genebody	LSM14B	chr1	308431360	308431429	yes	0.67	0.3	0.37	3.35705e-18	4.59405e-17	7	others
chr12	46955477	46955553	yes	0.58	0.79	-0.21	2.59e-24	3.93441e-23	15	genebody	NEK8	chr17	69241571	69241805	yes	0.29	0.49	-0.2	7.87e-37	3.11669e-35	42	genebody	GATA5	chr1	308552024	308552114	yes	0.32	0.16	0.16	2.7143e-13	2.05861e-12	12	others
chr12	47946199	47946240	yes	0.14	0.29	-0.15	1.52e-15	8.76922e-15	17	genebody	ANKRD13B	chr17	69242260	69242291	yes	0.2	0.36	-0.16	1.32e-07	2.31884e-07	11	genebody	GATA5	chr1	308553880	308553926	yes	0.34	0.54	-0.2	2.46421e-05	3.74691e-05	5	others
chr12	48732450	48732601	yes	0.7	0.84	-0.14	5.68e-12	1.8831e-11	22	genebody	BHLHA9	chr17	69242705	69242853	yes	0.13	0.3	-0.17	6.42e-19	5.63468e-18	12	genebody	GATA5	chr10	11650913	11650993	yes	0.61	0.78	-0.17	5.8946e-05	8.2276e-05	7	others
chr12	50023490	50023529	yes	0.2	0.13	0.07	1.11e-10	2.93374e-10	17	genebody	HIC1	chr18	1289567	1289594	yes	0.61	0.35	0.26	4.43e-12	1.63522e-11	8	genebody	PTPRN2	chr10	12513374	12513474	yes	0.36	0.25	0.11	5.9714e-05	8.31637e-05	15	others
chr12	54332546	54332600	yes	0.55	0.38	0.17	2.66e-06	3.40521e-06	6	genebody	TM4SF5	chr18	1698491	1698542	yes	0.81	0.64	0.17	2.7e-09	6.36944e-09	10	genebody	MNX1	chr10	15810619	15810689	yes	0.78	0.83	-0.05	2.31927e-15	2.22897e-14	8	others
chr12	54933405	54933415	yes	0.12	0.36	-0.24	3.84e-05	4.31639e-05	5	genebody	TNK1	chr18	1864634	1864676	yes	0.14	0.26	-0.12	0.000179289	0.000196732	8	genebody	RNF32	chr10	21616787	21616897	yes	0.38	0.28	0.1	5.26543e-14	4.42277e-13	19	others
chr12	55440196	55440294	yes	0.22	0.43	-0.21	1.02e-13	4.46902e-13	14	genebody	DNAH2	chr18	2671736	2671817	yes	0.49	0.36	0.13	1.05e-12	4.27804e-12	25	genebody	SHH	chr10	22345211	22345227	yes	0.23	0.39	-0.16	8.12167e-10	3.63885e-09	9	others
chr12	55544440	55544479	yes	0.4	0.56	-0.16	1.19e-06	1.59676e-06	10	genebody	KCNAB3	chr18	2673329	2673470	yes	0.57	0.38	0.19	5.24e-10	1.39695e-09	23	genebody	SHH	chr10	23724719	23724798	yes	0.83	0.6	0.23	5.97833e-14	4.98458e-13	27	others
chr12	56734162	56734279	yes	0.66	0.84	-0.18	1.33e-14	6.62679e-14	14	genebody	PIK3R5	chr18	2673631	2673714	yes	0.69	0.54	0.15	7.5e-11	2.3043e-10	21	genebody	SHH	chr10	28338906	28338924	yes	0.46	0.22	0.24	4.44986e-06	8.09592e-06	5	others
chr12	57467207	57467257	yes	0.84	0.92	-0.08	2.15e-12	7.61636e-12	11	genebody	GLP2R	chr18	2713316	2713351	yes	0.43	0.7	-0.27	2.8e-09	6.5814e-09	13	genebody	RBM33	chr10	28461116	28461139	yes	0.5	0.23	0.27	3.65947e-06	6.78537e-06	7	others
chr12	57536614	57536664	yes	0.77	0.94	-0.17	1.29e-07	2.02833e-07	10	genebody	GAS7	chr18	6446097	6446661	yes	0.21	0.39	-0.18	1.21e-24	1.9188e-23	35	genebody	AGAP3	chr10	28540060	28540094	yes	0.43	0.21	0.22	3.21495e-09	1.28089e-08	8	others
chr12	62350968	62351339	yes	0.55	0.38	0.17	1.57e-31	4.04449e-30	64	genebody	PIGL	chr18	6462727	6463244	yes	0.1	0.23	-0.13	1.31e-50	9.03761e-49	115	genebody	AGAP3	chr10	49769617	49769631	yes	0.08	0.28	-0.2	1.41267e-07	3.99674e-07	7	others
chr12	62495699	62495837	yes	0.88	0.96	-0.08	4.2e-11	1.19889e-10	12	genebody	TTC19	chr18	6874008	6874068	yes	0.23	0.41	-0.18	4.95e-09	1.11714e-08	7	genebody	GIMAP1	chr10	70714009	70714207	yes	0.77	0.88	-0.11	2.43464e-09	9.9844e-09	31	others
chr12	62595699	62595842	yes	0.77	0.93	-0.16	1.21e-14	6.09893e-14	9	genebody	ALDH3A2	chr18	11238682	11238947	yes	0.31	0.61	-0.3	1.25e-61	1.2854e-59	36	genebody	KIAA1549	chr10	74074689	74074717	yes	0.97	0.86	0.11	7.62859e-07	1.72741e-06	5	others
chr12	62950540	62950559	yes	0.62	0.84	-0.22	2.46e-12	8.66315e-12	6	genebody	FAM83G	chr18	20862198	20862281	yes	0.91	0.73	0.18	2.46e-15	1.38912e-14	9	genebody	FLNC	chr10	74085605	74085739	yes	0.77	0.86	-0.09	0.00132153	0.00142816	7	others
chr12	62958400	62958485	yes	0.8	0.95	-0.15	1.69e-08	3.07595e-08	8	genebody	FAM83G	chr18	52448765	52448838	yes	0.79	0.89	-0.1	6e-05	6.87425e-05	13	genebody	DFNA5	chr10	75091145	75091160	yes	0.44	0.26	0.18	1.52322e-06	3.15936e-06	5	others
chr12	63073085	63073144	yes	0.8	0.93	-0.13	4.5e-12	1.51662e-11	10	genebody	NT5M	chr18	53424204	53424486	yes	0.49	0.61	-0.12	2.4e-06	3.34563e-06	18	genebody	PGAM2	chr10	78877253	78877368	yes	0.5	0.42	0.08	5.26064e-06	9.47517e-06	15	others
chr13	25427802	25427900	yes	0.73	0.81	-0.08	1.24e-09	2.72289e-09	22	genebody	ACVR2B	chr18	53766781	53767048	yes	0.32	0.65	-0.33	6.38e-33	2.03911e-31	31	genebody	TNS3	chr11	809954	809965	yes	0.65	0.51	0.14	0.00241567	0.00253655	5	others
chr13	28583527	28583677	yes	0.69	0.87	-0.18	1.43e-14	7.08463e-14	12	genebody	TRAK1	chr18	53767379	53767515	yes	0.2	0.48	-0.28	3.75e-20	3.8877e-19	15	genebody	TNS3	chr11	1311273	1311402	yes	0.75	0.82	-0.07	0.00884724	0.00887543	20	others
chr13	28589182	28589218	yes	0.76	0.95	-0.19	1.17e-09	2.57444e-09	7	genebody	TRAK1	chr18	53767748	53767856	yes	0.19	0.37	-0.18	3.45e-08	6.71761e-08	15	genebody	TNS3	chr11	2746751	2746777	yes	0.48	0.8	-0.32	2.37742e-08	7.89552e-08	9	others
chr13	29396500	29396541	yes	0.85	0.95	-0.1	4.75e-09	9.39732e-09	9	genebody	SNRK	chr18	53791938	53792038	yes	0.13	0.33	-0.2	1.2e-14	6.2786e-14	7	genebody	TNS3	chr11	70762288	70762323	yes	0.53	0.7	-0.17	1.8775e-07	5.10533e-07	5	others
chr13	34633606	34633738	yes	0.83	0.92	-0.09	1.06e-18	9.31904e-18	16	genebody	CELSR3	chr18	53882665	53882732	yes	0.31	0.62	-0.31	8.43e-09	1.81906e-08	6	genebody	TNS3	chr11	71874230	71874250	yes	0.68	0.82	-0.14	1.02747e-07	3.0224e-07	6	others
chr13	37285265	37285410	yes	0.6	0.68	-0.08	6.84e-19	6.08132e-18	36	genebody	PCBP4	chr18	55653488	55653557	yes	0.48	0.63	-0.15	1.16e-05	1.44895e-05	8	genebody	NPC1L1	chr11	72167961	72167969	yes	0.09	0.29	-0.2	6.7043e-08	2.01931e-07	7	others
chr13	40879772	40879820	yes	0.5	0.62	-0.12	1.38e-06	1.8378e-06	11	genebody	WNT5A	chr18	55653565	55653789	yes	0.6	0.74	-0.14	1.15e-18	9.83867e-18	25	genebody	NPC1L1	chr11	75672728	75672752	yes	0.28	0.12	0.16	9.00506e-07	1.99737e-06	11	others
chr13	79986339	79986434	yes	0.26	0.07	0.19	1.46e-06	1.94545e-06	5	genebody	TPRA1	chr18	55683928	55683982	yes	0.84	0.91	-0.07	6.86e-05	7.81229e-05	14	genebody	NUDCD3	chr11	81265861	81265882	yes	0.46	0.72	-0.26	9.60156e-06	1.62697e-05	7	others
chr13	134669772	134669898	yes	0.83	0.95	-0.12	1.84e-12	6.58808e-12	12	genebody	BCL6	chr18	61103498	61103558	yes	0.1	0.32	-0.22	1.94e-11	6.52698e-11	13	genebody	ZNF467	chr11	84555616	84555638	yes	0.7	0.93	-0.23	3.46351e-11	1.8959e-10	5	others
chr13	146678041	146678417	yes	0.31	0.17	0.14	3.77e-10	9.0322e-10	42	genebody	ADCY5	chr2	6431	6533	yes	0.66	0.74	-0.08	1.84e-11	6.22108e-11	27	genebody	MUC2	chr11	84610768	84610779	yes	0.68	0.88	-0.2	2.27131e-06	4.48914e-06	6	others
chr13	205174525	205174639	yes	0.8	0.87	-0.07	1.81e-06	2.37704e-06	18	genebody	TIAM1	chr2	46234	46301	yes	0.79	0.67	0.12	0.000417107	0.000443599	7	genebody	MUC6	chr11	84852261	84852308	yes	0.91	0.66	0.25	2.6582e-08	8.73807e-08	6	others
chr13	209967112	209967128	yes	0.88	0.95	-0.07	1.01e-06	1.36824e-06	8	genebody	DOPEY2	chr2	127127	127180	yes	0.38	0.54	-0.16	1.58e-09	3.87707e-09	13	genebody	TSPAN4	chr11	85369181	85369276	yes	0.35	0.57	-0.22	3.72333e-06	6.89363e-06	12	others
chr13	210475707	210475925	yes	0.67	0.82	-0.15	7.96e-12	2.56859e-11	21	genebody	SIM2	chr2	174419	174476	yes	0.7	0.83	-0.13	3.18e-07	5.17812e-07	8	genebody	PIDD	chr11	85404944	85404989	yes	0.59	0.71	-0.12	0.00054243	0.000630581	7	others
chr13	215455734	215455780	yes	0.88	0.96	-0.08	1.44e-05	1.6924e-05	13	genebody	RIPK4	chr2	180645	180966	yes	0.7	0.88	-0.18	9.84e-09	2.09431e-08	24	genebody	SLC25A22	chr11	85450412	85450440	yes	0.84	0.73	0.11	0.000208739	0.00025943	5	others
chr13	216488027	216488189	yes	0.83	0.95	-0.12	3.58e-08	6.19582e-08	11	genebody	WDR4	chr2	181048	181157	yes	0.39	0.62	-0.23	2.09e-17	1.5379e-16	17	genebody	SLC25A22	chr11	85693304	85693390	yes	0.19	0.32	-0.13	1.67187e-05	2.64765e-05	10	others
chr13	216489111	216489244	yes	0.82	0.93	-0.11	1.55e-08	2.83006e-08	13	genebody	WDR4	chr2	181237	181338	yes	0.44	0.57	-0.13	7.04e-07	1.07734e-06	14	genebody	SLC25A22	chr11	86894729	86894831	yes	0.7	0.89	-0.19	5.77859e-08	1.77445e-07	7	others
chr13	216904487	216904538	yes	0.83	0.92	-0.09	1.42e-06	1.88639e-06	9	genebody	PWP2	chr2	253010	253050	yes	0.56	0.81	-0.25	1.25e-06	1.82774e-06	7	genebody	DEAF1	chr12	30622	30667	yes	0.41	0.64	-0.23	1.47818e-06	3.09141e-06	7	others
chr13	216905580	216905593	yes	0.88	0.8	0.08	0.000591172	0.000612588	5	genebody	PWP2	chr2	263453	263552	yes	0.65	0.85	-0.2	2.12e-18	1.74331e-17	15	genebody	DEAF1	chr12	631067	631100	yes	0.9	0.82	0.08	0.000370788	0.000442066	7	others
chr13	216923619	216923656	yes	0.73	0.89	-0.16	4.27e-07	6.1048e-07	5	genebody	C21orf33	chr2	268764	268792	yes	0.7	0.81	-0.11	6.24e-05	7.13255e-05	6	genebody	DEAF1	chr12	940709	940832	yes	0.54	0.39	0.15	1.55225e-07	4.3373e-07	23	others
chr13	217065207	217065356	yes	0.57	0.73	-0.16	1.19e-09	2.62077e-09	7	genebody	PFKL	chr2	295467	295633	yes	0.51	0.62	-0.11	4.05e-07	6.46273e-07	21	genebody	CDHR5	chr12	957550	957618	yes	0.1	0.27	-0.17	3.80744e-10	1.78865e-09	15	others
chr13	217068989	217069042	yes	0.74	0.9	-0.16	2.04e-10	5.13812e-10	11	genebody	PFKL	chr2	303194	303248	yes	0.66	0.8	-0.14	4.8e-07	7.5431e-07	13	genebody	PHRF1	chr12	991197	991363	yes	0.11	0.27	-0.16	2.24239e-11	1.24919e-10	22	others
chr13	217148682	217148711	yes	0.6	0.31	0.29	2.32e-07	3.46349e-07	7	genebody	TSPEAR	chr2	443510	443800	yes	0.91	0.75	0.16	5.42e-13	2.30097e-12	16	genebody	NAP1L4	chr12	1780580	1780701	yes	0.93	0.84	0.09	1.00311e-08	3.64718e-08	10	others
chr13	217149200	217149226	yes	0.6	0.41	0.19	8.7e-05	9.49393e-05	5	genebody	TSPEAR	chr2	511978	512104	yes	0.36	0.53	-0.17	3.19e-09	7.44699e-09	15	genebody	CARS	chr12	2099252	2099376	yes	0.92	0.87	0.05	4.32243e-07	1.04854e-06	16	others
chr13	217407714	217407779	yes	0.78	0.92	-0.14	2.29e-09	4.79827e-09	8	genebody	SUMO3	chr2	552666	552789	yes	0.44	0.67	-0.23	4.62e-13	1.97899e-12	11	genebody	OSBPL5	chr12	4452350	4452379	yes	0.45	0.88	-0.43	8.37881e-16	8.30624e-15	6	others
chr13	217431531	217431667	yes	0.79	0.88	-0.09	3.5e-09	7.10208e-09	15	genebody	PTTG1IP	chr2	728436	728454	yes	0.56	0.76	-0.2	1.34e-07	2.34359e-07	9	genebody	NADSYN1	chr12	20180501	20180597	yes	0.37	0.28	0.09	6.90677e-09	2.5803e-08	19	others
chr13	217448424	217448608	yes	0.71	0.8	-0.09	7.51e-12	2.43442e-11	39	genebody	ITGB2	chr2	2781706	2781779	yes	0.54	0.84	-0.3	4.52e-11	1.42926e-10	9	genebody	MRPL21	chr12	24782647	24782683	yes	0.32	0.11	0.21	8.79374e-08	2.62354e-07	12	others
chr13	217449584	217449717	yes	0.6	0.68	-0.08	2.06e-06	2.69727e-06	16	genebody	ITGB2	chr2	2785227	2785251	yes	0.78	0.95	-0.17	4.21e-08	8.07057e-08	5	genebody	MRPL21	chr12	47236860	47236890	yes	0.82	0.71	0.11	0.000145914	0.000186125	8	others
chr13	217661179	217661210	yes	0.48	0.32	0.16	3.23e-09	6.59168e-09	8	genebody	ADARB1	chr2	3427682	3427753	yes	0.39	0.6	-0.21	7.05e-12	2.51866e-11	9	genebody	CHKA	chr12	49681348	49681559	yes	0.62	0.75	-0.13	7.93371e-05	0.000107404	15	others
chr13	217673741	217673836	yes	0.37	0.55	-0.18	4.34e-20	4.47327e-19	26	genebody	ADARB1	chr2	3437905	3437912	yes	0.8	0.91	-0.11	5.92e-05	6.77721e-05	5	genebody	CHKA	chr12	52126854	52126899	yes	0.66	0.82	-0.16	4.02229e-06	7.41445e-06	11	others
chr13	217673887	217673905	yes	0.42	0.64	-0.22	1.51e-13	6.48104e-13	7	genebody	ADARB1	chr2	3448738	3448896	yes	0.59	0.83	-0.24	2.96e-10	8.26282e-10	13	genebody	CHKA	chr12	52642994	52643041	yes	0.39	0.62	-0.23	1.0403e-11	6.09939e-11	19	others
chr13	217677157	217677245	yes	0.77	0.86	-0.09	2.97e-11	8.74453e-11	33	genebody	ADARB1	chr2	5133311	5133597	yes	0.27	0.39	-0.12	3.17e-16	1.99702e-15	33	genebody	RIN1	chr12	53792330	53792415	yes	0.66	0.55	0.11	6.09402e-05	8.46646e-05	10	others
chr13	217684165	217684522	yes	0.73	0.86	-0.13	6.83e-29	1.51147e-27	70	genebody	ADARB1	chr2	5360197	5360236	yes	0.73	0.95	-0.22	8.65e-08	1.57124e-07	6	genebody	SF3B2	chr12	53911437	53911466	yes	0.1	0.26	-0.16	0.00116412	0.00127224	5	others
chr13	217688806	217688892	yes	0.81	0.92	-0.11	7.63e-11	2.06778e-10	11	genebody	ADARB1	chr2	5376777	5376831	yes	0.34	0.48	-0.14	6.69e-09	1.47079e-08	16	genebody	GAL3ST3	chr12	57185217	57185347	yes	0.81	0.94	-0.13	6.24246e-09	2.36014e-08	11	others
chr13	217740091	217740191	yes	0.53	0.67	-0.14	1.45e-11	4.49316e-11	14	genebody	ADARB1	chr2	5377300	5377347	yes	0.16	0.32	-0.16	6.37e-16	3.84249e-15	20	genebody	GAL3ST3	chr12	57262682	57262777	yes	0.92	0.83	0.09	1.70848e-06	3.49185e-06	10	others
chr13	217742674	217742788	yes	0.71	0.87	-0.16	6.48e-13	2.49774e-12	14	genebody	ADARB1	chr2	5632300	5632374	yes	0.71	0.81	-0.1	1.32e-05	1.63848e-05	15	genebody	OVOL1	chr12	59719425	59719540	yes	0.54	0.65	-0.11	4.05144e-06	7.43552e-06	15	others
chr13	217770241	217770300	yes	0.77	0.92	-0.15	3.33e-07	4.84727e-07	12	genebody	ADARB1	chr2	5762226	5762515	yes	0.17	0.29	-0.12	1.66e-18	1.38867e-17	60	genebody	SIPA1	chr12	60373714	60373737	yes	0.81	0.94	-0.13	1.10389e-05	1.82628e-05	7	others
chr13	217776669	217776742	yes	0.51	0.72	-0.21	1.3e-06	1.73488e-06	8	genebody	ADARB1	chr2	5767502	5767702	yes	0.86	0.78	0.08	0.000218987	0.000238024	15	genebody	SIPA1	chr12	60778613	60778667	yes	0.64	0.81	-0.17	9.2089e-07	2.02339e-06	6	others
chr13	218092448	218092581	yes	0.72	0.87	-0.15	7.06e-12	2.29808e-11	11	genebody	SLC19A1	chr2	5874151	5874200	yes	0.08	0.23	-0.15	3.55e-21	4.12746e-20	18	genebody	EHBP1L1	chr12	60928293	60928358	yes	0.63	0.82	-0.19	5.39347e-07	1.27161e-06	9	others
chr13	218473377	218473409	yes	0.93	0.76	0.17	7.06e-07	9.7865e-07	11	genebody	MCM3AP	chr2	5880679	5880711	yes	0.12	0.26	-0.14	4.93e-08	9.33909e-08	13	genebody	EHBP1L1	chr12	62393148	62393162	yes	0.76	0.95	-0.19	2.04657e-09	8.56023e-09	5	others
chr13	218627890	218628349	yes	0.53	0.3	0.23	1.62e-34	4.91879e-33	50	genebody	FTCD	chr2	6413015	6413096	yes	0.3	0.43	-0.13	7.41e-10	1.91688e-09	20	genebody	ATG2A	chr12	62631780	62631932	yes	0.39	0.6	-0.21	4.39875e-19	6.43957e-18	46	others
chr14	4382607	4382640	yes	0.59	0.77	-0.18	4.01e-10	9.58405e-10	14	genebody	LZTS1	chr2	6445172	6445543	yes	0.4	0.58	-0.18	2.61e-29	6.23921e-28	45	genebody	EHD1	chr12	62661615	62661657	yes	0.58	0.79	-0.21	1.57186e-05	2.5082e-05	7	others
chr14	6756883	6756933	yes	0.6	0.8	-0.2	2.88e-17	2.11327e-16	10	genebody	FGF17	chr2	6445611	6445659	yes	0.42	0.69	-0.27	2.8e-08	5.55157e-08	9	genebody	EHD1	chr12	62822413	62822485	yes	0.19	0.5	-0.31	3.44536e-06	6.4742e-06	5	others
chr14	14155906	14156107	yes	0.74	0.85	-0.11	3.03e-19	2.82599e-18	39	genebody	KIF13B	chr2	6451988	6452144	yes	0.73	0.86	-0.13	4.43e-17	3.11639e-16	19	genebody	EHD1	chr12	62967211	62967314	yes	0.3	0.47	-0.17	0.000678308	0.000772842	9	others
chr14	14156215	14156335	yes	0.78	0.86	-0.08	2.15e-16	1.3995e-15	21	genebody	KIF13B	chr2	7022679	7022773	yes	0.37	0.54	-0.17	2.18e-13	9.76039e-13	22	genebody	RPS6KA4	chr12	63217749	63217806	yes	0.69	0.79	-0.1	0.00199813	0.00211577	10	others
chr14	15289165	15289196	yes	0.15	0.46	-0.31	3.37e-06	4.2665e-06	11	genebody	SOX7	chr2	7207708	7207845	yes	0.3	0.52	-0.22	1.01e-13	4.69444e-13	8	genebody	OTUB1	chr12	63297645	63297713	yes	0.36	0.22	0.14	6.07726e-08	1.85261e-07	15	others
chr14	24689473	24689640	yes	0.46	0.78	-0.32	7.6e-06	9.21174e-06	17	genebody	GALNT9	chr2	16471253	16471423	yes	0.22	0.44	-0.22	6.96e-11	2.14288e-10	17	genebody	MYBPC3	chr13	35148540	35148586	yes	0.09	0.21	-0.12	8.93349e-07	1.98715e-06	10	others
chr14	26252951	26252987	yes	0.53	0.7	-0.17	3.96e-09	7.95068e-09	12	genebody	RIMBP2	chr2	45398174	45398319	yes	0.9	0.82	0.08	5.04e-06	6.63075e-06	16	genebody	PLEKHA7	chr13	76247965	76248005	yes	0.27	0.5	-0.23	2.08693e-10	1.01839e-09	9	others
chr14	33226583	33226679	yes	0.38	0.18	0.2	4.06e-08	6.96591e-08	10	genebody	CAMKK2	chr2	53917172	53917426	yes	0.12	0.22	-0.1	2.39e-16	1.52085e-15	47	genebody	WNT3A	chr13	87553863	87553900	yes	0.56	0.63	-0.07	5.33281e-12	3.47876e-11	9	others
chr14	40022146	40022247	yes	0.68	0.79	-0.11	2.75e-11	8.14308e-11	28	genebody	TBX3	chr2	59589547	59589633	yes	0.57	0.74	-0.17	1.6e-07	2.76765e-07	12	genebody	MAP1S	chr13	216535199	216535235	yes	0.87	0.75	0.12	4.64591e-05	6.63174e-05	8	others
chr14	43383284	43383313	yes	0.55	0.23	0.32	3.57e-09	7.22969e-09	10	genebody	HNF1A	chr2	62009853	62009892	yes	0.21	0.38	-0.17	2.3e-09	5.511e-09	7	genebody	SYDE1	chr13	216702207	216702345	yes	0.68	0.53	0.15	4.80359e-14	4.1141e-13	21	others
chr14	43383430	43383473	yes	0.5	0.19	0.31	0.000317527	0.000333637	5	genebody	HNF1A	chr2	69495904	69496013	yes	0.12	0.32	-0.2	1.19e-07	2.10009e-07	11	genebody	TYK2	chr13	217370437	217370470	yes	0.98	0.94	0.04	2.3822e-08	7.89552e-08	15	others
chr14	43694428	43694458	yes	0.71	0.83	-0.12	1.88e-05	2.17376e-05	6	genebody	C12orf34	chr2	72108929	72109694	yes	0.15	0.23	-0.08	3.34e-22	4.17961e-21	120	genebody	C19orf45	chr13	217854333	217854356	yes	0.35	0.15	0.2	0.000120115	0.000156224	9	others
chr14	47988611	47988676	yes	0.29	0.1	0.19	8.44e-16	5.05519e-15	21	genebody	MN1	chr2	73726543	73726577	yes	0.85	0.92	-0.07	0.00709835	0.00712083	5	genebody	PRR22	chr13	218576826	218576863	yes	0.59	0.37	0.22	1.16787e-10	5.97701e-10	11	others
chr14	47989288	47989454	yes	0.31	0.43	-0.12	5.75e-09	1.12593e-08	32	genebody	MN1	chr2	74456737	74456883	yes	0.79	0.63	0.16	6.29e-16	3.79856e-15	31	genebody	KDM4B	chr14	54465663	54465810	yes	0.56	0.72	-0.16	0.000116858	0.000152777	12	others
chr14	50847703	50847727	yes	0.25	0.42	-0.17	0.00107152	0.00109696	5	genebody	OSBP2	chr2	75041065	75041117	yes	0.88	0.93	-0.05	0.000608609	0.000639923	14	genebody	ANKRD24	chr14	65670762	65670787	yes	0.83	0.85	-0.02	0.00422439	0.00433457	5	others
chr14	52761638	52761673	yes	0.69	0.92	-0.23	8.79e-09	1.67076e-08	5	genebody	BCR	chr2	75914820	75914946	yes	0.89	0.75	0.14	1.51e-18	1.27362e-17	17	genebody	S1PR4	chr14	65671558	65671581	yes	0.69	0.73	-0.04	3.42088e-06	6.44888e-06	5	others
chr14	53343658	53343736	yes	0.81	0.91	-0.1	7.75e-21	8.61205e-20	21	genebody	SMARCB1	chr2	77588894	77588966	yes	0.61	0.77	-0.16	4.37e-08	8.35363e-08	20	genebody	GRIN3B	chr14	84019853	84019987	yes	0.39	0.49	-0.1	6.53766e-05	9.01524e-05	18	others
chr14	54048800	54048920	yes	0.71	0.87	-0.16	3.25e-12	1.12305e-11	19	genebody	TUBA3C	chr2	78340544	78340562	yes	0.08	0.24	-0.16	1.73e-07	2.96519e-07	5	genebody	PALM	chr14	120155068	120155596	yes	0.26	0.13	0.13	1.30786e-11	7.51869e-11	44	others
chr14	79364502	79364548	yes	0.73	0.92	-0.19	2.67e-07	3.94578e-07	7	genebody	PRF1	chr2	137112999	137113120	yes	0.11	0.24	-0.13	1.36e-06	1.97206e-06	15	genebody	SLC27A6	chr14	120155716	120155720	yes	0.27	0.12	0.15	0.000161504	0.000204767	5	others
chr14	95209253	95209359	yes	0.7	0.82	-0.12	4.35e-07	6.19754e-07	23	genebody	MMRN2	chr2	140608591	140608988	yes	0.35	0.24	0.11	2.38e-07	3.96848e-07	19	genebody	SOWAHA	chr14	146037807	146037955	yes	0.27	0.42	-0.15	1.07711e-05	1.78667e-05	22	others
chr14	97525988	97526043	yes	0.8	0.9	-0.1	0.000254777	0.000269418	8	genebody	VSTM4	chr2	140609558	140609612	yes	0.62	0.5	0.12	1.45e-06	2.10036e-06	19	genebody	SOWAHA	chr14	148310463	148310492	yes	0.58	0.74	-0.16	0.000837167	0.000938552	6	others
chr14	118147479	118147496	yes	0.46	0.78	-0.32	1.87e-16	1.23246e-15	6	genebody	SLIT1	chr2	140618052	140618066	yes	0.94	0.88	0.06	0.00439915	0.0044424	8	genebody	SHROOM1	chr14	151851554	151851632	yes	0.77	0.6	0.17	8.01518e-05	0.00010839	6	others
chr14	120493238	120493370	yes	0.79	0.93	-0.14	4.06e-17	2.92332e-16	27	genebody	DNMBP	chr2	140620269	140620598	yes	0.72	0.6	0.12	3.79e-23	5.237e-22	69	genebody	SHROOM1	chr14	151854524	151854636	yes	0.72	0.49	0.23	1.06677e-08	3.83732e-08	14	others
chr14	122553878	122554057	yes	0.16	0.43	-0.27	3.45e-22	4.41261e-21	18	genebody	FGF8	chr2	140620818	140620851	yes	0.82	0.66	0.16	4.26e-07	6.75876e-07	7	genebody	SHROOM1	chr14	152040238	152040264	yes	0.58	0.4	0.18	0.000233653	0.000286715	7	others
chr14	124456751	124456801	yes	0.58	0.78	-0.2	2.14e-13	8.8831e-13	11	genebody	SH3PXD2A	chr2	142060299	142061045	yes	0.78	0.57	0.21	1.7e-06	2.41519e-06	15	genebody	TCF7	chr15	37298842	37298882	yes	0.36	0.73	-0.37	2.97564e-05	4.42306e-05	5	others
chr14	134764384	134764453	yes	0.92	0.75	0.17	4.96e-06	6.11964e-06	15	genebody	TCF7L2	chr2	147320239	147320401	yes	0.23	0.5	-0.27	7.92e-24	1.17203e-22	17	genebody	CXXC5	chr15	150063249	150063319	yes	0.89	0.94	-0.05	0.00404905	0.00416824	11	others
chr14	140816983	140817193	yes	0.38	0.59	-0.21	3.99e-17	2.87569e-16	29	genebody	GRK5	chr2	147550741	147550784	yes	0.59	0.7	-0.11	1.33e-07	2.32969e-07	18	genebody	NRG2	chr15	151753460	151753508	yes	0.46	0.63	-0.17	5.75703e-07	1.34974e-06	15	others
chr14	143509473	143509604	yes	0.49	0.64	-0.15	1.49e-12	5.41181e-12	18	genebody	HTRA1	chr2	147931211	147931317	yes	0.53	0.72	-0.19	4.52e-11	1.42926e-10	12	genebody	CYSTM1	chr15	151853381	151853408	yes	0.65	0.88	-0.23	0.000178891	0.00022455	7	others
chr14	143955518	143955706	yes	0.14	0.2	-0.06	7.56e-20	7.55523e-19	43	genebody	DMBT1	chr2	148459214	148459406	yes	0.27	0.39	-0.12	2.16e-13	9.66535e-13	26	genebody	PCDHA9	chr15	152818781	152818857	yes	0.85	0.68	0.17	1.75982e-05	2.77646e-05	16	others
chr14	145415725	145415770	yes	0.82	0.95	-0.13	8.22e-09	1.56991e-08	9	genebody	LHPP	chr2	148654137	148654248	yes	0.31	0.42	-0.11	1.08e-11	3.76211e-11	20	genebody	PCDHAC2	chr15	153058397	153058507	yes	0.75	0.59	0.16	6.26802e-10	2.86961e-09	15	others
chr14	149015661	149015888	yes	0.6	0.8	-0.2	2.62e-11	7.77908e-11	19	genebody	PTPRE	chr2	148900134	148900181	yes	0.31	0.46	-0.15	6.73e-05	7.66907e-05	11	genebody	PCDHB5	chr15	153509529	153509547	yes	0.78	0.46	0.32	6.8183e-07	1.57221e-06	7	others
chr14	149166032	149166149	yes	0.5	0.24	0.26	2e-06	2.61167e-06	15	genebody	PTPRE	chr2	149227508	149227559	yes	0.27	0.38	-0.11	3.23e-28	7.10338e-27	13	genebody	PCDHGB4	chr15	154507963	154508309	yes	0.27	0.42	-0.15	4.61726e-16	4.84427e-15	49	others
chr14	150824853	150824896	yes	0.96	0.89	0.07	2.28e-14	1.10535e-13	18	genebody	MGMT	chr2	149266367	149266400	yes	0.2	0.31	-0.11	1.33e-05	1.64764e-05	6	genebody	PCDHGB7	chr15	154508486	154508580	yes	0.21	0.45	-0.24	7.55051e-18	1.00064e-16	25	others
chr14	150824914	150824977	yes	0.95	0.77	0.18	3.53e-16	2.2326e-15	11	genebody	MGMT	chr2	149267095	149267110	yes	0.19	0.39	-0.2	2.55e-08	5.09446e-08	7	genebody	PCDHGB7	chr15	154537309	154537337	yes	0.27	0.44	-0.17	0.000104603	0.000138191	7	others
chr14	150854050	150854155	yes	0.77	0.89	-0.12	4.64e-12	1.56151e-11	15	genebody	MGMT	chr2	149267226	149267348	yes	0.16	0.32	-0.16	3.07e-07	5.01399e-07	12	genebody	PCDHGB7	chr15	154803396	154803522	yes	0.82	0.73	0.09	0.00557756	0.00568135	10	others
chr14	150955524	150955585	yes	0.82	0.94	-0.12	1.05e-08	1.97462e-08	16	genebody	EBF3	chr2	149345347	149345416	yes	0.48	0.71	-0.23	6.58e-10	1.7172e-09	11	genebody	PCDHGC5	chr15	155272426	155272462	yes	0.33	0.26	0.07	1.86743e-07	5.09999e-07	14	others
chr14	150957487	150957584	yes	0.67	0.43	0.24	1.67e-13	7.09979e-13	16	genebody	EBF3	chr2	149762649	149762721	yes	0.79	0.91	-0.12	7.35e-07	1.11996e-06	12	genebody	PCDH12	chr15	155524516	155524582	yes	0.4	0.36	0.04	0.00325298	0.00336801	16	others
chr14	151005341	151005510	yes	0.84	0.94	-0.1	1.63e-08	2.96142e-08	20	genebody	EBF3	chr2	150615197	150615206	yes	0.64	0.79	-0.15	1.45e-06	2.1003e-06	6	genebody	ARHGAP26	chr15	155524586	155524696	yes	0.58	0.53	0.05	1.18879e-10	6.03916e-10	19	others
chr14	152188304	152188487	yes	0.84	0.95	-0.11	1.91e-22	2.50707e-21	31	genebody	PPP2R2C	chr2	157218792	157218899	yes	0.96	0.79	0.17	6.66e-15	3.60348e-14	10	genebody	AFAP1L1	chr16	54723699	54723727	yes	0.85	0.9	-0.05	2.05634e-297	3.69848e-295	8	others
chr14	152249584	152249617	yes	0.82	0.89	-0.07	2.2e-05	2.53134e-05	9	genebody	JAKMIP3	chr2	157221744	157221779	yes	0.53	0.68	-0.15	0.000214562	0.000233414	7	genebody	AFAP1L1	chr16	54723746	54723836	yes	0.43	0.21	0.22	9.37351e-144	7.8675e-142	10	others
chr14	152349752	152349843	yes	0.84	0.89	-0.05	0.000731738	0.000754593	16	genebody	STK32C	chr2	157228875	157228898	yes	0.93	0.58	0.35	5.04e-17	3.5066e-16	6	genebody	AFAP1L1	chr16	54723922	54723928	yes	0.92	0.9	0.02	1.423e-13	1.11972e-12	5	others
chr14	152372090	152372103	yes	0.95	0.82	0.13	9.82e-09	1.85086e-08	5	genebody	PWWP2B	chr2	157234699	157234799	yes	0.75	0.82	-0.07	1.32e-05	1.63723e-05	22	genebody	AFAP1L1	chr16	54724045	54724096	yes	0.78	0.76	0.02	2.04281e-26	4.76277e-25	8	others
chr14	152493678	152493764	yes	0.7	0.89	-0.19	9.72e-08	1.56182e-07	5	genebody	LRRC27	chr2	157236541	157236680	yes	0.84	0.93	-0.09	9.21e-06	1.1638e-05	12	genebody	AFAP1L1	chr16	54724142	54724188	yes	0.74	0.7	0.04	7.34799e-56	3.19004e-54	7	others
chr14	152727848	152727873	yes	0.97	0.94	0.03	0.000272779	0.000287718	11	genebody	INPP5A	chr2	157300082	157300101	yes	0.93	0.72	0.21	4.4e-10	1.19336e-09	6	genebody	PCYOX1L	chr16	54724249	54724339	yes	0.8	0.78	0.02	1.40837e-23	2.72789e-22	9	others
chr14	152731161	152731410	yes	0.79	0.88	-0.09	4.97e-09	9.79825e-09	20	genebody	INPP5A	chr2	157301934	157301966	yes	0.23	0.46	-0.23	2.17e-08	4.37935e-08	5	genebody	PCYOX1L	chr16	54724417	54724538	yes	0.68	0.74	-0.06	0	0	28	others
chr14	152748822	152748877	yes	0.62	0.83	-0.21	4.82e-20	4.92942e-19	15	genebody	INPP5A	chr2	157302044	157302239	yes	0.15	0.31	-0.16	1.87e-26	3.4349e-25	34	genebody	PCYOX1L	chr16	54882559	54882580	yes	0.5	0.39	0.11	0	0	6	others
chr14	152751334	152751605	yes	0.5	0.7	-0.2	4.1e-39	1.48054e-37	37	genebody	INPP5A	chr2	157302356	157302598	yes	0.23	0.46	-0.23	8.79e-22	1.06412e-20	32	genebody	PCYOX1L	chr16	54882648	54882682	yes	0.54	0.66	-0.12	0	0	12	others
chr14	152772663	152772759	yes	0.81	0.91	-0.1	2.14e-05	2.4587e-05	7	genebody	INPP5A	chr2	157308085	157308342	yes	0.39	0.67	-0.28	3.05e-19	2.8302e-18	18	genebody	IL17B	chr16	54883651	54883685	yes	0.73	0.83	-0.1	0	0	6	others
chr14	152787756	152787872	yes	0.84	0.94	-0.1	2.11e-05	2.42353e-05	10	genebody	INPP5A	chr2	157489543	157489559	yes	0.39	0.66	-0.27	3.02e-07	4.94241e-07	5	genebody	ARHGEF37	chr16	54883763	54883794	yes	0.82	0.9	-0.08	0	0	8	others
chr14	152819239	152819360	yes	0.68	0.85	-0.17	4.78e-09	9.45956e-09	8	genebody	INPP5A	chr2	157748793	157748882	yes	0.56	0.71	-0.15	3.9e-05	4.55887e-05	10	genebody	PDE6A	chr16	55930834	55930852	yes	0.75	0.63	0.12	0.000396127	0.000470494	6	others
chr14	152841774	152841818	yes	0.74	0.89	-0.15	2.59e-09	5.37418e-09	5	genebody	INPP5A	chr2	157765584	157765653	yes	0.65	0.37	0.28	3.52e-11	1.13841e-10	13	genebody	PDE6A	chr16	83820987	83821064	yes	0.08	0.27	-0.19	4.80089e-07	1.14259e-06	15	others
chr14	152846428	152846484	yes	0.77	0.92	-0.15	2.19e-06	2.85567e-06	5	genebody	INPP5A	chr2	157928394	157928578	yes	0.95	0.5	0.45	3.3e-09	7.69473e-09	7	genebody	PDGFRB	chr16	85581316	85581372	yes	0.31	0.45	-0.14	1.63327e-05	2.59304e-05	14	others
chr14	152848102	152848148	yes	0.48	0.7	-0.22	1.51e-05	1.77361e-05	5	genebody	INPP5A	chr2	157958079	157958094	yes	0.77	0.95	-0.18	1.46e-07	2.54093e-07	5	genebody	PDGFRB	chr16	86043013	86043048	yes	0.53	0.85	-0.32	1.9136e-07	5.19228e-07	6	others
chr14	152854901	152854917	yes	0.73	0.88	-0.15	1.01e-06	1.37263e-06	5	genebody	INPP5A	chr2	157959126	157959141	yes	0.91	0.99	-0.08	2.74e-10	7.73933e-10	6	genebody	PDGFRB	chr17	8105539	8105575	yes	0.77	0.63	0.14	0.000106514	0.000140567	13	others
chr14	152861798	152861866	yes	0.66	0.49	0.17	3.66e-06	4.60798e-06	8	genebody	INPP5A	chr2	158016352	158016604	yes	0.52	0.7	-0.18	5.1e-07	7.97741e-07	23	genebody	PDGFRB	chr17	8250834	8250865	yes	0.85	0.78	0.07	0.00249915	0.00261549	11	others
chr14	152964933	152964966	yes	0.55	0.4	0.15	3.22e-06	4.09069e-06	9	genebody	TTC40	chr2	158161304	158161504	yes	0.57	0.77	-0.2	2.45e-08	4.90645e-08	12	genebody	CAMK2A	chr17	66350487	66350530	yes	0.37	0.57	-0.2	1.44098e-07	4.06771e-07	13	others
chr14	152974078	152974150	yes	0.68	0.54	0.14	3.57e-07	5.16028e-07	9	genebody	TTC40	chr2	158317715	158317763	yes	0.21	0.52	-0.31	9.11e-14	4.25163e-13	5	genebody	SLC6A7	chr17	67598363	67598391	yes	0.68	0.91	-0.23	1.7646e-06	3.59486e-06	6	others
chr14	153141152	153141418	yes	0.44	0.63	-0.19	8.39e-17	5.7698e-16	41	genebody	KNDC1	chr2	158321789	158321843	yes	0.72	0.88	-0.16	4.63e-06	6.13645e-06	5	genebody	SLC6A7	chr17	68001194	68001219	yes	0.41	0.61	-0.2	3.68761e-10	1.73884e-09	6	others
chr14	153146327	153146450	yes	0.79	0.88	-0.09	2.85e-07	4.18983e-07	12	genebody	KNDC1	chr2	158482888	158482911	yes	0.63	0.86	-0.23	1.3e-09	3.2171e-09	11	genebody	TCOF1	chr17	68799231	68799271	yes	0.95	0.88	0.07	1.08311e-06	2.32702e-06	13	others
chr14	153148041	153148147	yes	0.46	0.64	-0.18	1.05e-06	1.4258e-06	5	genebody	KNDC1	chr2	162132144	162132170	yes	0.63	0.44	0.19	2.29e-11	7.62511e-11	9	genebody	NLRP6	chr17	68857784	68857864	yes	0.58	0.35	0.23	1.90224e-08	6.50795e-08	13	others
chr14	153197311	153197387	yes	0.91	0.95	-0.04	2.85e-05	3.24075e-05	10	genebody	TUBGCP2	chr2	162277282	162277313	yes	0.14	0.27	-0.13	3.91e-06	5.25443e-06	8	genebody	PKP3	chr17	69311886	69312035	yes	0.5	0.39	0.11	2.56963e-06	4.97717e-06	16	others
chr14	153630450	153630458	yes	0.8	0.54	0.26	1.27e-09	2.78495e-09	5	genebody	RP11-108K14.4	chr2	162277760	162277953	yes	0.27	0.35	-0.08	7.86e-06	1.00477e-05	23	genebody	PKP3	chr18	1701198	1701251	yes	0.11	0.27	-0.16	2.66248e-06	5.1412e-06	9	others
chr15	29056535	29056580	yes	0.61	0.75	-0.14	5.01e-11	1.41195e-10	9	genebody	BIN1	chr3	154674	155185	yes	0.25	0.36	-0.11	3.84e-18	3.10314e-17	72	genebody	PDGFA	chr18	1715121	1715163	yes	0.55	0.34	0.21	0.000289271	0.000349848	6	others
chr15	35270688	35270760	yes	0.59	0.68	-0.09	3.5e-06	4.41841e-06	14	genebody	GLI2	chr3	192805	193298	yes	0.42	0.57	-0.15	5.75e-20	5.84384e-19	60	genebody	PRKAR1B	chr18	1890257	1890380	yes	0.63	0.42	0.21	6.31728e-07	1.4756e-06	15	others
chr15	38050293	38050602	yes	0.52	0.76	-0.24	3.36e-16	2.1339e-15	22	genebody	KBTBD11	chr3	197353	197433	yes	0.72	0.87	-0.15	2.3e-12	8.87221e-12	16	genebody	PRKAR1B	chr18	2148225	2148297	yes	0.41	0.23	0.18	0.000279865	0.000339125	6	others
chr15	55707196	55707357	yes	0.35	0.5	-0.15	2.72e-08	4.7596e-08	15	genebody	GPR124	chr3	261163	261259	yes	0.37	0.55	-0.18	2.9e-08	5.72448e-08	13	genebody	PRKAR1B	chr18	53671782	53672133	yes	0.56	0.42	0.14	5.55534e-18	7.44061e-17	38	others
chr15	55725637	55725665	yes	0.49	0.65	-0.16	3.71e-08	6.39121e-08	5	genebody	GPR124	chr3	346502	346538	yes	0.58	0.88	-0.3	5.94e-10	1.56443e-09	9	genebody	SUN1	chr2	5928030	5928056	yes	0.8	0.96	-0.16	2.16514e-07	5.77525e-07	6	others
chr15	89771769	89771978	yes	0.71	0.9	-0.19	1.04e-16	7.0762e-16	19	genebody	WIPF1	chr3	346618	347096	yes	0.39	0.54	-0.15	2.1e-46	1.21124e-44	95	genebody	SUN1	chr2	7554140	7554160	yes	0.79	0.59	0.2	0.000110008	0.000145026	11	others
chr15	91439428	91439627	yes	0.19	0.34	-0.15	1.55e-17	1.16783e-16	38	genebody	HOXD3	chr3	361804	362007	yes	0.33	0.56	-0.23	2.12e-25	3.47908e-24	25	genebody	SUN1	chr2	8982636	8982656	yes	0.65	0.48	0.17	0.000183648	0.000230063	5	others
chr15	147668499	147668637	yes	0.5	0.79	-0.29	2.73e-28	5.69062e-27	28	genebody	INPP5D	chr3	740248	740330	yes	0.29	0.4	-0.11	3.47e-07	5.61822e-07	13	genebody	C7orf50	chr2	12111924	12111936	yes	0.45	0.58	-0.13	5.76308e-05	8.07088e-05	5	others
chr15	147677962	147677973	yes	0.74	0.93	-0.19	5.4e-09	1.06014e-08	6	genebody	ATG16L1	chr3	746663	747126	yes	0.46	0.64	-0.18	4.22e-21	4.87563e-20	51	genebody	CYP2W1	chr2	66943193	66943293	yes	0.05	0.46	-0.41	9.55994e-40	3.16736e-38	12	others
chr15	147875511	147875673	yes	0.82	0.9	-0.08	1.18e-11	3.72711e-11	26	genebody	DGKD	chr3	1072965	1073006	yes	0.7	0.91	-0.21	3.98e-13	1.7269e-12	8	genebody	MICALL2	chr2	76097665	76098068	yes	0.73	0.81	-0.08	1.9645e-06	3.93213e-06	35	others
chr15	150158123	150158217	yes	0.87	0.97	-0.1	2.05e-16	1.34278e-15	9	genebody	AGAP9	chr3	1081027	1081096	yes	0.9	0.74	0.16	1.44e-09	3.55984e-09	11	genebody	MICALL2	chr2	84098206	84098221	yes	0.08	0.27	-0.19	1.0129e-06	2.2025e-06	5	others
chr15	150172818	150172889	yes	0.82	0.94	-0.12	4.05e-09	8.10355e-09	10	genebody	AGAP9	chr3	1083993	1084266	yes	0.26	0.38	-0.12	3.31e-12	1.25015e-11	32	genebody	MICALL2	chr2	134069443	134069509	yes	0.73	0.71	0.02	0.000147528	0.000187803	8	others
chr15	150266884	150267024	yes	0.81	0.94	-0.13	5.26e-50	2.97849e-48	35	genebody	AGAP9	chr3	1097437	1097514	yes	0.67	0.79	-0.12	0.000228388	0.00024803	5	genebody	INTS1	chr2	147334781	147334874	yes	0.65	0.4	0.25	2.53658e-07	6.65325e-07	13	others
chr15	150267043	150267150	yes	0.79	0.96	-0.17	8.8e-35	2.70358e-33	38	genebody	AGAP9	chr3	1695509	1696000	yes	0.29	0.52	-0.23	5.73e-30	1.43258e-28	42	genebody	MAD1L1	chr2	148517799	148517846	yes	0.32	0.13	0.19	3.77707e-07	9.39789e-07	9	others
chr15	150319219	150319293	yes	0.42	0.01	0.41	2.28e-80	2.23411e-78	10	genebody	AGAP9	chr3	1729807	1729852	yes	0.38	0.56	-0.18	1.33e-08	2.78468e-08	7	genebody	MAD1L1	chr2	149143976	149144017	yes	0.72	0.54	0.18	0.000592478	0.000681214	10	others
chr15	150343000	150343143	yes	0.82	0.91	-0.09	1.35e-08	2.49302e-08	16	genebody	AGAP9	chr3	1770686	1770715	yes	0.45	0.83	-0.38	1.23e-24	1.93703e-23	10	genebody	MAD1L1	chr2	156414474	156414506	yes	0.8	0.59	0.21	2.49026e-08	8.20743e-08	7	others
chr15	150424277	150424324	yes	0.78	0.89	-0.11	1.53e-14	7.53216e-14	8	genebody	AGAP9	chr3	2012504	2012518	yes	0.64	0.51	0.13	0.000276207	0.000298002	5	genebody	GNA12	chr2	156901098	156901108	yes	0.83	0.95	-0.12	9.59263e-06	1.62697e-05	6	others
chr15	151983607	151983646	yes	0.65	0.9	-0.25	1.16e-13	5.07987e-13	6	genebody	UBE2F	chr3	2019118	2019133	yes	0.83	0.93	-0.1	0.000795381	0.000828967	5	genebody	GNA12	chr2	157304860	157304879	yes	0.7	0.83	-0.13	7.1651e-05	9.78401e-05	7	others
chr15	151984492	151984552	yes	0.76	0.93	-0.17	1.25e-18	1.08518e-17	10	genebody	UBE2F	chr3	2031405	2031439	yes	0.76	0.86	-0.1	9.27e-07	1.38708e-06	13	genebody	AMZ1	chr2	157510195	157510314	yes	0.38	0.27	0.11	1.73466e-07	4.77337e-07	28	others
chr15	152060445	152060528	yes	0.89	0.95	-0.06	2.31e-11	6.90402e-11	18	genebody	SCLY	chr3	2162576	2162621	yes	0.88	0.74	0.14	8.86e-11	2.70175e-10	13	genebody	IQCE	chr2	157512562	157512570	yes	0.94	0.69	0.25	3.95123e-08	1.2658e-07	5	others
chr15	152060648	152060786	yes	0.82	0.95	-0.13	1.2e-24	1.88192e-23	37	genebody	SCLY	chr3	2187297	2187625	yes	0.55	0.73	-0.18	2.9e-24	4.44976e-23	36	genebody	TTYH3	chr2	157583292	157583335	yes	0.87	0.72	0.15	5.10005e-05	7.22268e-05	9	others
chr15	152060915	152061125	yes	0.72	0.85	-0.13	6.92e-20	6.93737e-19	32	genebody	SCLY	chr3	2211214	2211547	yes	0.2	0.33	-0.13	1.51e-23	2.14516e-22	44	genebody	LFNG	chr2	157601782	157601810	yes	0.62	0.72	-0.1	0.00196975	0.00208923	5	others
chr15	152128591	152128604	yes	0.71	0.9	-0.19	7.94e-05	8.70319e-05	5	genebody	KLHL30	chr3	2212191	2212409	yes	0.07	0.2	-0.13	4.27e-15	2.38702e-14	23	genebody	LFNG	chr2	158181042	158181078	yes	0.6	0.34	0.26	1.33407e-12	9.27951e-12	6	others
chr15	152613170	152613202	yes	0.65	0.85	-0.2	2.64e-05	3.00921e-05	5	genebody	TWIST2	chr3	2212741	2212777	yes	0.1	0.31	-0.21	8.74e-09	1.88104e-08	11	genebody	LFNG	chr3	188740	188802	yes	0.7	0.51	0.19	1.46083e-08	5.10885e-08	16	others
chr15	152630518	152630624	yes	0.41	0.62	-0.21	1.46e-08	2.67719e-08	16	genebody	TWIST2	chr3	2212907	2213270	yes	0.15	0.32	-0.17	1.37e-32	4.25471e-31	41	genebody	LFNG	chr3	813583	813666	yes	0.74	0.57	0.17	0.000648124	0.00073979	6	others
chr15	152955129	152955553	yes	0.78	0.92	-0.14	1.65e-14	8.06466e-14	22	genebody	HDAC4	chr3	3659668	3659746	yes	0.64	0.92	-0.28	2.91e-07	4.76782e-07	8	genebody	SDK1	chr3	817500	817512	yes	0.47	0.62	-0.15	1.86564e-06	3.78235e-06	9	others
chr15	152958757	152958782	yes	0.74	0.92	-0.18	1.7e-09	3.65094e-09	7	genebody	HDAC4	chr3	3710616	3710657	yes	0.88	0.46	0.42	1.11e-17	8.52327e-17	5	genebody	SDK1	chr3	834835	834916	yes	0.63	0.85	-0.22	1.24251e-05	2.03159e-05	7	others
chr15	152962750	152962808	yes	0.64	0.94	-0.3	4.32e-11	1.23039e-10	5	genebody	HDAC4	chr3	3753855	3753862	yes	0.8	0.9	-0.1	0.00237936	0.002424	5	genebody	SDK1	chr3	837203	837250	yes	0.68	0.46	0.22	3.02011e-07	7.71261e-07	9	others
chr15	152967940	152967947	yes	0.71	0.91	-0.2	8.34e-08	1.35673e-07	5	genebody	HDAC4	chr3	3779854	3779977	yes	0.7	0.85	-0.15	3.84e-09	8.85923e-09	17	genebody	SDK1	chr3	847176	847204	yes	0.79	0.91	-0.12	0.000121647	0.000157891	5	others
chr15	152969225	152969245	yes	0.65	0.89	-0.24	2.73e-17	2.01146e-16	6	genebody	HDAC4	chr3	3807627	3807662	yes	0.73	0.85	-0.12	5.55e-06	7.24914e-06	10	genebody	SDK1	chr3	989314	989399	yes	0.62	0.51	0.11	0.000167722	0.000211585	10	others
chr15	152980436	152980536	yes	0.68	0.89	-0.21	1.91e-24	2.93808e-23	10	genebody	HDAC4	chr3	3822567	3822614	yes	0.77	0.88	-0.11	1.07e-08	2.25567e-08	21	genebody	SDK1	chr3	1045576	1045618	yes	0.49	0.63	-0.14	0.00418293	0.00429903	6	others
chr15	153818045	153818052	yes	0.5	0.34	0.16	0.000472893	0.000491933	6	genebody	NDUFA10	chr3	4207078	4207089	yes	0.41	0.62	-0.21	5.14e-08	9.68226e-08	6	genebody	FOXK1	chr3	1129173	1129201	yes	0	0.78	-0.78	5.62503e-12	3.63175e-11	7	others
chr15	154440196	154440211	yes	0.77	0.89	-0.12	0.00141143	0.00143883	5	genebody	GPC1	chr3	4237244	4237288	yes	0.55	0.8	-0.25	3.42e-17	2.44864e-16	9	genebody	FOXK1	chr3	1188731	1188791	yes	0.6	0.79	-0.19	4.42783e-07	1.06794e-06	15	others
chr15	154817202	154817282	yes	0.71	0.85	-0.14	6.45e-09	1.25053e-08	17	genebody	BOK	chr3	4245123	4245210	yes	0.51	0.72	-0.21	2.68e-06	3.71358e-06	12	genebody	FOXK1	chr3	1799072	1799109	yes	0.91	0.98	-0.07	2.39414e-07	6.31912e-07	7	others
chr15	154944977	154945403	yes	0.88	0.95	-0.07	3.54e-21	4.13779e-20	25	genebody	SNED1	chr3	4281808	4281837	yes	0.46	0.81	-0.35	5.66e-20	5.76267e-19	6	genebody	AP5Z1	chr3	3604509	3604533	yes	0.94	0.78	0.16	7.66427e-10	3.48351e-09	7	others
chr15	154966606	154966668	yes	0.59	0.73	-0.14	0.000126332	0.000136184	11	genebody	SNED1	chr3	4281920	4281939	yes	0.92	0.44	0.48	1.52e-51	1.11159e-49	6	genebody	AP5Z1	chr3	3624131	3624177	yes	0.95	0.87	0.08	5.82751e-08	1.78512e-07	17	others
chr15	157515497	157515518	yes	0.61	0.77	-0.16	0.00101093	0.0010353	5	genebody	KIF1A	chr3	4300697	4300729	yes	0.86	0.72	0.14	0.000979973	0.00101634	5	genebody	RADIL	chr3	4104982	4105190	yes	0.67	0.49	0.18	1.88708e-12	1.29827e-11	21	others
chr15	157515587	157515645	yes	0.76	0.9	-0.14	6.5e-10	1.49977e-09	12	genebody	KIF1A	chr3	4312366	4312414	yes	0.62	0.35	0.27	1.17e-08	2.46752e-08	11	genebody	RADIL	chr3	4687759	4687903	yes	0.74	0.9	-0.16	9.63334e-29	2.37811e-27	41	others
chr15	157520317	157520384	yes	0.63	0.83	-0.2	1.79e-07	2.73305e-07	15	genebody	KIF1A	chr3	4571385	4571415	yes	0.97	0.78	0.19	1.72e-21	2.0412e-20	8	genebody	TNRC18	chr3	4703369	4703409	yes	0.77	0.94	-0.17	4.20516e-06	7.69521e-06	8	others
chr15	157553500	157553524	yes	0.54	0.72	-0.18	0.00125133	0.00127809	6	genebody	KIF1A	chr3	4581269	4581301	yes	0.44	0.72	-0.28	4.9e-07	7.68086e-07	7	genebody	TNRC18	chr3	4704580	4704771	yes	0.76	0.94	-0.18	1.54148e-05	2.46284e-05	16	others
chr15	157557542	157557645	yes	0.82	0.58	0.24	5.69e-18	4.58288e-17	15	genebody	KIF1A	chr3	4597922	4598028	yes	0.7	0.85	-0.15	3.12e-10	8.66181e-10	20	genebody	TNRC18	chr3	9505951	9505967	yes	0.69	0.45	0.24	5.63416e-05	7.91675e-05	11	others
chr16	6353392	6353611	yes	0.69	0.88	-0.19	1.67e-11	5.11769e-11	15	genebody	MYO10	chr3	5455155	5455186	yes	0.68	0.87	-0.19	4.03e-06	5.39603e-06	5	genebody	BAIAP2L1	chr3	9506198	9506224	yes	0.49	0.65	-0.16	1.63159e-05	2.59304e-05	12	others
chr16	6383513	6383546	yes	0.77	0.92	-0.15	4.54e-07	6.45545e-07	5	genebody	MYO10	chr3	5464974	5465144	yes	0.95	0.9	0.05	2.2e-05	2.6527e-05	30	genebody	BAIAP2L1	chr3	19817903	19817929	yes	0.51	0.79	-0.28	4.42637e-14	3.89048e-13	5	others
chr16	19051081	19051322	yes	0.58	0.84	-0.26	1.11e-32	3.13742e-31	21	genebody	PDZD2	chr3	5474972	5475057	yes	0.49	0.64	-0.15	0.000141625	0.000156533	12	genebody	TECPR1	chr3	32687502	32687545	yes	0.53	0.71	-0.18	2.13158e-08	7.23359e-08	10	others
chr16	27055930	27055998	yes	0.79	0.95	-0.16	1.96e-08	3.52291e-08	11	genebody	C7	chr3	5491344	5491570	yes	0.5	0.41	0.09	0.00101668	0.00105383	24	genebody	TECPR1	chr3	40137911	40137950	yes	0.42	0.13	0.29	2.42427e-06	4.77097e-06	10	others
chr17	34276127	34276154	yes	0.48	0.61	-0.13	2.92e-05	3.32073e-05	7	genebody	THBD	chr3	5495712	5495728	yes	0.95	0.61	0.34	1.13e-09	2.84514e-09	5	genebody	TECPR1	chr3	42586421	42586623	yes	0.87	0.79	0.08	0.000116655	0.00015267	20	others
chr17	38415095	38415122	yes	0.83	0.94	-0.11	1.34e-05	1.58549e-05	5	genebody	SNPH	chr3	5525563	5525732	yes	0.55	0.71	-0.16	7.54e-18	5.93243e-17	30	genebody	BAIAP2L1	chr3	42781405	42781470	yes	0.27	0.37	-0.1	0.000496802	0.000581296	10	others
chr17	39061149	39061186	yes	0.3	0.12	0.18	6.47e-07	9.01436e-07	7	genebody	FAM110A	chr3	7128510	7128800	yes	0.75	0.86	-0.11	1.05e-06	1.55764e-06	14	genebody	AZGP1	chr3	42845004	42845153	yes	0.55	0.36	0.19	1.31833e-09	5.66477e-09	23	others
chr17	40351034	40351068	yes	0.2	0.41	-0.21	1.64e-05	1.91603e-05	6	genebody	DUSP15	chr3	7128871	7128992	yes	0.75	0.89	-0.14	4.89e-10	1.31047e-09	15	genebody	AZGP1	chr3	103379023	103379051	yes	0.34	0.5	-0.16	3.40203e-09	1.3469e-08	13	others
chr17	40354149	40354226	yes	0.83	0.93	-0.1	7.15e-10	1.63665e-09	18	genebody	DUSP15	chr3	7576898	7577095	yes	0.87	0.68	0.19	4.45e-09	1.01347e-08	16	genebody	PVRIG	chr3	119338283	119338419	yes	0.35	0.47	-0.12	1.06006e-11	6.17877e-11	23	others
chr17	41007080	41007096	yes	0.48	0.26	0.22	3.04e-07	4.44684e-07	6	genebody	C20orf112	chr3	9455283	9455929	yes	0.07	0.24	-0.17	1.84e-137	6.98641e-135	176	genebody	SH2B2	chr3	120576890	120576926	yes	0.61	0.76	-0.15	5.3038e-09	2.02348e-08	9	others
chr17	41013245	41013271	yes	0.64	0.88	-0.24	6.92e-06	8.42496e-06	5	genebody	C20orf112	chr3	9466758	9466851	yes	0.87	0.93	-0.06	3.71e-08	7.18081e-08	24	genebody	SH2B2	chr3	120577030	120577144	yes	0.67	0.6	0.07	0.00298038	0.00309086	14	others
chr17	49504905	49504979	yes	0.77	0.92	-0.15	1.6e-05	1.87285e-05	7	genebody	CHD6	chr3	9955044	9955078	yes	0.33	0.58	-0.25	4.29e-12	1.58809e-11	10	genebody	MDH2	chr3	120591903	120591927	yes	0.36	0.57	-0.21	2.13736e-14	1.89502e-13	8	others
chr17	53289197	53289220	yes	0.66	0.89	-0.23	1.47e-19	1.43015e-18	9	genebody	TP53TG5	chr3	11130893	11131002	yes	0.79	0.85	-0.06	3.14e-06	4.29127e-06	21	genebody	CLIP2	chr3	126320060	126320135	yes	0.39	0.65	-0.26	2.06657e-12	1.41403e-11	21	others
chr17	53289282	53289310	yes	0.56	0.86	-0.3	1.69e-43	7.18213e-42	16	genebody	TP53TG5	chr3	11665370	11665484	yes	0.51	0.89	-0.38	8.68e-21	9.61698e-20	13	genebody	WBSCR16	chr3	135442870	135442905	yes	0.56	0.77	-0.21	0.000768062	0.000866479	5	others
chr17	55203356	55203419	yes	0.3	0.04	0.26	0.000683577	0.000705557	5	genebody	ZMYND8	chr3	17349711	17350006	yes	0.41	0.6	-0.19	1.66e-20	1.80994e-19	45	genebody	SLC5A2	chr3	140832925	140833261	yes	0.36	0.53	-0.17	3.29402e-12	2.18272e-11	32	others
chr17	59313660	59313721	yes	0.88	0.95	-0.07	4.58e-08	7.75672e-08	16	genebody	NFATC2	chr3	17350824	17351216	yes	0.19	0.34	-0.15	1.16e-16	7.81661e-16	35	genebody	SLC5A2	chr3	140876694	140876705	yes	0.08	0.28	-0.2	1.97195e-05	3.08407e-05	5	others
chr17	59331273	59331380	yes	0.24	0.12	0.12	6.88e-11	1.88806e-10	10	genebody	NFATC2	chr3	17506643	17506684	yes	0.91	0.77	0.14	3.04e-09	7.09984e-09	7	genebody	KAT8	chr3	141657257	141657271	yes	0.57	0.81	-0.24	1.41548e-08	4.97791e-08	5	others
chr17	59395537	59395649	yes	0.84	0.94	-0.1	6.55e-07	9.10834e-07	11	genebody	ATP9A	chr3	18485643	18485797	yes	0.11	0.28	-0.17	4.5e-19	4.10325e-18	20	genebody	SEZ6L2	chr4	1799336	1799408	yes	0.45	0.33	0.12	0.00568009	0.00577644	5	others
chr17	64773352	64773380	yes	0.6	0.77	-0.17	0.000257818	0.000272535	7	genebody	BMP7	chr3	18721252	18721377	yes	0.55	0.71	-0.16	1.43e-05	1.76457e-05	7	genebody	SH2B1	chr4	5349196	5349221	yes	0.56	0.37	0.19	5.7396e-10	2.64695e-09	12	others
chr17	65168343	65168531	yes	0.54	0.34	0.2	2.89e-08	5.03734e-08	22	genebody	PMEPA1	chr3	18816955	18816970	yes	0.14	0.35	-0.21	5.29e-06	6.93573e-06	5	genebody	SPNS1	chr4	83827944	83827973	yes	0.46	0.62	-0.16	7.80096e-05	0.000106063	7	others
chr17	66418220	66418239	yes	0.71	0.89	-0.18	1.53e-05	1.78988e-05	7	genebody	GNAS	chr3	23538262	23538379	yes	0.29	0.54	-0.25	3.04e-08	5.97706e-08	16	genebody	USP31	chr4	96936541	96936562	yes	0.56	0.51	0.05	2.57433e-05	3.88358e-05	5	others
chr17	66513527	66513551	yes	0.99	0.82	0.17	6.42e-13	2.47722e-12	7	genebody	CTSZ	chr3	23542359	23542385	yes	0.61	0.87	-0.26	8.21e-14	3.84261e-13	6	genebody	USP31	chr4	98315785	98315856	yes	0.47	0.33	0.14	7.28348e-07	1.66121e-06	22	others
chr17	66517972	66518387	yes	0.55	0.39	0.16	1.78e-09	3.79626e-09	20	genebody	CTSZ	chr3	34922551	34922744	yes	0.4	0.53	-0.13	5.5e-05	6.32641e-05	22	genebody	METTL22	chr4	110310677	110310940	yes	0.11	0.2	-0.09	2.6779e-52	1.05359e-50	50	others
chr17	66733435	66733671	yes	0.64	0.78	-0.14	1.48e-13	6.35946e-13	29	genebody	ZNF831	chr3	39073063	39073303	yes	0.2	0.37	-0.17	4.77e-14	2.32082e-13	23	genebody	GLIS2	chr4	117772572	117772689	yes	0.39	0.31	0.08	9.53656e-12	5.69646e-11	33	others
chr17	66863745	66863830	yes	0.71	0.94	-0.23	1.14e-26	2.13533e-25	9	genebody	EDN3	chr3	39621753	39621839	yes	0.59	0.86	-0.27	7.93e-17	5.40023e-16	21	genebody	CREBBP	chr4	122000688	122000884	yes	0.72	0.89	-0.17	3.86945e-24	7.98629e-23	29	others
chr17	68928827	68928868	yes	0.69	0.82	-0.13	0.000473538	0.000492459	7	genebody	CDH4	chr3	40875514	40875533	yes	0.45	0.61	-0.16	6.69e-07	1.02731e-06	5	genebody	RHBDF1	chr4	136523672	136523684	yes	0.58	0.82	-0.24	0.000472797	0.000555272	5	others
chr17	69031487	69031605	yes	0.75	0.9	-0.15	4.63e-08	7.83242e-08	10	genebody	TAF4	chr3	40906763	40907257	yes	0.42	0.62	-0.2	8.6e-18	6.70074e-17	28	genebody	NPRL3	chr4	137226496	137226700	yes	0.51	0.35	0.16	5.43258e-10	2.51457e-09	35	others
chr17	69040427	69040702	yes	0.59	0.49	0.1	2e-09	4.23232e-09	33	genebody	TAF4	chr3	41010468	41010607	yes	0.17	0.41	-0.24	7.72e-14	3.63464e-13	22	genebody	ITFG3	chr4	140566987	140567032	yes	0.75	0.82	-0.07	9.58211e-06	1.62697e-05	14	others
chr17	69083673	69083799	yes	0.73	0.82	-0.09	4.56e-06	5.65953e-06	11	genebody	LSM14B	chr3	41104169	41104316	yes	0.62	0.82	-0.2	2.24e-16	1.4232e-15	19	genebody	TMEM8A	chr4	141373081	141373174	yes	0.8	0.92	-0.12	1.64463e-14	1.50043e-13	15	others
chr17	69084912	69084953	yes	0.74	0.92	-0.18	6.21e-11	1.71791e-10	7	genebody	LSM14B	chr3	41300962	41300988	yes	0.82	0.95	-0.13	4.96e-07	7.76204e-07	8	genebody	RAB11FIP3	chr4	142291909	142292063	yes	0.24	0.43	-0.19	2.5279e-26	5.7866e-25	26	others
chr17	69085233	69085446	yes	0.5	0.76	-0.26	1.31e-28	2.84243e-27	20	genebody	LSM14B	chr3	41306472	41306626	yes	0.78	0.9	-0.12	9.24e-09	1.97888e-08	19	genebody	RAB11FIP3	chr4	142420701	142420839	yes	0.57	0.75	-0.18	2.15678e-20	3.48127e-19	44	others
chr17	69182817	69182862	yes	0.84	0.91	-0.07	2.62e-09	5.42639e-09	11	genebody	CABLES2	chr3	41354579	41354686	yes	0.4	0.57	-0.17	2.16e-10	6.19856e-10	21	genebody	WDR90	chr4	142491581	142491736	yes	0.93	0.85	0.08	2.3208e-05	3.56328e-05	20	others
chr17	69241679	69241760	yes	0.57	0.43	0.14	1.7e-09	3.64269e-09	13	genebody	GATA5	chr3	41671347	41671387	yes	0.83	0.91	-0.08	6e-08	1.11684e-07	9	genebody	MAPK8IP3	chr5	589271	589305	yes	0.41	0.89	-0.48	8.12993e-16	8.12348e-15	6	others
chr18	1523633	1523860	yes	0.69	0.84	-0.15	6.3e-12	2.06513e-11	24	genebody	UBE3C	chr3	41725371	41725381	yes	0.74	0.9	-0.16	2.38e-06	3.32563e-06	6	genebody	CRAMP1L	chr5	1034463	1034713	yes	0.64	0.52	0.12	9.23492e-07	2.02557e-06	28	others
chr18	1698629	1698715	yes	0.43	0.59	-0.16	1.55e-17	1.16783e-16	25	genebody	MNX1	chr3	41959977	41960108	yes	0.52	0.66	-0.14	5.84e-09	1.29853e-08	21	genebody	UBE2I	chr5	1709547	1709668	yes	0.49	0.77	-0.28	2.29926e-22	4.13538e-21	12	others
chr18	1865472	1865539	yes	0.64	0.46	0.18	1.54e-07	2.38099e-07	7	genebody	RNF32	chr3	42285464	42285501	yes	0.23	0.46	-0.23	7.31e-13	3.06511e-12	15	genebody	PKD1	chr5	2373204	2373232	yes	0.32	0.58	-0.26	0.00202156	0.00213878	6	others
chr18	2673539	2673715	yes	0.43	0.54	-0.11	1.95e-12	6.95798e-12	55	genebody	SHH	chr3	42707521	42707566	yes	0.06	0.22	-0.16	1.45e-06	2.09246e-06	9	genebody	RP11-20I23.3	chr5	2859109	2859141	yes	0.61	0.45	0.16	6.96335e-09	2.59374e-08	11	others
chr18	2713393	2713495	yes	0.56	0.34	0.22	7.8e-18	6.14898e-17	19	genebody	RBM33	chr3	42771945	42771969	yes	0.32	0.55	-0.23	2.91e-10	8.14388e-10	5	genebody	KCTD5	chr5	4096282	4096407	yes	0.21	0.02	0.19	2.80713e-47	1.03946e-45	22	others
chr18	2713506	2713588	yes	0.67	0.48	0.19	2.63e-06	3.36912e-06	15	genebody	RBM33	chr3	58022195	58022222	yes	0.39	0.14	0.25	3.1e-06	4.24363e-06	5	genebody	C2orf55	chr5	9311177	9311418	yes	0.68	0.81	-0.13	0.000256474	0.000311981	11	others
chr18	2742866	2742905	yes	0.87	0.59	0.28	1.16e-06	1.55405e-06	6	genebody	RBM33	chr3	95390141	95390347	yes	0.76	0.89	-0.13	4.59e-16	2.82073e-15	29	genebody	NRXN1	chr5	17776066	17776521	yes	0.54	0.64	-0.1	2.76022e-17	3.40698e-16	73	others
chr18	3309887	3309901	yes	0.73	0.85	-0.12	0.00024314	0.000257301	7	genebody	DPP6	chr3	95390594	95390627	yes	0.47	0.68	-0.21	5.64e-12	2.05572e-11	10	genebody	NRXN1	chr5	17777237	17777292	yes	0.26	0.48	-0.22	9.38545e-18	1.23086e-16	19	others
chr18	5325791	5325968	yes	0.82	0.9	-0.08	7.86e-23	1.05375e-21	40	genebody	CCT8L2	chr3	95390714	95390949	yes	0.61	0.77	-0.16	6.65e-23	8.93009e-22	41	genebody	NRXN1	chr5	20160756	20161027	yes	0.2	0.31	-0.11	3.77451e-07	9.39789e-07	24	others
chr18	6446055	6446248	yes	0.52	0.41	0.11	4.61e-11	1.30588e-10	34	genebody	AGAP3	chr3	119801629	119801657	yes	0.73	0.47	0.26	7.63e-08	1.39653e-07	7	genebody	FAM59B	chr5	20193831	20193860	yes	0.3	0.45	-0.15	2.711e-05	4.07297e-05	9	others
chr18	6446690	6446854	yes	0.49	0.33	0.16	0.000148678	0.000159618	10	genebody	AGAP3	chr3	126221794	126221822	yes	0.95	0.56	0.39	4.41e-21	5.06944e-20	5	genebody	MATN3	chr6	738447	738473	yes	0.91	0.79	0.12	2.35672e-17	2.96712e-16	11	others
chr18	6447309	6447423	yes	0.62	0.47	0.15	1.62e-15	9.31135e-15	17	genebody	AGAP3	chr3	133687441	133687558	yes	0.82	0.91	-0.09	1.31e-06	1.90543e-06	12	genebody	LPIN1	chr6	1073198	1073218	yes	0.94	0.76	0.18	0.0012787	0.00138544	7	others
chr18	6451037	6451239	yes	0.77	0.87	-0.1	4.24e-15	2.27986e-14	29	genebody	AGAP3	chr3	135028567	135028732	yes	0.87	0.57	0.3	4.19e-06	5.60215e-06	10	genebody	GRHL1	chr6	1190103	1190132	yes	0.85	0.91	-0.06	0.000164686	0.000208381	9	others
chr18	6462974	6463024	yes	0.33	0.15	0.18	7.16e-09	1.38187e-08	13	genebody	AGAP3	chr3	135322935	135322992	yes	0.59	0.83	-0.24	6.92e-16	4.17083e-15	10	genebody	ASAP2	chr6	1564702	1564724	yes	0.96	0.89	0.07	3.49706e-06	6.55178e-06	5	others
chr18	6470877	6470950	yes	0.58	0.73	-0.15	8.48e-09	1.61586e-08	17	genebody	AGAP3	chr3	135331787	135331839	yes	0.8	0.61	0.19	0.000200818	0.000218964	11	genebody	ASAP2	chr6	2687404	2688160	yes	0.47	0.34	0.13	1.10607e-18	1.58244e-17	56	others
chr18	6539791	6539842	yes	0.69	0.92	-0.23	8.29e-09	1.58331e-08	5	genebody	CDK5	chr3	140374920	140375014	yes	0.17	0.59	-0.42	2.59e-19	2.41217e-18	8	genebody	DCDC2C	chr6	2908935	2908958	yes	0.9	0.73	0.17	1.93608e-06	3.89903e-06	7	others
chr18	6545796	6545842	yes	0.52	0.44	0.08	0.002864	0.00289152	5	genebody	ASIC3	chr3	140403013	140403113	yes	0.65	0.81	-0.16	2.61e-06	3.62595e-06	17	genebody	DCDC2C	chr6	3178317	3178362	yes	0.35	0.49	-0.14	5.18019e-05	7.32793e-05	9	others
chr18	6580428	6580495	yes	0.31	0.15	0.16	9.46e-05	0.000102916	11	genebody	NOS3	chr3	140491834	140491869	yes	0.31	0.67	-0.36	0.000336932	0.000360551	5	genebody	TRAPPC12	chr6	3815119	3815166	yes	0.85	0.7	0.15	2.98729e-07	7.6755e-07	6	others
chr18	7657818	7657924	yes	0.82	0.92	-0.1	1.35e-12	4.942e-12	21	genebody	EPHB6	chr3	140610088	140610219	yes	0.1	0.21	-0.11	6.11e-07	9.43741e-07	11	genebody	TSSC1	chr6	4034001	4034046	yes	0.88	0.74	0.14	8.83685e-12	5.34884e-11	20	others
chr18	8541766	8542754	yes	0.67	0.81	-0.14	6.39e-19	5.70242e-18	44	genebody	KIAA1147	chr3	140612252	140612293	yes	0.6	0.89	-0.29	4.68e-16	2.87465e-15	7	genebody	TSSC1	chr6	4138456	4138473	yes	0.65	0.84	-0.19	0.00119429	0.00130071	5	others
chr18	11238682	11238981	yes	0.25	0.6	-0.35	1.35e-130	2.22956e-128	40	genebody	KIAA1549	chr3	140627734	140627751	yes	0.58	0.89	-0.31	1.55e-08	3.19968e-08	5	genebody	TSSC1	chr6	12276788	12276832	yes	0.81	0.95	-0.14	3.89567e-07	9.5794e-07	7	others
chr18	20862198	20862239	yes	0.95	0.79	0.16	1.8e-13	7.55967e-13	5	genebody	FLNC	chr3	141732855	141733045	yes	0.6	0.78	-0.18	2.41e-14	1.22012e-13	19	genebody	PXDN	chr6	13398924	13398931	yes	0.32	0.5	-0.18	3.51203e-06	6.57005e-06	5	others
chr18	20874561	20874619	yes	0.71	0.87	-0.16	6.06e-06	7.41643e-06	6	genebody	FLNC	chr3	141734895	141734984	yes	0.7	0.78	-0.08	2.97e-05	3.51869e-05	25	genebody	PXDN	chr6	14004541	14004566	yes	0.5	0.78	-0.28	6.49765e-05	8.96989e-05	6	others
chr18	21709531	21709665	yes	0.84	0.93	-0.09	7.18e-10	1.64204e-09	14	genebody	GCC1	chr3	141738654	141739033	yes	0.17	0.35	-0.18	2.46e-27	4.88888e-26	43	genebody	PXDN	chr6	42682010	42682071	yes	0.09	0.23	-0.14	1.1312e-05	1.86655e-05	12	others
chr18	43424073	43424192	yes	0.45	0.56	-0.11	2.66e-07	3.92897e-07	21	genebody	BMPER	chr3	141747960	141748202	yes	0.8	0.91	-0.11	5.37e-10	1.42817e-09	9	genebody	PXDN	chr6	44188617	44188770	yes	0.36	0.48	-0.12	7.15651e-09	2.65783e-08	31	others
chr18	50064635	50064797	yes	0.27	0.39	-0.12	2.52e-12	8.85357e-12	16	genebody	HOXA5	chr3	141751349	141751359	yes	0.79	0.97	-0.18	4.39e-08	8.3811e-08	6	genebody	PXDN	chr6	51151074	51151126	yes	0.45	0.63	-0.18	5.96916e-13	4.36929e-12	16	others
chr18	53767352	53767632	yes	0.51	0.38	0.13	1.15e-14	5.80598e-14	48	genebody	TNS3	chr3	141759281	141759314	yes	0.72	0.92	-0.2	1.16e-11	4.02683e-11	7	genebody	PXDN	chr6	51151247	51151462	yes	0.21	0.39	-0.18	2.19852e-20	3.50371e-19	28	others
chr18	53767836	53767847	yes	0.55	0.36	0.19	0.00033515	0.000351706	5	genebody	TNS3	chr3	141806903	141807109	yes	0.14	0.34	-0.2	1.03e-22	1.3547e-21	26	genebody	TPO	chr6	51151589	51151626	yes	0.27	0.46	-0.19	3.12297e-09	1.2482e-08	14	others
chr18	54939496	54939531	yes	0.81	0.96	-0.15	9.39e-07	1.2801e-06	7	genebody	ADCY1	chr4	371447	372049	yes	0.29	0.41	-0.12	1.57e-10	4.58923e-10	31	genebody	LRRC24	chr6	59439979	59439989	yes	0.62	0.76	-0.14	0.000232886	0.000286052	5	others
chr18	55228766	55228821	yes	0.88	0.97	-0.09	4.15e-10	9.89132e-10	10	genebody	CCM2	chr4	430257	430532	yes	0.45	0.69	-0.24	2.93e-22	3.67159e-21	29	genebody	CYHR1	chr6	59442023	59442054	yes	0.61	0.35	0.26	5.97596e-07	1.39846e-06	10	others
chr18	55728314	55728343	yes	0.87	0.98	-0.11	1.4e-06	1.86487e-06	6	genebody	NUDCD3	chr4	436097	436142	yes	0.51	0.66	-0.15	1.18e-08	2.48362e-08	10	genebody	CYHR1	chr6	59461705	59461819	yes	0.63	0.42	0.21	7.34637e-12	4.5562e-11	24	others
chr18	56050160	56050194	yes	0.75	0.91	-0.16	5.12e-07	7.23115e-07	6	genebody	BLVRA	chr4	464731	464762	yes	0.23	0.36	-0.13	1.46e-07	2.53526e-07	9	genebody	SLC39A4	chr6	62804877	62804927	yes	0.66	0.53	0.13	0.0047651	0.00486953	7	others
chr18	57690376	57690445	yes	0.67	0.81	-0.14	7.73e-10	1.75944e-09	18	genebody	GLI3	chr4	465043	465127	yes	0.24	0.42	-0.18	4.82e-10	1.2951e-09	13	genebody	SLC39A4	chr6	64813354	64813450	yes	0.58	0.87	-0.29	1.84291e-16	2.09029e-15	23	others
chr18	61103969	61103997	yes	0.4	0.27	0.13	9.13e-06	1.09623e-05	5	genebody	ZNF467	chr4	582376	582682	yes	0.15	0.28	-0.13	7.81e-21	8.73216e-20	34	genebody	SPATC1	chr6	151232895	151232961	yes	0.78	0.7	0.08	0.000866361	0.000969554	11	others
chr2	74904	75046	yes	0.73	0.85	-0.12	4.45e-08	7.54632e-08	22	genebody	AP2A2	chr4	790676	791040	yes	0.12	0.22	-0.1	1.86e-30	4.80395e-29	76	genebody	PARP10	chr6	153985303	153985345	yes	0.3	0.19	0.11	0.00263019	0.0027435	10	others
chr2	90237	90348	yes	0.75	0.87	-0.12	1.81e-11	5.50437e-11	22	genebody	AP2A2	chr4	2864732	2864883	yes	0.78	0.86	-0.08	7.18e-05	8.16008e-05	17	genebody	TRAPPC9	chr6	156786914	156787136	yes	0.42	0.5	-0.08	1.21196e-06	2.56878e-06	31	others
chr2	92132	92187	yes	0.87	0.96	-0.09	1.03e-06	1.39506e-06	13	genebody	AP2A2	chr4	4337795	4338028	yes	0.74	0.84	-0.1	2.89e-10	8.0973e-10	35	genebody	FAM135B	chr6	157231441	157231480	yes	0.87	0.91	-0.04	0.00223405	0.00235173	11	others
chr2	92576	92777	yes	0.52	0.69	-0.17	2.23e-17	1.65939e-16	45	genebody	AP2A2	chr4	81523625	81523655	yes	0.61	0.84	-0.23	2.49e-10	7.07681e-10	12	genebody	FAM110B	chr7	266805	266837	yes	0.85	0.59	0.26	0.00992911	0.00992911	6	others
chr2	174877	174903	yes	0.8	0.93	-0.13	6.34e-14	2.88987e-13	6	genebody	PIDD	chr4	102797889	102797942	yes	0.32	0.11	0.21	1.78e-08	3.6427e-08	8	genebody	ARHGEF2	chr7	1018987	1018996	yes	0.82	0.59	0.23	1.59742e-06	3.2862e-06	5	others
chr2	223485	224771	yes	0.61	0.76	-0.15	1.43e-39	5.39171e-38	76	genebody	EPS8L2	chr4	104125226	104125409	yes	0.29	0.39	-0.1	6.97e-07	1.06846e-06	50	genebody	SHE	chr7	1581336	1581427	yes	0.69	0.83	-0.14	7.57401e-07	1.71814e-06	22	others
chr2	267913	268240	yes	0.8	0.9	-0.1	1.05e-28	2.29902e-27	51	genebody	DEAF1	chr4	111538083	111538097	yes	0.59	0.83	-0.24	2.83e-06	3.90914e-06	7	genebody	ZNF697	chr7	2615747	2615862	yes	0.85	0.9	-0.05	2.68775e-07	7.02049e-07	32	others
chr2	328837	328918	yes	0.77	0.94	-0.17	1.37e-09	2.97819e-09	11	genebody	PHRF1	chr4	114179411	114179513	yes	0.64	0.84	-0.2	2.54e-24	3.91636e-23	22	genebody	CD58	chr7	3567371	3567411	yes	0.83	0.58	0.25	1.55802e-07	4.33971e-07	6	others
chr2	450903	450930	yes	0.56	0.75	-0.19	0.000263981	0.000278641	5	genebody	NAP1L4	chr4	118550506	118550619	yes	0.98	0.95	0.03	0.000248406	0.000269	21	genebody	KCND3	chr7	3607354	3607498	yes	0.84	0.72	0.12	0.000552452	0.000639868	7	others
chr2	509906	509963	yes	0.86	0.95	-0.09	3.59e-09	7.26752e-09	12	genebody	CARS	chr4	118810356	118810386	yes	0.88	0.76	0.12	0.00021952	0.000238535	7	genebody	FAM212B	chr7	27968681	27968720	yes	0.83	0.68	0.15	3.04004e-07	7.74779e-07	9	others
chr2	510061	510171	yes	0.7	0.81	-0.11	4.92e-05	5.47491e-05	6	genebody	CARS	chr4	121590524	121590588	yes	0.96	0.83	0.13	3.21e-12	1.21341e-11	15	genebody	CLCC1	chr7	45222727	45222796	yes	0.08	0.23	-0.15	1.56232e-10	7.71358e-10	18	others
chr2	521003	521054	yes	0.68	0.85	-0.17	5.81e-08	9.68027e-08	6	genebody	CARS	chr4	135300637	135300678	yes	0.19	0.41	-0.22	1.07e-08	2.26846e-08	9	genebody	BCAR3	chr7	67314013	67314183	yes	0.28	0.64	-0.36	1.61096e-25	3.55823e-24	23	others
chr2	572150	572333	yes	0.76	0.88	-0.12	9.9e-09	1.86429e-08	17	genebody	OSBPL5	chr4	135300976	135301124	yes	0.05	0.44	-0.39	1.97e-13	8.83961e-13	16	genebody	BCAR3	chr7	129276211	129276490	yes	0.31	0.77	-0.46	1.44432e-14	1.3273e-13	6	others
chr2	577895	577927	yes	0.75	0.56	0.19	6.32e-05	6.9826e-05	7	genebody	OSBPL5	chr5	237606	238071	yes	0.51	0.64	-0.13	1.14e-09	2.85011e-09	33	genebody	TBC1D22A	chr7	130036683	130037096	yes	0.75	0.82	-0.07	2.55641e-05	3.86841e-05	16	others
chr2	728435	728457	yes	0.84	0.74	0.1	0.000936853	0.00096148	12	genebody	NADSYN1	chr5	277446	277488	yes	0.97	0.91	0.06	1.99e-05	2.40661e-05	10	genebody	TBC1D22A	chr7	130375915	130375948	yes	0.99	0.82	0.17	7.037e-12	4.40775e-11	9	others
chr2	860551	860570	yes	0.76	0.93	-0.17	6.36e-09	1.23632e-08	5	genebody	DHCR7	chr5	496806	496934	yes	0.23	0.43	-0.2	1.01e-09	2.56165e-09	13	genebody	C22orf40	chr7	131129356	131129505	yes	0.48	0.82	-0.34	5.61918e-56	2.52662e-54	22	others
chr2	860602	860726	yes	0.78	0.88	-0.1	4.46e-12	1.5037e-11	13	genebody	DHCR7	chr5	512623	512887	yes	0.59	0.75	-0.16	6.88e-32	1.98094e-30	48	genebody	PKDREJ	chr7	131129535	131129955	yes	0.54	0.68	-0.14	1.42515e-17	1.83089e-16	60	others
chr2	933008	933222	yes	0.49	0.8	-0.31	9.13e-12	2.91965e-11	17	genebody	SHANK2	chr5	556963	556979	yes	0.84	0.97	-0.13	7.27e-10	1.8846e-09	6	genebody	GTSE1	chr7	131259488	131259543	yes	0.61	0.41	0.2	1.61808e-08	5.61203e-08	10	others
chr2	1604019	1604259	yes	0.63	0.85	-0.22	9.86e-14	4.35315e-13	21	genebody	ANO1	chr5	1073431	1073457	yes	0.98	0.73	0.25	1.08e-14	5.67572e-14	6	genebody	FBLN1	chr7	131261840	131261973	yes	0.65	0.5	0.15	0.00018099	0.000226959	10	others
chr2	2710846	2710878	yes	0.75	0.94	-0.19	7.33e-10	1.67445e-09	6	genebody	TPCN2	chr5	1106925	1106941	yes	0.5	0.89	-0.39	2.56e-05	3.06247e-05	5	genebody	FBLN1	chr7	132032681	132032725	yes	0.28	0.49	-0.21	4.77444e-06	8.64894e-06	6	others
chr2	3192638	3192735	yes	0.67	0.81	-0.14	6.8e-06	8.29347e-06	6	genebody	LRP5	chr5	1302110	1302227	yes	0.25	0.54	-0.29	2.83e-07	4.65408e-07	11	genebody	FAM118A	chr7	132078866	132078877	yes	0.97	0.91	0.06	2.68904e-05	4.04481e-05	6	others
chr2	3429614	3430057	yes	0.5	0.31	0.19	7.72e-22	9.63661e-21	36	genebody	CHKA	chr5	2135718	2135731	yes	0.96	0.7	0.26	2.12e-14	1.08383e-13	6	genebody	PARVB	chr7	132078954	132078979	yes	0.92	0.79	0.13	4.60152e-14	3.96803e-13	10	others
chr2	3752720	3752847	yes	0.84	0.93	-0.09	1.73e-09	3.7092e-09	11	genebody	PITPNM1	chr5	2146816	2146846	yes	0.44	0.18	0.26	6.73e-06	8.6991e-06	11	genebody	PARVB	chr7	132478957	132478989	yes	0.7	0.86	-0.16	3.15499e-07	7.96019e-07	13	others
chr2	3758107	3758158	yes	0.57	0.87	-0.3	1.63e-34	4.94351e-33	10	genebody	PITPNM1	chr5	3227427	3227463	yes	0.74	0.96	-0.22	4.39e-11	1.39157e-10	7	genebody	TTLL1	chr8	1940150	1940539	yes	0.44	0.62	-0.18	1.43109e-08	5.01879e-08	18	others
chr2	3800265	3800368	yes	0.55	0.29	0.26	1e-24	1.5934e-23	15	genebody	CORO1B	chr5	3374286	3374324	yes	0.26	0.49	-0.23	2.87e-07	4.71034e-07	12	genebody	ARFGAP3	chr8	1988667	1988799	yes	0.66	0.52	0.14	3.81842e-05	5.55126e-05	9	others
chr2	5133017	5133556	yes	0.65	0.61	0.04	0.000827454	0.000851626	48	genebody	RIN1	chr5	3627111	3627349	yes	0.75	0.87	-0.12	9.55e-23	1.26967e-21	45	genebody	CYB5R3	chr8	4425766	4425863	yes	0.9	0.75	0.15	1.0326e-15	1.00003e-14	11	others
chr2	5147719	5148025	yes	0.69	0.82	-0.13	2.13e-18	1.79751e-17	28	genebody	CD248	chr5	4267311	4267430	yes	0.8	0.01	0.79	8.9e-63	9.95443e-61	15	genebody	NHP2L1	chr8	145535325	145535342	yes	0.84	0.51	0.33	4.44661e-08	1.41729e-07	9	others
chr2	5168050	5168072	yes	0.54	0.31	0.23	1.4e-09	3.03325e-09	10	genebody	TMEM151A	chr5	4267497	4267606	yes	0.19	0.74	-0.55	2.45e-119	7.74656e-117	27	genebody	NHP2L1	chr8	145648455	145648468	yes	0.69	0.85	-0.16	1.44413e-05	2.32205e-05	7	others
chr2	5461752	5461790	yes	0.66	0.87	-0.21	1.61e-06	2.13066e-06	6	genebody	SART1	chr5	5922057	5922101	yes	0.12	0.28	-0.16	9.67e-09	2.06083e-08	11	genebody	CACNA1I	chr8	145893821	145893838	yes	0.12	0.51	-0.39	5.55784e-06	9.96769e-06	5	others
chr2	5773299	5773333	yes	0.75	0.91	-0.16	1.8e-08	3.25602e-08	5	genebody	PCNXL3	chr5	8350137	8350350	yes	0.38	0.47	-0.09	5.84e-09	1.29853e-08	34	genebody	TST	chr9	1151911	1152240	yes	0.63	0.75	-0.12	6.54236e-12	4.16002e-11	34	others
chr2	5851559	5851660	yes	0.22	0.16	0.06	3.09e-06	3.93634e-06	25	genebody	LTBP3	chr5	8491595	8491795	yes	0.77	0.66	0.11	1.34e-05	1.66306e-05	20	genebody	NCF4	chr9	1220348	1220376	yes	0.51	0.29	0.22	8.03534e-12	4.95907e-11	6	others
chr2	5851706	5851737	yes	0.31	0.16	0.15	2.37e-10	5.89841e-10	8	genebody	LTBP3	chr5	14105867	14105883	yes	0.84	0.96	-0.12	2.93e-11	9.61293e-11	10	genebody	CKAP4	chr9	1317405	1317457	yes	0.12	0.35	-0.23	4.12664e-20	6.41412e-19	16	others
chr2	5851886	5852683	yes	0.22	0.12	0.1	1.77e-29	4.08869e-28	96	genebody	LTBP3	chr5	19695000	19695067	yes	0.31	0.09	0.22	4.7e-26	8.26778e-25	18	genebody	HOXC6	chr9	1528538	1528558	yes	0.78	0.6	0.18	0.00119725	0.0013028	6	others
chr2	5874216	5874280	yes	0.33	0.14	0.19	1.32e-20	1.43082e-19	21	genebody	EHBP1L1	chr5	24831307	24831338	yes	0.25	0.46	-0.21	1.98e-10	5.71968e-10	7	genebody	ARHGAP9	chr9	5891794	5891820	yes	0.13	0.35	-0.22	3.637e-07	9.10335e-07	14	others
chr2	5880587	5880678	yes	0.52	0.37	0.15	1.93e-06	2.53334e-06	20	genebody	EHBP1L1	chr5	24831845	24831883	yes	0.44	0.67	-0.23	0.000217711	0.000236705	7	genebody	ARHGAP9	chr9	6793123	6793168	yes	0.7	0.84	-0.14	5.01196e-07	1.18833e-06	13	others
chr2	6413045	6413095	yes	0.6	0.4	0.2	4.04e-09	8.09907e-09	13	genebody	ATG2A	chr5	32288340	32288402	yes	0.63	0.81	-0.18	1.37e-07	2.39256e-07	13	genebody	TBC1D30	chr9	14793545	14793571	yes	0.27	0.55	-0.28	3.78995e-05	5.51792e-05	13	others
chr2	6536173	6536186	yes	0.65	0.85	-0.2	0.000970585	0.000994862	5	genebody	SF1	chr5	66456158	66456188	yes	0.83	0.67	0.16	5.53e-07	8.59503e-07	7	genebody	IFFO1	chr9	112593573	112593686	yes	0.23	0.44	-0.21	2.13662e-24	4.48334e-23	28	others
chr2	6954440	6954473	yes	0.81	0.91	-0.1	3.28e-13	1.32386e-12	5	genebody	FERMT3	chr5	66462241	66462404	yes	0.64	0.48	0.16	2.85e-10	8.0323e-10	17	genebody	IFFO1	chr9	135039013	135039019	yes	0.46	0.9	-0.44	5.33189e-07	1.25945e-06	6	others
chr2	7022596	7022625	yes	0.41	0.61	-0.2	4.31e-06	5.3681e-06	7	genebody	RPS6KA4	chr5	110494244	110494346	yes	0.46	0.75	-0.29	5.24e-28	1.12613e-26	25	genebody	PPP6R2	chr9	152222438	152222533	yes	0.65	0.4	0.25	7.44117e-14	6.0834e-13	7	others
chr2	7024945	7025150	yes	0.69	0.8	-0.11	4.56e-13	1.79714e-12	49	genebody	RPS6KA4	chr5	110710140	110710164	yes	0.06	0.68	-0.62	6.95e-10	1.80795e-09	6	genebody	TRABD	chr9	152433348	152433360	yes	0.96	0.83	0.13	7.58249e-13	5.48641e-12	6	others
chr2	7207651	7207952	yes	0.47	0.57	-0.1	8.98e-10	2.02096e-09	39	genebody	OTUB1	chr5	110768115	110768166	yes	0.9	0.8	0.1	1.85e-05	2.25247e-05	13	genebody	MOV10L1	chr9	153379956	153380033	yes	0.7	0.81	-0.11	0.000870919	0.000972063	10	others
chr2	8211892	8212076	yes	0.71	0.78	-0.07	0.00123945	0.00126641	16	genebody	CHRM1	chr5	110769696	110770020	yes	0.75	0.87	-0.12	9.79e-23	1.29606e-21	64	genebody	MOV10L1	chr9	153409721	153409870	yes	0.72	0.84	-0.12	6.85202e-06	1.19815e-05	23	others
chr2	8993337	8993349	yes	0.96	0.83	0.13	2.91e-05	3.31181e-05	5	genebody	BEST1	chr5	110805116	110805311	yes	0.32	0.5	-0.18	2.65e-11	8.7349e-11	23	genebody	MLC1	chr9	153592534	153592571	yes	0.67	0.51	0.16	7.45581e-05	0.000101589	7	others
chr2	10490754	10490831	yes	0.57	0.78	-0.21	2.61e-12	9.13845e-12	18	genebody	PTGDR2	chr5	110808053	110808233	yes	0.63	0.76	-0.13	2.95e-06	4.05122e-06	17	genebody	MLC1	chr1	756769	756941	no	0.81	0.67	0.14	2.22777e-08	7.51945e-08	19	others
chr2	19012366	19012480	yes	0.76	0.86	-0.1	6.17e-07	8.61938e-07	16	genebody	TSPAN18	chr5	110955886	110956091	yes	0.37	0.58	-0.21	1.39e-17	1.05367e-16	25	genebody	ALG12	chr1	872829	872973	no	0.78	0.91	-0.13	1.06312e-06	2.29976e-06	12	others
chr2	27178555	27178572	yes	0.35	0.66	-0.31	1.73e-07	2.64253e-07	5	genebody	LDLRAD3	chr5	110956240	110956303	yes	0.79	0.88	-0.09	1.69e-06	2.40607e-06	16	genebody	ALG12	chr1	1761976	1762261	no	0.66	0.79	-0.13	1.94214e-05	3.04124e-05	21	others
chr2	29159275	29159370	yes	0.85	0.95	-0.1	2.23e-07	3.34691e-07	11	genebody	NAT10	chr6	299749	299800	yes	0.68	0.92	-0.24	2.01e-24	3.11108e-23	15	genebody	DEF8	chr1	2416744	2416854	no	0.72	0.55	0.17	6.68188e-06	1.17329e-05	5	others
chr2	53917172	53917376	yes	0.09	0.23	-0.14	9.86e-27	1.85635e-25	42	genebody	WNT3A	chr6	356217	356241	yes	0.27	0.61	-0.34	1.26e-07	2.22204e-07	8	genebody	SPIRE2	chr1	2900966	2900978	no	0.79	0.58	0.21	1.60025e-07	4.42794e-07	5	others
chr2	58313141	58313195	yes	0.72	0.91	-0.19	1.19e-13	5.19169e-13	6	genebody	CILP2	chr6	427265	427395	yes	0.6	0.79	-0.19	4.27e-17	3.02513e-16	30	genebody	ZNF276	chr1	2902297	2902327	no	0.75	0.85	-0.1	0.00216814	0.00228809	5	others
chr2	65467029	65467073	yes	0.11	0.39	-0.28	7.15e-11	1.94895e-10	20	genebody	RFX1	chr6	1587308	1587584	yes	0.62	0.71	-0.09	9.99e-06	1.2557e-05	25	genebody	BANP	chr1	2931334	2931387	no	0.7	0.53	0.17	9.54e-08	2.83275e-07	9	others
chr2	66107707	66107760	yes	0.75	0.95	-0.2	1.22e-06	1.62999e-06	5	genebody	CACNA1A	chr6	1595055	1595222	yes	0.9	0.81	0.09	9.13e-11	2.77275e-10	31	genebody	BANP	chr1	3125597	3125630	no	0.41	0.76	-0.35	8.93478e-16	8.7882e-15	10	others
chr2	69495758	69495873	yes	0.56	0.39	0.17	4.92e-21	5.63447e-20	14	genebody	TYK2	chr6	1801148	1801168	yes	0.01	0.39	-0.38	1.03e-07	1.84609e-07	5	genebody	JPH3	chr1	3450902	3450945	no	0.54	0.8	-0.26	0.00117204	0.00127869	5	others
chr2	71712462	71712587	yes	0.84	0.92	-0.08	1.01e-10	2.67257e-10	14	genebody	LRRC8E	chr6	1850553	1850620	yes	0.56	0.37	0.19	2.06e-05	2.49128e-05	10	genebody	JPH3	chr1	9241359	9241401	no	0.7	0.47	0.23	6.8322e-08	2.04803e-07	7	others
chr2	71903218	71903257	yes	0.81	0.94	-0.13	1.24e-08	2.29941e-08	10	genebody	XAB2	chr6	3562595	3562833	yes	0.48	0.65	-0.17	3.14e-13	1.38796e-12	29	genebody	KIAA0182	chr1	11227353	11227507	no	0.24	0.09	0.15	7.8973e-06	1.35829e-05	12	others
chr2	72109246	72109327	yes	0.18	0.34	-0.16	4.64e-09	9.2194e-09	20	genebody	C19orf45	chr6	3595738	3595791	yes	0.14	0.47	-0.33	1.93e-07	3.28889e-07	5	genebody	KIAA0182	chr1	12954735	12954796	no	0.03	0.34	-0.31	4.49103e-09	1.74513e-08	7	others
chr2	76630091	76630123	yes	0.66	0.84	-0.18	3.99e-06	4.99918e-06	5	genebody	GNG7	chr6	4171669	4171707	yes	0.25	0.55	-0.3	4.06e-05	4.73546e-05	7	genebody	KIAA0513	chr1	13255188	13255219	no	0.17	0.37	-0.2	0.000123198	0.000159574	5	others
chr2	77525057	77525141	yes	0.35	0.47	-0.12	4.41e-08	7.48652e-08	24	genebody	KISS1R	chr6	4171954	4171975	yes	0.01	0.56	-0.55	9.2e-36	3.42767e-34	6	genebody	KIAA0513	chr1	17884449	17884601	no	0.79	0.55	0.24	6.70087e-06	1.17499e-05	6	others
chr2	140620336	140620597	yes	0.52	0.6	-0.08	2.81e-11	8.323e-11	54	genebody	SHROOM1	chr6	4184580	4184620	yes	0.94	0.86	0.08	0.000232451	0.000252154	12	genebody	KIAA0513	chr1	21347281	21347335	no	0.73	0.32	0.41	4.88047e-05	6.9273e-05	5	others
chr2	141010068	141010083	yes	0.77	0.93	-0.16	4.31e-08	7.35918e-08	5	genebody	FSTL4	chr6	4227728	4227758	yes	0.87	0.95	-0.08	4.46e-05	5.17435e-05	6	genebody	ZDHHC7	chr1	163554142	163554228	no	0.1	0.2	-0.1	5.05966e-08	1.56899e-07	11	others
chr2	143116629	143116727	yes	0.78	0.88	-0.1	5.14e-13	2.01326e-12	19	genebody	H2AFY	chr6	4229212	4229463	yes	0.7	0.89	-0.19	1.5e-32	4.56755e-31	52	genebody	ZDHHC7	chr1	163601280	163601398	no	0.86	0.78	0.08	0.00114128	0.00125381	7	others
chr2	143871152	143871167	yes	0.95	0.6	0.35	8.3e-43	3.4254e-41	6	genebody	TGFBI	chr6	4429051	4429065	yes	0.58	0.44	0.14	0.001305	0.00134353	9	genebody	CRISPLD2	chr1	284511955	284511979	no	0.22	0.35	-0.13	0.000177985	0.000223859	9	others
chr2	143893738	143893870	yes	0.6	0.78	-0.18	2.24e-16	1.45106e-15	20	genebody	TGFBI	chr6	4444607	4444638	yes	0.37	0.63	-0.26	1.84e-07	3.12951e-07	7	genebody	CRISPLD2	chr1	285757470	285757839	no	0.33	0.19	0.14	3.04325e-06	5.83173e-06	10	others
chr2	147112781	147112861	yes	0.58	0.39	0.19	3.53e-09	7.15514e-09	6	genebody	C5orf65	chr6	12027591	12027900	yes	0.23	0.46	-0.23	1.31e-61	1.31007e-59	57	genebody	CHST6	chr1	286504123	286504189	no	0.62	0.86	-0.24	2.8469e-07	7.39021e-07	8	others
chr2	147550598	147550983	yes	0.41	0.55	-0.14	7.88e-35	2.4363e-33	85	genebody	NRG2	chr6	12028133	12028379	yes	0.54	0.72	-0.18	1.96e-25	3.24339e-24	45	genebody	CHST6	chr1	300822435	300822539	no	0.61	0.4	0.21	3.43702e-16	3.66713e-15	12	others
chr2	147931188	147931299	yes	0.74	0.67	0.07	8.06e-05	8.82898e-05	11	genebody	CYSTM1	chr6	12849922	12849975	yes	0.93	0.51	0.42	3.24e-06	4.41211e-06	5	genebody	FA2H	chr1	307068576	307068615	no	0.89	0.66	0.23	2.49341e-06	4.86448e-06	5	others
chr2	148267922	148267979	yes	0.8	0.91	-0.11	3.6e-10	8.65428e-10	7	genebody	SLC35A4	chr6	17750396	17750493	yes	0.22	0.34	-0.12	1.88e-07	3.19362e-07	18	genebody	KIFC3	chr1	307464447	307464455	no	0.97	0.89	0.08	0.00240712	0.00252969	5	others
chr2	149367424	149367458	yes	0.57	0.78	-0.21	2.29e-08	4.05963e-08	9	genebody	DIAPH1	chr6	25079730	25079804	yes	0.13	0.38	-0.25	2.85e-14	1.42129e-13	13	genebody	NOL3	chr1	307824991	307825132	no	0.81	0.58	0.23	1.2423e-09	5.35637e-09	11	others
chr2	149692969	149693048	yes	0.7	0.87	-0.17	4.73e-16	2.94682e-15	8	genebody	PCDH1	chr6	35155985	35156157	yes	0.93	0.95	-0.02	0.00208779	0.00213268	23	genebody	PLEKHF1	chr1	307850313	307850344	no	0.68	0.42	0.26	7.26744e-06	1.25825e-05	7	others
chr2	149811257	149811519	yes	0.93	0.97	-0.04	1.99e-10	5.02222e-10	30	genebody	GNPDA1	chr6	40754359	40754389	yes	0.55	0.71	-0.16	2.08e-05	2.50868e-05	7	genebody	LRFN3	chr1	308299719	308299789	no	0.73	0.41	0.32	2.12474e-07	5.67951e-07	5	others
chr2	157221606	157221780	yes	0.47	0.66	-0.19	1.7e-13	7.21704e-13	24	genebody	AFAP1L1	chr6	42189125	42189177	yes	0.03	0.23	-0.2	7.96e-13	3.30832e-12	9	genebody	ZFP30	chr1	308418566	308418590	no	0.67	0.48	0.19	0.000167042	0.000210939	5	others
chr2	157228875	157228898	yes	0.88	0.58	0.3	4.21e-11	1.19927e-10	6	genebody	AFAP1L1	chr6	43133505	43133559	yes	0.66	0.85	-0.19	1.26e-17	9.6031e-17	19	genebody	CAPN12	chr1	308675302	308675433	no	0.24	0.11	0.13	4.95555e-08	1.54432e-07	10	others
chr2	157243202	157243236	yes	0.74	0.9	-0.16	1.86e-10	4.70073e-10	11	genebody	AFAP1L1	chr6	44645206	44645372	yes	0.23	0.38	-0.15	4.73e-16	2.89495e-15	16	genebody	ITPKC	chr1	310483239	310483261	no	0.48	0.67	-0.19	1.50962e-10	7.51232e-10	5	others
chr2	157252058	157252141	yes	0.75	0.88	-0.13	5.79e-10	1.34149e-09	15	genebody	AFAP1L1	chr6	46265337	46265471	yes	0.15	0.3	-0.15	2.55e-14	1.28707e-13	17	genebody	LYPD3	chr1	313908920	313908957	no	0.83	0.71	0.12	4.33591e-06	7.92295e-06	11	others
chr2	157295854	157296009	yes	0.85	0.95	-0.1	8.81e-09	1.67377e-08	16	genebody	PCYOX1L	chr6	46402089	46402224	yes	0.74	0.87	-0.13	1.15e-13	5.27576e-13	31	genebody	IRGC	chr1	314215666	314215738	no	0.63	0.64	-0.01	5.87639e-11	3.12168e-10	13	others
chr2	157308300	157308393	yes	0.85	0.6	0.25	5.12e-08	8.59455e-08	13	genebody	IL17B	chr6	47121147	47121185	yes	0.98	0.94	0.04	0.00103704	0.0010738	5	genebody	CEACAM16	chr1	314216114	314216214	no	0.65	0.54	0.11	0.00117017	0.00127775	10	others
chr2	157309931	157310113	yes	0.73	0.84	-0.11	4.16e-15	2.24395e-14	21	genebody	IL17B	chr6	47461719	47461987	yes	0.4	0.52	-0.12	3.84e-11	1.23281e-10	33	genebody	IRF2BP1	chr1	314217131	314217154	no	0.82	0.78	0.04	7.17896e-69	3.76596e-67	5	others
chr2	157310153	157310244	yes	0.8	0.87	-0.07	0.000233903	0.000247753	11	genebody	IL17B	chr6	47576635	47576695	yes	0.83	0.64	0.19	5.1e-05	5.88946e-05	5	genebody	CCDC61	chr1	314217346	314217372	no	0.93	0.74	0.19	1.45596e-35	4.36442e-34	12	others
chr2	157710592	157710715	yes	0.66	0.83	-0.17	5.97e-08	9.93716e-08	7	genebody	PPARGC1B	chr6	47576749	47576820	yes	0.81	0.53	0.28	8e-37	3.1362e-35	20	genebody	CCDC61	chr10	2212029	2212068	no	0.44	0.28	0.16	7.18527e-05	9.80092e-05	5	others
chr2	157711877	157711920	yes	0.66	0.92	-0.26	1.9e-12	6.7974e-12	5	genebody	PPARGC1B	chr6	47846402	47846558	yes	0.13	0.21	-0.08	1.74e-07	2.9794e-07	42	genebody	PTGIR	chr10	8598782	8598956	no	0.13	0.42	-0.29	1.43041e-05	2.30883e-05	7	others
chr2	157727530	157727565	yes	0.65	0.27	0.38	5.32e-07	7.50724e-07	7	genebody	PPARGC1B	chr6	48730320	48730448	yes	0.16	0.37	-0.21	1.77e-33	5.74145e-32	32	genebody	ZNF541	chr10	9337369	9337490	no	0.51	0.68	-0.17	0.000117618	0.000153452	9	others
chr2	157743162	157743296	yes	0.8	0.92	-0.12	1.67e-08	3.02947e-08	14	genebody	PDE6A	chr6	49922442	49922505	yes	0.38	0.65	-0.27	8.15e-17	5.53833e-16	16	genebody	PPP1R15A	chr10	11192601	11192622	no	0.27	0.39	-0.12	0.000500613	0.000584668	7	others
chr2	157863244	157863386	yes	0.32	0.7	-0.38	1.94e-07	2.93873e-07	6	genebody	CSF1R	chr6	54883352	54883383	yes	0.21	0.33	-0.12	3.92e-05	4.57633e-05	12	genebody	RP4-697K14.7	chr10	11529845	11529878	no	0.91	0.75	0.16	2.7105e-09	1.09727e-08	7	others
chr2	158025533	158025599	yes	0.87	0.95	-0.08	0.000159846	0.000171225	7	genebody	ARSI	chr6	55574393	55574425	yes	0.32	0.67	-0.35	5.62e-05	6.45397e-05	6	genebody	ZNF787	chr10	15283428	15283474	no	0.55	0.68	-0.13	6.36952e-06	1.12524e-05	13	others
chr2	158036420	158036541	yes	0.81	0.9	-0.09	1.26e-12	4.64684e-12	23	genebody	PDGFRB	chr6	57503375	57503393	yes	0.77	0.9	-0.13	9.99e-06	1.2557e-05	10	genebody	ZNF274	chr10	17731312	17731392	no	0.94	0.85	0.09	2.16058e-05	3.33763e-05	9	others
chr2	158060417	158060862	yes	0.77	0.86	-0.09	0.00192346	0.00195321	18	genebody	PDGFRB	chr6	58235155	58235189	yes	0.63	0.75	-0.12	6.93e-06	8.93864e-06	13	genebody	CDK11A	chr10	20236261	20236275	no	0.56	0.21	0.35	0.000119222	0.000155223	5	others
chr2	158066413	158066432	yes	0.65	0.88	-0.23	4.23e-10	1.00473e-09	6	genebody	PDGFRB	chr6	58442569	58442612	yes	0.8	0.87	-0.07	0.00744994	0.00747156	11	genebody	PRKCZ	chr10	20277440	20277461	no	0.46	0.31	0.15	0.000550793	0.000639123	5	others
chr2	158069075	158069102	yes	0.6	0.9	-0.3	8.13e-20	8.08999e-19	7	genebody	PDGFRB	chr6	58833836	58833877	yes	0.18	0.39	-0.21	3.57e-11	1.1532e-10	11	genebody	MMEL1	chr10	22239074	22239209	no	0.49	0.37	0.12	1.2128e-05	1.99336e-05	6	others
chr2	158076177	158076382	yes	0.38	0.51	-0.13	2.16e-17	1.61159e-16	34	genebody	PDGFRB	chr6	59574431	59574489	yes	0.97	0.7	0.27	1.06e-13	4.91582e-13	12	genebody	PRDM16	chr10	23120939	23120972	no	0.85	0.78	0.07	0.00145952	0.00157189	7	others
chr2	158163083	158163244	yes	0.76	0.93	-0.17	1.82e-13	7.65219e-13	12	genebody	CAMK2A	chr6	59640954	59641050	yes	0.33	0.57	-0.24	2.74e-05	3.26568e-05	12	genebody	PRDM16	chr10	28298497	28298530	no	0.69	0.38	0.31	8.4649e-06	1.44997e-05	7	others
chr2	158170571	158171052	yes	0.79	0.9	-0.11	4.83e-11	1.36346e-10	21	genebody	CAMK2A	chr6	59646300	59646336	yes	0.95	0.78	0.17	5.41e-06	7.07802e-06	6	genebody	PRDM16	chr10	28649715	28649737	no	0.7	0.74	-0.04	0.000869971	0.000971867	5	others
chr2	158207980	158208067	yes	0.53	0.33	0.2	4.82e-11	1.36198e-10	19	genebody	CDX1	chr6	59693262	59693422	yes	0.65	0.83	-0.18	6.37e-14	3.03956e-13	15	genebody	PRDM16	chr10	51817148	51817175	no	0.67	0.43	0.24	2.34864e-08	7.84334e-08	5	others
chr2	158316861	158317007	yes	0.78	0.89	-0.11	9.05e-07	1.23633e-06	12	genebody	SLC6A7	chr6	59693982	59694039	yes	0.03	0.21	-0.18	5.75e-12	2.09225e-11	18	genebody	PRDM16	chr10	54126804	54126931	no	0.37	0.82	-0.45	0.00757237	0.00764524	6	others
chr2	158321761	158321843	yes	0.72	0.86	-0.14	1.31e-05	1.54909e-05	8	genebody	SLC6A7	chr6	59694819	59694889	yes	0.15	0.4	-0.25	1.25e-12	5.02297e-12	12	genebody	PRDM16	chr10	56407651	56407692	no	0.35	0.03	0.32	3.55769e-16	3.76398e-15	5	others
chr2	162277240	162277509	yes	0.42	0.24	0.18	6.63e-25	1.07259e-23	39	genebody	PKP3	chr6	59791647	59791725	yes	0.12	0.42	-0.3	5.29e-07	8.25561e-07	9	genebody	ARHGEF16	chr10	57844987	57845074	no	0.81	0.74	0.07	0.00128679	0.00139301	7	others
chr2	162282341	162282522	yes	0.5	0.7	-0.2	7.39e-24	1.08055e-22	25	genebody	PKP3	chr6	59830124	59830175	yes	0.11	0.21	-0.1	1.88e-05	2.28421e-05	13	genebody	TP73	chr10	59816652	59816697	no	0.64	0.51	0.13	1.30362e-06	2.75378e-06	5	others
chr3	154665	155282	yes	0.51	0.36	0.15	5.05e-52	3.00811e-50	93	genebody	PDGFA	chr6	62080296	62080337	yes	0.77	0.9	-0.13	9.59e-10	2.43149e-09	9	genebody	GPR153	chr10	61506483	61506546	no	0.72	0.43	0.29	9.84548e-06	1.66382e-05	6	others
chr3	155317	155468	yes	0.58	0.42	0.16	6.91e-24	1.01307e-22	30	genebody	PDGFA	chr6	62279534	62279657	yes	0.14	0.34	-0.2	1.41e-32	4.35797e-31	30	genebody	PLEKHG5	chr10	63546339	63546368	no	0.86	0.7	0.16	1.18886e-06	2.52773e-06	9	others
chr3	160001	160042	yes	0.36	0.15	0.21	4.05e-05	4.53902e-05	9	genebody	PDGFA	chr6	63746674	63746747	yes	0.85	0.92	-0.07	4.66e-07	7.3394e-07	14	genebody	ENO1	chr10	65396397	65396431	no	0.41	0.81	-0.4	0.000879622	0.000980039	5	others
chr3	162531	163196	yes	0.7	0.87	-0.17	1.26e-23	1.81161e-22	17	genebody	PDGFA	chr6	64742547	64742564	yes	0.07	0.41	-0.34	3.55e-08	6.88998e-08	5	genebody	PEX14	chr10	69966028	69966093	no	0.91	0.64	0.27	7.08349e-13	5.15498e-12	6	others
chr3	191907	192082	yes	0.85	0.9	-0.05	6.21e-11	1.71791e-10	37	genebody	PRKAR1B	chr6	69588424	69588484	yes	0.59	0.82	-0.23	3.81e-09	8.81339e-09	13	genebody	EPHA2	chr10	70374185	70374203	no	0.68	0.95	-0.27	4.48524e-09	1.74513e-08	6	others
chr3	193179	193372	yes	0.64	0.48	0.16	1.94e-12	6.9241e-12	18	genebody	PRKAR1B	chr6	69895099	69895406	yes	0.28	0.48	-0.2	1.59e-23	2.23747e-22	36	genebody	CROCC	chr10	70891770	70891865	no	0.72	0.88	-0.16	1.83612e-16	2.09029e-15	9	others
chr3	261405	261533	yes	0.71	0.47	0.24	8.81e-09	1.67377e-08	15	genebody	PRKAR1B	chr6	74907013	74907030	yes	0.62	0.9	-0.28	6.02e-15	3.29205e-14	7	genebody	LACTBL1	chr10	70910134	70910202	no	0.63	0.86	-0.23	5.86569e-06	1.04454e-05	7	others
chr3	346509	346623	yes	0.71	0.84	-0.13	1.82e-06	2.3964e-06	16	genebody	SUN1	chr6	74907189	74907223	yes	0.72	0.87	-0.15	9.26e-09	1.98078e-08	7	genebody	LACTBL1	chr10	70930927	70931027	no	0.69	0.82	-0.13	0.00012472	0.000160884	10	others
chr3	737894	738246	yes	0.74	0.59	0.15	1.03e-24	1.63499e-23	57	genebody	C7orf50	chr6	74907297	74907428	yes	0.76	0.89	-0.13	1.89e-32	5.65669e-31	27	genebody	LACTBL1	chr10	71064593	71064707	no	0.61	0.78	-0.17	2.11759e-05	3.2833e-05	9	others
chr3	738727	738824	yes	0.82	0.61	0.21	2.76e-07	4.06762e-07	8	genebody	C7orf50	chr6	78141846	78142047	yes	0.09	0.28	-0.19	4.92e-19	4.38739e-18	27	genebody	SYTL1	chr10	71074600	71074636	no	0.52	0.72	-0.2	5.55212e-05	7.81019e-05	7	others
chr3	740091	740129	yes	0.62	0.3	0.32	2.11e-09	4.43481e-09	6	genebody	C7orf50	chr6	81865336	81865563	yes	0.66	0.86	-0.2	1.88e-09	4.55972e-09	23	genebody	PEF1	chr10	71182720	71182740	no	0.72	0.89	-0.17	3.53156e-05	5.18209e-05	5	others
chr3	740190	740424	yes	0.67	0.4	0.27	2.5e-45	1.20311e-43	38	genebody	C7orf50	chr6	101025239	101025394	yes	0.78	0.86	-0.08	2.22e-05	2.67596e-05	24	genebody	NPC1	chr10	72576910	72576968	no	0.74	0.5	0.24	2.57153e-09	1.05116e-08	13	others
chr3	875766	875864	yes	0.9	0.96	-0.06	2.55e-08	4.48444e-08	10	genebody	ZFAND2A	chr6	145620850	145620981	yes	0.18	0.35	-0.17	2.56e-07	4.23904e-07	13	genebody	TTC22	chr10	72958126	72958280	no	0.84	0.67	0.17	1.74089e-06	3.55232e-06	11	others
chr3	1072634	1072734	yes	0.49	0.33	0.16	3.45e-10	8.31271e-10	20	genebody	MICALL2	chr6	146500512	146500639	yes	0.15	0.5	-0.35	2.94e-26	5.27298e-25	18	genebody	DMRTB1	chr10	73458667	73458698	no	0.8	0.9	-0.1	2.79754e-05	4.17805e-05	12	others
chr3	1073006	1073055	yes	0.69	0.87	-0.18	5.89e-08	9.81196e-08	5	genebody	MICALL2	chr6	146500749	146500775	yes	0.19	0.55	-0.36	1.13e-12	4.57458e-12	5	genebody	DMRTB1	chr10	74028396	74028439	no	0.89	0.8	0.09	8.66426e-05	0.000116666	11	others
chr3	1079709	1080345	yes	0.69	0.8	-0.11	9.96e-18	7.75807e-17	62	genebody	MICALL2	chr6	146876300	146876436	yes	0.7	0.85	-0.15	1.12e-27	2.3401e-26	35	genebody	PODN	chr10	75409463	75409554	no	0.48	0.28	0.2	2.18427e-05	3.37009e-05	6	others
chr3	1080449	1080644	yes	0.66	0.81	-0.15	4.43e-27	8.55645e-26	20	genebody	MICALL2	chr6	146876508	146876565	yes	0.72	0.86	-0.14	9.64e-15	5.10467e-14	15	genebody	PODN	chr10	75728747	75728805	no	0.87	0.8	0.07	0.00564092	0.00574124	11	others
chr3	1080771	1080875	yes	0.6	0.82	-0.22	7.44e-15	3.86084e-14	14	genebody	MICALL2	chr6	152418641	152418741	yes	0.86	0.72	0.14	2.29e-10	6.5353e-10	9	genebody	MKNK1	chr11	754195	754286	no	0.65	0.75	-0.1	0.000236204	0.000289562	10	others
chr3	1096049	1096177	yes	0.71	0.84	-0.13	5.16e-25	8.44627e-24	18	genebody	INTS1	chr6	152923124	152923168	yes	0.76	0.89	-0.13	9.71e-07	1.44753e-06	11	genebody	MAST2	chr11	3071926	3071965	no	0.87	0.62	0.25	8.9088e-09	3.28679e-08	10	others
chr3	1691388	1691406	yes	0.85	0.66	0.19	0.000621345	0.000642356	5	genebody	MAD1L1	chr6	156111459	156111687	yes	0.11	0.4	-0.29	6.56e-15	3.54942e-14	15	genebody	ERMAP	chr11	3354680	3354728	no	0.8	0.6	0.2	1.06705e-05	1.77467e-05	7	others
chr3	1695527	1695634	yes	0.59	0.47	0.12	2.8e-05	3.19468e-05	9	genebody	MAD1L1	chr6	157395658	157395683	yes	0.14	0.29	-0.15	1.26e-07	2.22204e-07	7	genebody	KCNQ4	chr11	3958360	3958384	no	0.43	0.71	-0.28	1.01356e-05	1.69916e-05	7	others
chr3	1698433	1698637	yes	0.72	0.86	-0.14	1.12e-16	7.57179e-16	16	genebody	MAD1L1	chr7	1104417	1104556	yes	0.31	0.49	-0.18	3.06e-12	1.16421e-11	19	genebody	GMDS	chr11	23921652	23921741	no	1	0.31	0.69	1.78631e-05	2.81121e-05	5	others
chr3	1752194	1752218	yes	0.72	0.93	-0.21	8.29e-18	6.50302e-17	6	genebody	MAD1L1	chr7	1135903	1136009	yes	0.76	0.97	-0.21	1.1e-06	1.63046e-06	6	genebody	GMDS	chr11	37937671	37937701	no	0.82	0.66	0.16	0.000989133	0.00109816	6	others
chr3	1970424	1970627	yes	0.69	0.84	-0.15	6.61e-13	2.54197e-12	26	genebody	GNA12	chr7	1220503	1220768	yes	0.82	0.88	-0.06	3.43e-06	4.65437e-06	34	genebody	GMDS	chr11	37937928	37937944	no	0.79	0.74	0.05	3.3224e-57	1.60881e-55	5	others
chr3	2030738	2030866	yes	0.87	0.94	-0.07	5.59e-11	1.55778e-10	21	genebody	AMZ1	chr7	2070242	2070385	yes	0.36	0.47	-0.11	9.27e-08	1.67309e-07	23	genebody	SLC22A23	chr11	37940629	37940637	no	0.5	0.41	0.09	1.34897e-47	5.14652e-46	5	others
chr3	2031362	2031532	yes	0.53	0.78	-0.25	7.44e-65	5.73436e-63	24	genebody	AMZ1	chr7	2120682	2120710	yes	0.91	0.96	-0.05	0.000112489	0.000125572	11	genebody	SLC22A23	chr11	37950970	37950983	no	0.32	0.66	-0.34	2.02392e-16	2.2751e-15	5	others
chr3	2148284	2148348	yes	0.75	0.83	-0.08	6.81e-07	9.45106e-07	17	genebody	IQCE	chr7	2122628	2122658	yes	0.58	0.83	-0.25	1.76e-16	1.13848e-15	9	genebody	SLC22A23	chr11	37955321	37955341	no	0.91	0.87	0.04	2.44029e-05	3.71952e-05	5	others
chr3	3636577	3636602	yes	0.79	0.46	0.33	4.69e-07	6.65799e-07	5	genebody	SDK1	chr7	2978582	2978613	yes	0.95	0.65	0.3	4.32e-06	5.7502e-06	5	genebody	CDYL	chr11	56314856	56314895	no	0.87	0.98	-0.11	2.25012e-06	4.45425e-06	9	others
chr3	3716839	3717753	yes	0.62	0.73	-0.11	7.13e-29	1.57212e-27	96	genebody	SDK1	chr7	4639309	4639409	yes	0.67	0.84	-0.17	0.00335284	0.00339753	9	genebody	RREB1	chr11	60244112	60244149	no	0.39	0.69	-0.3	6.43004e-05	8.89607e-05	5	others
chr3	3730987	3731089	yes	0.76	0.9	-0.14	4.73e-08	7.97797e-08	24	genebody	SDK1	chr7	8137217	8137391	yes	0.44	0.63	-0.19	9.68e-22	1.16049e-20	29	genebody	NEDD9	chr11	71177529	71177599	no	0.58	0.44	0.14	0.000144674	0.000184731	8	others
chr3	3782354	3782407	yes	0.79	0.92	-0.13	6.45e-08	1.06793e-07	10	genebody	SDK1	chr7	35238790	35238930	yes	0.37	0.77	-0.4	6.22e-29	1.43219e-27	15	genebody	PACSIN1	chr11	80611790	80611856	no	0.74	0.6	0.14	2.17015e-16	2.37584e-15	15	others
chr3	3822379	3822619	yes	0.74	0.88	-0.14	1.96e-25	3.37406e-24	58	genebody	SDK1	chr7	38125939	38126184	yes	0.41	0.68	-0.27	4.39e-20	4.50097e-19	28	genebody	MDGA1	chr11	83821160	83821193	no	0.47	0.65	-0.18	0.000221038	0.00027283	5	others
chr3	4207423	4207438	yes	0.47	0.2	0.27	9.88e-07	1.34185e-06	5	genebody	FOXK1	chr7	38948494	38948575	yes	0.37	0.58	-0.21	1.22e-06	1.7823e-06	12	genebody	BTBD9	chr11	84112984	84113124	no	0.76	0.88	-0.12	1.68633e-05	2.66719e-05	14	others
chr3	4219113	4219378	yes	0.74	0.83	-0.09	1.7e-14	8.29416e-14	37	genebody	FOXK1	chr7	42760078	42760221	yes	0.29	0.63	-0.34	6.71e-09	1.47307e-08	15	genebody	GUCA1A	chr11	84352938	84352964	no	0.81	0.61	0.2	3.41684e-05	5.03134e-05	6	others
chr3	4224174	4224293	yes	0.48	0.62	-0.14	4.9e-06	6.05219e-06	14	genebody	FOXK1	chr7	43807923	43807951	yes	0.37	0.22	0.15	0.00011692	0.000130288	7	genebody	TTBK1	chr11	84541363	84541503	no	0.62	0.83	-0.21	7.62398e-16	7.7408e-15	21	others
chr3	4261798	4261830	yes	0.82	0.93	-0.11	5.26e-09	1.03356e-08	6	genebody	FOXK1	chr7	45142445	45142531	yes	0.86	0.73	0.13	4.38e-11	1.38878e-10	25	genebody	TMEM151B	chr11	85166018	85166047	no	0.56	0.68	-0.12	3.09744e-05	4.59325e-05	10	others
chr3	4362596	4362629	yes	0.72	0.87	-0.15	1.81e-07	2.75233e-07	10	genebody	RADIL	chr7	45142553	45142593	yes	0.47	0.7	-0.23	3.09e-11	1.0106e-10	13	genebody	TMEM151B	chr11	85827305	85827344	no	0.73	0.59	0.14	3.97604e-05	5.75383e-05	9	others
chr3	4540271	4540443	yes	0.61	0.79	-0.18	2.52e-06	3.24448e-06	15	genebody	SLC29A4	chr7	58501844	58502124	yes	0.5	0.56	-0.06	0.000137485	0.000152135	36	genebody	FURIN	chr11	86088933	86089317	no	0.81	0.66	0.15	1.04434e-31	2.73922e-30	33	others
chr3	5454879	5455025	yes	0.86	0.96	-0.1	7.37e-08	1.2104e-07	9	genebody	BAIAP2L1	chr7	65499222	65499327	yes	0.55	0.72	-0.17	7.04e-09	1.53913e-08	14	genebody	CELF6	chr11	86092887	86093040	no	0.39	0.67	-0.28	6.53593e-17	7.91225e-16	22	others
chr3	5495712	5495728	yes	0.88	0.61	0.27	3.12e-05	3.53288e-05	5	genebody	TECPR1	chr7	81423704	81424011	yes	0.12	0.26	-0.14	1.87e-05	2.27205e-05	26	genebody	MMP14	chr11	86097938	86098121	no	0.27	0.45	-0.18	2.3128e-12	1.57395e-11	24	others
chr3	5525604	5525732	yes	0.53	0.67	-0.14	4.64e-10	1.09437e-09	21	genebody	BAIAP2L1	chr7	127998260	127998329	yes	0.28	0.64	-0.36	9.89e-44	5.37091e-42	16	genebody	SETD3	chr11	86629550	86629566	no	0.45	0.58	-0.13	0.00247077	0.0025901	5	others
chr3	6028494	6028534	yes	0.97	0.85	0.12	4.55e-08	7.70981e-08	13	genebody	TRRAP	chr7	128877748	128878096	yes	0.21	0.45	-0.24	1.18e-12	4.77831e-12	13	genebody	CDC42BPB	chr11	86704047	86704064	no	0.81	0.68	0.13	0.00202727	0.00214301	5	others
chr3	6096921	6097044	yes	0.72	0.87	-0.15	4.39e-13	1.74095e-12	30	genebody	SMURF1	chr7	128896560	128897229	yes	0.69	0.54	0.15	1.53e-47	9.25886e-46	115	genebody	AMN	chr12	3422112	3422157	no	0.83	0.92	-0.09	0.000147267	0.000187661	9	others
chr3	7127939	7128522	yes	0.74	0.9	-0.16	6.44e-29	1.43008e-27	47	genebody	AZGP1	chr7	128897320	128897395	yes	0.62	0.49	0.13	1.24e-09	3.08345e-09	19	genebody	AMN	chr12	3562608	3562638	no	0.64	0.49	0.15	0.0005171	0.000602805	6	others
chr3	7128644	7128992	yes	0.6	0.85	-0.25	2.81e-60	1.9767e-58	38	genebody	AZGP1	chr7	129600958	129601068	yes	0.29	0.43	-0.14	1.38e-07	2.4078e-07	17	genebody	WDR20	chr12	8639977	8640068	no	0.61	0.8	-0.19	1.17445e-06	2.50192e-06	11	others
chr3	7921639	7921815	yes	0.22	0.15	0.07	3.82e-09	7.69747e-09	20	genebody	PCOLCE	chr7	129931669	129931950	yes	0.34	0.57	-0.23	5.59e-30	1.40743e-28	47	genebody	PPP2R5C	chr12	8794629	8794847	no	0.39	0.24	0.15	6.09935e-05	8.46646e-05	9	others
chr3	7922412	7922548	yes	0.37	0.23	0.14	2.1e-06	2.74605e-06	21	genebody	PCOLCE	chr7	129952718	129952755	yes	0.89	0.95	-0.06	0.000135679	0.000150266	12	genebody	PPP2R5C	chr12	8935309	8935323	no	0.84	0.6	0.24	1.06104e-09	4.68718e-09	6	others
chr3	7938987	7939453	yes	0.31	0.51	-0.2	5.33e-24	7.93434e-23	50	genebody	TFR2	chr7	129980931	129980991	yes	0.58	0.76	-0.18	1.38e-08	2.8833e-08	15	genebody	PPP2R5C	chr12	9068910	9068928	no	0.71	0.49	0.22	0.00131318	0.00142035	6	others
chr3	8112953	8113075	yes	0.65	0.49	0.16	8.27e-05	9.04689e-05	10	genebody	EPHB4	chr7	131106453	131106470	yes	0.46	0.72	-0.26	0.000325776	0.000349203	5	genebody	TDRD9	chr12	18002111	18002207	no	0.81	0.77	0.04	0.00261425	0.00272914	10	others
chr3	9455149	9455702	yes	0.1	0.25	-0.15	1.9e-68	1.50151e-66	137	genebody	SH2B2	chr7	131212710	131212740	yes	0.1	0.27	-0.17	2.81e-05	3.3373e-05	7	genebody	KIAA0284	chr12	18696309	18696460	no	0.45	0.61	-0.16	3.21971e-06	6.14184e-06	9	others
chr3	9455779	9455871	yes	0.11	0.28	-0.17	1.59e-13	6.80934e-13	22	genebody	SH2B2	chr8	350779	350833	yes	0.84	0.92	-0.08	0.000895086	0.000929822	9	genebody	LETM1	chr12	20142243	20142303	no	0.69	0.96	-0.27	2.49945e-06	4.86448e-06	5	others
chr3	9466727	9466851	yes	0.86	0.92	-0.06	1.05e-19	1.03321e-18	37	genebody	SH2B2	chr8	495938	495996	yes	0.64	0.92	-0.28	1.04e-07	1.85117e-07	13	genebody	WHSC1	chr12	21347164	21347216	no	0.59	0.43	0.16	1.15054e-07	3.3147e-07	16	others
chr3	9589806	9589912	yes	0.79	0.93	-0.14	8.24e-13	3.12791e-12	13	genebody	ALKBH4	chr8	497186	497282	yes	0.52	0.67	-0.15	0.000198095	0.00021612	10	genebody	WHSC1	chr12	23441018	23441644	no	0.75	0.86	-0.11	6.16627e-05	8.54993e-05	16	others
chr3	9955109	9955136	yes	0.64	0.34	0.3	3.01e-06	3.84431e-06	7	genebody	MDH2	chr8	613510	613644	yes	0.66	0.78	-0.12	3.12e-08	6.11718e-08	23	genebody	POLN	chr12	38259837	38259907	no	0.54	0.42	0.12	4.44021e-07	1.06888e-06	18	others
chr3	9955505	9955556	yes	0.76	0.52	0.24	8.44e-08	1.37322e-07	9	genebody	MDH2	chr8	1282269	1282406	yes	0.34	0.73	-0.39	1.38e-16	9.13466e-16	8	genebody	ADD1	chr12	42308661	42308686	no	0.95	0.77	0.18	1.41948e-09	6.05807e-09	8	others
chr3	11155494	11155646	yes	0.78	0.95	-0.17	7.79e-07	1.07413e-06	8	genebody	CLIP2	chr8	1282628	1282753	yes	0.26	0.45	-0.19	2.03e-09	4.87904e-09	17	genebody	ADD1	chr12	45042119	45042162	no	0.39	0.6	-0.21	3.74194e-06	6.91791e-06	5	others
chr3	17351109	17351216	yes	0.15	0.24	-0.09	4.53e-06	5.6236e-06	24	genebody	SLC5A2	chr8	1489573	1489614	yes	0.62	0.8	-0.18	7.87e-07	1.19045e-06	8	genebody	HTT	chr12	47434657	47434704	no	0.58	0.88	-0.3	0.00012767	0.00016452	6	others
chr3	18864244	18864268	yes	0.8	0.91	-0.11	8.26e-06	9.96652e-06	9	genebody	SBK1	chr8	1568400	1568410	yes	0.7	0.91	-0.21	8.88e-08	1.60946e-07	6	genebody	HTT	chr12	50604020	50604068	no	0.21	0.45	-0.24	3.7198e-07	9.29213e-07	5	others
chr3	19644091	19644614	yes	0.79	0.9	-0.11	8.3e-13	3.1487e-12	41	genebody	GTF3C1	chr8	1579113	1579160	yes	0.7	0.86	-0.16	6.09e-07	9.41506e-07	9	genebody	HTT	chr12	54662661	54662681	no	0.86	0.97	-0.11	6.58229e-06	1.15742e-05	7	others
chr3	29107409	29107451	yes	0.54	0.78	-0.24	1.21e-05	1.42811e-05	5	genebody	ABCC1	chr8	1593095	1593324	yes	0.51	0.76	-0.25	2.3e-15	1.30934e-14	16	genebody	MSANTD1	chr12	54875457	54875581	no	0.72	0.6	0.12	2.28008e-07	6.06561e-07	7	others
chr3	29671778	29672169	yes	0.33	0.56	-0.23	1.35e-31	3.50707e-30	39	genebody	PARN	chr8	1694585	1694893	yes	0.22	0.43	-0.21	6.84e-23	9.15595e-22	32	genebody	RGS12	chr12	56824996	56825039	no	0.75	0.55	0.2	6.40349e-06	1.12913e-05	7	others
chr3	29828275	29828300	yes	0.39	0.81	-0.42	3.91e-09	7.85327e-09	5	genebody	PARN	chr8	1714560	1714830	yes	0.59	0.77	-0.18	1.96e-17	1.44625e-16	29	genebody	RGS12	chr12	56874388	56874526	no	0.49	0.62	-0.13	4.05048e-06	7.43552e-06	12	others
chr3	32274476	32274593	yes	0.68	0.78	-0.1	7.29e-07	1.00861e-06	10	genebody	TXNDC11	chr8	3384454	3384565	yes	0.46	0.69	-0.23	8.83e-15	4.69421e-14	18	genebody	TADA2B	chr12	57220389	57220420	no	0.55	0.69	-0.14	6.61979e-05	9.1185e-05	5	others
chr3	39017173	39017875	yes	0.59	0.37	0.22	6.66e-52	3.92723e-50	65	genebody	VASN	chr8	3384601	3385007	yes	0.27	0.4	-0.13	9.88e-09	2.10315e-08	20	genebody	TADA2B	chr12	57232288	57232332	no	0.73	0.9	-0.17	1.06656e-06	2.30325e-06	13	others
chr3	40492744	40492879	yes	0.82	0.91	-0.09	2.08e-12	7.37196e-12	12	genebody	PKMYT1	chr8	3386857	3386892	yes	0.89	0.95	-0.06	0.000127207	0.000141172	10	genebody	TADA2B	chr12	59897331	59897391	no	0.92	0.72	0.2	1.81968e-05	2.86014e-05	6	others
chr3	40526603	40526864	yes	0.28	0.63	-0.35	1.11e-52	6.73916e-51	30	genebody	TNFRSF12A	chr8	3993991	3994028	yes	0.65	0.83	-0.18	6.74e-08	1.24757e-07	14	genebody	SORCS2	chr12	60929174	60929200	no	0.74	0.4	0.34	5.48872e-07	1.29164e-06	13	others
chr3	40641330	40641415	yes	0.73	0.84	-0.11	1.29e-06	1.72206e-06	19	genebody	PRSS33	chr8	4275002	4275104	yes	0.34	0.53	-0.19	2.86e-09	6.73025e-09	12	genebody	ABLIM2	chr12	62004129	62004191	no	0.49	0.79	-0.3	1.01044e-05	1.6962e-05	6	others
chr3	40905273	40905336	yes	0.66	0.85	-0.19	1.21e-11	3.80862e-11	8	genebody	NPRL3	chr8	41365376	41365462	yes	0.13	0.24	-0.11	1.86e-10	5.39097e-10	23	genebody	SPATA18	chr12	62703919	62703931	no	0.2	0.49	-0.29	4.82987e-13	3.57694e-12	5	others
chr3	40906899	40906921	yes	0.83	0.64	0.19	3.77e-06	4.74708e-06	5	genebody	NPRL3	chr8	41833018	41833043	yes	0.24	0.5	-0.26	1.2e-08	2.51791e-08	5	genebody	RASL11B	chr12	63180846	63180916	no	0.66	0.56	0.1	3.55314e-05	5.20769e-05	9	others
chr3	41306037	41306205	yes	0.53	0.36	0.17	3.71e-11	1.06967e-10	20	genebody	RAB11FIP3	chr8	42473590	42473600	yes	0.95	0.77	0.18	1.51e-06	2.16605e-06	5	genebody	LNX1	chr12	63187133	63187167	no	0.66	0.51	0.15	0.00086075	0.000964131	5	others
chr3	41306233	41306271	yes	0.61	0.43	0.18	9.11e-06	1.09426e-05	7	genebody	RAB11FIP3	chr8	57444233	57444421	yes	0.95	0.92	0.03	0.00048474	0.000513373	24	genebody	REST	chr12	63202219	63202373	no	0.51	0.34	0.17	4.54053e-08	1.44357e-07	17	others
chr3	41665911	41665984	yes	0.63	0.83	-0.2	9.38e-12	2.99729e-11	15	genebody	MAPK8IP3	chr8	76741102	76741124	yes	0.28	0.41	-0.13	0.00158365	0.00162381	5	genebody	SOWAHB	chr12	63228639	63228773	no	0.62	0.83	-0.21	2.64283e-09	1.0768e-08	16	others
chr3	41671273	41671391	yes	0.82	0.91	-0.09	8.29e-18	6.50302e-17	15	genebody	MAPK8IP3	chr8	80675854	80675974	yes	0.59	0.47	0.12	2.36e-09	5.62646e-09	35	genebody	FHDC1	chr13	26149487	26149542	no	0.64	0.41	0.23	4.87381e-08	1.5264e-07	6	others
chr3	41702384	41702702	yes	0.76	0.85	-0.09	7.74e-14	3.47395e-13	40	genebody	MAPK8IP3	chr8	83285001	83285073	yes	0.69	0.49	0.2	3.81e-06	5.12431e-06	9	genebody	MAB21L2	chr13	82696813	82696911	no	0.26	0.52	-0.26	7.82836e-10	3.53258e-09	9	others
chr3	41702952	41702975	yes	0.54	0.71	-0.17	0.000286198	0.000301432	7	genebody	MAPK8IP3	chr8	117438133	117438264	yes	0.16	0.24	-0.08	0.000532431	0.000562002	19	genebody	ANK2	chr13	84987830	84987856	no	0.85	0.65	0.2	1.65606e-13	1.28703e-12	5	others
chr3	41703165	41703286	yes	0.49	0.66	-0.17	3.7e-18	3.03605e-17	14	genebody	MAPK8IP3	chr8	119922485	119922551	yes	0.06	0.22	-0.16	9.91e-08	1.77987e-07	11	genebody	PITX2	chr13	195894563	195894590	no	0.76	0.52	0.24	6.36812e-11	3.35459e-10	6	others
chr3	41725371	41725380	yes	0.74	0.88	-0.14	0.000281887	0.000297053	5	genebody	CRAMP1L	chr8	119925352	119925364	yes	0.06	0.32	-0.26	6.97e-08	1.28621e-07	5	genebody	PITX2	chr13	215218052	215218099	no	0.47	0	0.47	2.38034e-13	1.81627e-12	5	others
chr3	41739598	41739654	yes	0.72	0.86	-0.14	5.29e-05	5.87368e-05	5	genebody	CRAMP1L	chr8	133846111	133846141	yes	0.05	0.3	-0.25	6.2e-10	1.62279e-09	7	genebody	BMPR1B	chr13	215447085	215447120	no	0.7	0.18	0.52	3.0496e-07	7.75647e-07	5	others
chr3	41764535	41764561	yes	0.79	0.94	-0.15	2.35e-10	5.83847e-10	6	genebody	CRAMP1L	chr9	459252	459542	yes	0.56	0.41	0.15	1.75e-12	6.85857e-12	33	genebody	SCUBE2	chr13	215447666	215447707	no	0.52	0.33	0.19	3.00678e-07	7.70986e-07	5	others
chr3	42026920	42027064	yes	0.88	0.94	-0.06	2.28e-10	5.67571e-10	17	genebody	UNKL	chr9	717732	717748	yes	0.36	0.56	-0.2	3.48e-07	5.63089e-07	5	genebody	ST5	chr13	215655508	215655547	no	0.64	0.25	0.39	3.29307e-13	2.48262e-12	7	others
chr3	42236983	42237008	yes	0.78	0.9	-0.12	3.81e-06	4.78929e-06	6	genebody	SLC9A3R2	chr9	924520	924562	yes	0.74	0.6	0.14	5.8e-05	6.64745e-05	10	genebody	TRIM66	chr13	216251189	216251264	no	0.59	0.82	-0.23	1.97036e-08	6.70454e-08	11	others
chr3	42275612	42275640	yes	0.8	0.93	-0.13	7.19e-05	7.90215e-05	5	genebody	TSC2	chr9	2639586	2639725	yes	0.42	0.66	-0.24	3.54e-14	1.74585e-13	18	genebody	OLFML1	chr13	217214929	217215048	no	0.84	0.43	0.41	1.62403e-08	5.61719e-08	6	others
chr3	42275876	42275922	yes	0.7	0.86	-0.16	3.5e-12	1.20468e-11	12	genebody	TSC2	chr9	3865497	3865547	yes	0.98	0.9	0.08	2.72e-05	3.24589e-05	9	genebody	DNHD1	chr13	217216728	217216874	no	0.84	0.55	0.29	2.68258e-16	2.91153e-15	9	others
chr3	42276173	42276250	yes	0.74	0.9	-0.16	9.98e-08	1.60237e-07	13	genebody	TSC2	chr9	3887495	3887528	yes	0.78	0.52	0.26	4.13e-09	9.47246e-09	9	genebody	DNHD1	chr13	217240269	217240383	no	0.74	0.58	0.16	5.22321e-05	7.38049e-05	6	others
chr3	42285531	42285626	yes	0.5	0.38	0.12	2.9e-10	7.09352e-10	18	genebody	PKD1	chr9	3992087	3992221	yes	0.39	0.21	0.18	7.95e-19	6.88507e-18	31	genebody	PRKCDBP	chr13	217532859	217532885	no	0.65	0.41	0.24	0.000569584	0.000656089	5	others
chr3	42286156	42286192	yes	0.66	0.53	0.13	5.19e-05	5.77106e-05	7	genebody	PKD1	chr9	6859350	6859584	yes	0.8	0.89	-0.09	4.08e-08	7.83571e-08	24	genebody	STIM1	chr13	217974250	217974273	no	0.54	0.35	0.19	0.000565601	0.000652696	5	others
chr3	42294696	42294846	yes	0.77	0.91	-0.14	1.45e-09	3.1387e-09	11	genebody	PKD1	chr9	7570885	7571072	yes	0.15	0.31	-0.16	9.66e-28	2.03927e-26	43	genebody	PHOX2A	chr13	218279598	218279621	no	0.69	0.83	-0.14	3.66553e-05	5.35372e-05	5	others
chr3	42297000	42297066	yes	0.62	0.8	-0.18	8.12e-09	1.55194e-08	11	genebody	PKD1	chr9	7620388	7620543	yes	0.65	0.97	-0.32	2.37e-19	2.22562e-18	13	genebody	CLPB	chr14	1542685	1542729	no	0.41	0.76	-0.35	2.62685e-05	3.95599e-05	7	others
chr3	42303496	42303717	yes	0.76	0.88	-0.12	1.76e-11	5.37739e-11	21	genebody	PKD1	chr9	7742294	7742327	yes	0.3	0.54	-0.24	2.04e-11	6.86429e-11	6	genebody	PDE2A	chr14	1556117	1556132	no	0.57	0.86	-0.29	0.000737963	0.000834017	5	others
chr3	42315267	42315426	yes	0.51	0.61	-0.1	1.92e-08	3.45778e-08	19	genebody	PKD1	chr9	8001477	8001847	yes	0.42	0.61	-0.19	1.96e-19	1.87237e-18	34	genebody	ARAP1	chr14	6596140	6596160	no	0.61	0.55	0.06	4.23184e-05	6.08207e-05	5	others
chr3	42315494	42315562	yes	0.57	0.79	-0.22	8.39e-08	1.36532e-07	11	genebody	PKD1	chr9	8033488	8033790	yes	0.68	0.55	0.13	6.69e-20	6.70991e-19	45	genebody	ARAP1	chr14	43692072	43692106	no	0.84	0.56	0.28	6.3725e-06	1.12524e-05	5	others
chr3	42316248	42316370	yes	0.87	0.94	-0.07	4.51e-06	5.60446e-06	12	genebody	PKD1	chr9	8064183	8064617	yes	0.56	0.37	0.19	4.58e-28	9.90087e-27	59	genebody	STARD10	chr14	65671996	65672041	no	0.79	0.8	-0.01	0.00245136	0.00257188	8	others
chr3	42323608	42323658	yes	0.58	0.8	-0.22	2.11e-25	3.60021e-24	14	genebody	PKD1	chr9	8068224	8068243	yes	0.83	0.94	-0.11	6.99e-06	9.00382e-06	7	genebody	STARD10	chr14	79395591	79395630	no	0.52	0.69	-0.17	1.35406e-05	2.20539e-05	6	others
chr3	42323745	42323790	yes	0.58	0.74	-0.16	3.87e-14	1.82229e-13	7	genebody	PKD1	chr9	8086915	8087434	yes	0.21	0.35	-0.14	4.98e-18	3.98709e-17	51	genebody	STARD10	chr14	145071466	145071575	no	0.9	0.71	0.19	0.00064026	0.000731477	6	others
chr3	42323837	42323928	yes	0.65	0.77	-0.12	2.11e-18	1.78644e-17	18	genebody	PKD1	chr9	9142925	9142975	yes	0.91	0.74	0.17	7.9e-05	8.94227e-05	6	genebody	DNAJB13	chr14	147329517	147329609	no	0.63	0.78	-0.15	0.000781238	0.000880554	7	others
chr3	42376565	42377009	yes	0.64	0.78	-0.14	1.5e-11	4.62961e-11	17	genebody	CASKIN1	chr9	148300509	148300783	yes	0.62	0.71	-0.09	4.59e-06	6.08973e-06	29	genebody	PLXNA2	chr14	149479995	149480448	no	0.74	0.52	0.22	7.51697e-07	1.70828e-06	12	others
chr3	42771945	42772050	yes	0.59	0.51	0.08	3.97e-05	4.45316e-05	24	genebody	KCTD5	chr9	150377779	150377899	yes	0.69	0.81	-0.12	1.57e-06	2.25728e-06	15	genebody	GRB10	chr14	151595580	151595718	no	0.93	0.68	0.25	4.11389e-07	1.00182e-06	7	others
chr3	72715624	72716029	yes	0.53	0.63	-0.1	3.15e-11	9.1906e-11	44	genebody	FBXO41	chr1	232918	233055	no	0.56	0.71	-0.15	2.92e-09	6.85265e-09	13	genebody	FAM120B	chr14	151951963	151952060	no	0.49	0.34	0.15	1.60128e-11	9.08113e-11	13	others
chr3	120656789	120656826	yes	0.69	0.86	-0.17	5.52e-06	6.77227e-06	5	genebody	DNMT3A	chr1	2680823	2680950	no	0.34	0.76	-0.42	5.55e-06	7.24914e-06	8	genebody	KIF25	chr14	152081501	152081604	no	0.57	0.35	0.22	2.64945e-06	5.1239e-06	10	others
chr3	133687436	133687558	yes	0.82	0.91	-0.09	6.05e-11	1.67787e-10	15	genebody	LPIN1	chr1	3719678	3719865	no	0.26	0.5	-0.24	1.68e-20	1.81998e-19	19	genebody	SFT2D1	chr15	19921576	19921629	no	0.53	0.93	-0.4	1.77677e-17	2.25955e-16	6	others
chr3	135288249	135288338	yes	0.8	0.93	-0.13	6.91e-13	2.64708e-12	15	genebody	ITGB1BP1	chr1	10438232	10438248	no	0.52	0.77	-0.25	1.4e-09	3.45445e-09	5	genebody	SYTL3	chr15	55817783	55817840	no	0.54	0.22	0.32	3.01535e-07	7.71261e-07	5	others
chr3	135331534	135331575	yes	0.76	0.87	-0.11	1.39e-06	1.84768e-06	8	genebody	ASAP2	chr1	36026824	36026904	no	0.22	0.51	-0.29	1.65e-09	4.02424e-09	8	genebody	EPB41L2	chr15	78391780	78391819	no	0.94	0.76	0.18	1.83107e-08	6.29867e-08	5	others
chr3	140374998	140375104	yes	0.37	0.52	-0.15	1.26e-05	1.49402e-05	12	genebody	DCDC2C	chr1	38956924	38956942	no	0.51	0.23	0.28	1.38e-07	2.40895e-07	5	genebody	THEMIS	chr15	88148419	88148446	no	0.98	0.85	0.13	8.57313e-14	6.87489e-13	5	others
chr3	140468066	140468094	yes	0.49	0.79	-0.3	5.23e-10	1.22301e-09	6	genebody	ADI1	chr1	107765139	107765159	no	0.04	0.22	-0.18	5.46e-06	7.14118e-06	5	genebody	CTIF	chr15	134345117	134345152	no	0.68	0.83	-0.15	7.2235e-06	1.25351e-05	6	others
chr3	140487964	140488238	yes	0.81	0.91	-0.1	2.5e-16	1.61504e-15	21	genebody	TRAPPC12	chr1	108008982	108009209	no	0.65	0.78	-0.13	2.85e-07	4.67772e-07	20	genebody	CTIF	chr15	144844112	144844199	no	0.89	0.68	0.21	2.18899e-10	1.06407e-09	6	others
chr3	140539095	140539341	yes	0.29	0.79	-0.5	9.46e-125	1.43891e-122	27	genebody	COLEC11	chr1	108093917	108094119	no	0.18	0.37	-0.19	7.28e-17	4.99366e-16	20	genebody	SMAD7	chr15	147479253	147479333	no	0.61	0.73	-0.12	0.000155946	0.000197919	6	others
chr3	140552025	140552684	yes	0.71	0.91	-0.2	8.63e-70	7.12177e-68	89	genebody	COLEC11	chr1	108097730	108097773	no	0.13	0.34	-0.21	2.9e-07	4.76165e-07	5	genebody	SMAD7	chr15	149852841	149852942	no	0.68	0.55	0.13	6.84784e-11	3.59226e-10	16	others
chr3	140628122	140628199	yes	0.57	0.86	-0.29	3.66e-21	4.27136e-20	12	genebody	TSSC1	chr1	109598041	109598173	no	0.39	0.6	-0.21	4.74e-10	1.27838e-09	9	genebody	MBD1	chr15	151805941	151806047	no	0.19	0.41	-0.22	4.35609e-07	1.05468e-06	15	others
chr3	140645268	140645464	yes	0.85	0.95	-0.1	1.9e-09	4.01874e-09	19	genebody	TSSC1	chr1	145571304	145571611	no	0.89	0.75	0.14	1.48e-13	6.73055e-13	21	genebody	VPS18	chr15	153498092	153498111	no	0.73	0.53	0.2	3.04807e-05	4.52538e-05	5	others
chr3	141723494	141723627	yes	0.55	0.66	-0.11	5.29e-11	1.48244e-10	26	genebody	PXDN	chr1	160243549	160244035	no	0.33	0.53	-0.2	2.34e-20	2.47299e-19	36	genebody	APBA2	chr15	153552007	153552076	no	0.77	0.46	0.31	1.1231e-09	4.92678e-09	18	others
chr3	141732618	141732639	yes	0.39	0.15	0.24	6.38e-05	7.05107e-05	5	genebody	PXDN	chr1	161687203	161687259	no	0.71	0.88	-0.17	7.02e-08	1.29392e-07	9	genebody	ATP9B	chr15	154527650	154527668	no	0.23	0.45	-0.22	0.000681874	0.000775708	7	others
chr3	141732961	141732991	yes	0.53	0.65	-0.12	0.000817202	0.000841525	5	genebody	PXDN	chr1	165544272	165544301	no	0.68	0.84	-0.16	9.99e-10	2.52663e-09	7	genebody	CNDP2	chr15	156293259	156293300	no	0.96	0.69	0.27	4.76955e-07	1.13944e-06	5	others
chr3	141734557	141734942	yes	0.54	0.73	-0.19	1.29e-32	3.60075e-31	52	genebody	PXDN	chr1	165903697	165903761	no	0.37	0.59	-0.22	1.46e-11	4.99831e-11	11	genebody	CYB5A	chr15	157675892	157676143	no	0.4	0.28	0.12	2.8647e-07	7.40587e-07	15	others
chr3	141747582	141747940	yes	0.62	0.44	0.18	3.65e-16	2.3008e-15	22	genebody	PXDN	chr1	182455513	182455572	no	0.4	0.56	-0.16	1.97e-08	4.00605e-08	11	genebody	SMAD6	chr16	37548065	37548166	no	0.67	0.47	0.2	1.93828e-06	3.89903e-06	10	others
chr3	141756710	141756761	yes	0.82	0.91	-0.09	4.68e-05	5.22263e-05	7	genebody	PXDN	chr1	268801739	268801974	no	0.59	0.75	-0.16	3.73e-08	7.21278e-08	17	genebody	ANKS6	chr16	40893202	40893298	no	0.78	0.93	-0.15	1.33065e-08	4.71912e-08	8	others
chr3	141758200	141758322	yes	0.87	0.96	-0.09	1.73e-05	2.01586e-05	9	genebody	PXDN	chr1	279059000	279059091	no	0.24	0.4	-0.16	3.13e-08	6.1337e-08	11	genebody	KLF4	chr16	52301482	52301507	no	0.25	0.07	0.18	0.000450974	0.000531625	5	others
chr3	141760225	141760247	yes	0.72	0.94	-0.22	1.26e-07	1.97831e-07	7	genebody	PXDN	chr1	285990775	285990831	no	0.71	0.91	-0.2	3.33e-11	1.08313e-10	7	genebody	AKNA	chr16	54880130	54880164	no	0.71	0.67	0.04	5.33873e-34	1.46119e-32	5	others
chr3	141806872	141807109	yes	0.16	0.32	-0.16	3.25e-19	3.02203e-18	34	genebody	TPO	chr1	285991101	285991143	no	0.74	0.91	-0.17	7.68e-07	1.16549e-06	7	genebody	AKNA	chr16	54883852	54883897	no	0.78	0.84	-0.06	6.13433e-280	9.65391e-278	11	others
chr3	144280685	144280781	yes	0.72	0.88	-0.16	1.06e-13	4.64991e-13	28	genebody	ZNF771	chr1	286098728	286098772	no	0.64	0.93	-0.29	1.27e-15	7.45451e-15	7	genebody	DFNB31	chr16	54883982	54884035	no	0.89	0.87	0.02	3.88043e-56	1.80943e-54	12	others
chr4	102254	102353	yes	0.7	0.82	-0.12	0.00158403	0.00161164	9	genebody	ZNF250	chr1	300794466	300794556	no	0.48	0.61	-0.13	3.02e-09	7.06472e-09	20	genebody	FAM125B	chr16	70278077	70278108	no	0.38	0.16	0.22	1.46496e-06	3.06886e-06	6	others
chr4	448407	448608	yes	0.63	0.87	-0.24	2.54e-16	1.63791e-15	16	genebody	TONSL	chr1	301587016	301587239	no	0.66	0.41	0.25	4.57e-19	4.14479e-18	21	genebody	ANGPTL2	chr16	73633806	73633913	no	0.89	0.69	0.2	5.67394e-05	7.96375e-05	5	others
chr4	464698	465055	yes	0.54	0.37	0.17	1.19e-27	2.37477e-26	60	genebody	SLC39A4	chr1	302103496	302103560	no	0.83	0.7	0.13	2.23e-06	3.13104e-06	12	genebody	C9orf117	chr16	81539229	81539278	no	0.69	0.47	0.22	0.000115014	0.000150679	6	others
chr4	1049269	1049395	yes	0.37	0.5	-0.13	1.13e-06	1.52137e-06	20	genebody	C8orf73	chr1	302375329	302375474	no	0.13	0.34	-0.21	1.11e-10	3.32729e-10	13	genebody	FAM102A	chr16	81775152	81775195	no	0.68	0.49	0.19	0.00393022	0.00405586	6	others
chr4	1076720	1076776	yes	0.71	0.9	-0.19	1.22e-12	4.50534e-12	16	genebody	TOP1MT	chr1	302561473	302561696	no	0.46	0.59	-0.13	1.92e-06	2.71236e-06	13	genebody	SLC25A25	chr16	81902540	81902575	no	0.84	0.63	0.21	6.57763e-09	2.47941e-08	8	others
chr4	1081656	1081744	yes	0.86	0.95	-0.09	2.14e-13	8.8831e-13	9	genebody	TOP1MT	chr1	302609869	302610056	no	0.73	0.9	-0.17	5.32e-10	1.41543e-09	14	genebody	C9orf16	chr16	82528921	82529053	no	0.6	0.37	0.23	2.67938e-11	1.47953e-10	10	others
chr4	1182511	1182542	yes	0.82	0.61	0.21	3.72e-07	5.35227e-07	10	genebody	ZC3H3	chr1	303229143	303229333	no	0.52	0.8	-0.28	5.78e-15	3.17267e-14	14	genebody	LRRC8A	chr16	84188054	84188069	no	0.95	0.91	0.04	0.00114286	0.00125439	6	others
chr4	1211788	1211799	yes	0.6	0.9	-0.3	1.54e-13	6.60851e-13	5	genebody	ZC3H3	chr1	303318493	303318521	no	0.28	0.47	-0.19	4.13e-06	5.52351e-06	6	genebody	NUP188	chr16	84235903	84236054	no	0.52	0.66	-0.14	9.42798e-05	0.000125341	12	others
chr4	1974571	1974593	yes	0.1	0.29	-0.19	0.00196732	0.00199704	5	genebody	SLC45A4	chr1	303426187	303426416	no	0.54	0.68	-0.14	4.95e-10	1.32603e-09	18	genebody	PPP2R4	chr16	84984371	84984390	no	0.51	0.35	0.16	7.57546e-06	1.30651e-05	5	others
chr4	1989283	1989291	yes	0.79	0.89	-0.1	2.82e-05	3.2071e-05	5	genebody	SLC45A4	chr1	304458148	304458305	no	0.37	0.53	-0.16	4.18e-07	6.66001e-07	17	genebody	ASS1	chr16	85781687	85781745	no	0.46	0.56	-0.1	0.000800153	0.000900262	6	others
chr4	2043967	2044027	yes	0.64	0.88	-0.24	1.68e-15	9.65984e-15	6	genebody	DENND3	chr1	304485869	304486057	no	0.75	0.86	-0.11	0.00066799	0.000700809	11	genebody	ASS1	chr17	11546094	11546140	no	0.83	0.64	0.19	9.68358e-13	6.92706e-12	9	others
chr4	2657459	2657489	yes	0.77	0.95	-0.18	8.5e-11	2.28547e-10	9	genebody	TRAPPC9	chr1	304855214	304855221	no	0.71	0.54	0.17	8.2e-07	1.23803e-06	5	genebody	FIBCD1	chr17	34157702	34157770	no	0.76	0.56	0.2	5.79347e-06	1.03608e-05	5	others
chr4	2657689	2657720	yes	0.69	0.9	-0.21	3.02e-09	6.18307e-09	8	genebody	TRAPPC9	chr1	305283399	305283507	no	0.77	0.68	0.09	0.00107243	0.0011092	15	genebody	FAM78A	chr17	34291929	34291997	no	0.33	0.63	-0.3	1.18154e-08	4.21406e-08	6	others
chr4	102697291	102697384	yes	0.86	0.93	-0.07	1.07e-09	2.37969e-09	16	genebody	MEX3A	chr1	305581887	305581928	no	0.24	0.34	-0.1	0.000491689	0.000520298	11	genebody	RAPGEF1	chr17	34588505	34588525	no	0.52	0.29	0.23	8.99079e-05	0.000120547	5	others
chr4	102697746	102697768	yes	0.6	0.76	-0.16	7.62e-08	1.24885e-07	8	genebody	MEX3A	chr1	305616792	305616914	no	0.44	0.71	-0.27	4.85e-16	2.95916e-15	14	genebody	RAPGEF1	chr17	64203469	64203615	no	0.77	0.86	-0.09	0.000572653	0.000659022	9	others
chr4	102698060	102698219	yes	0.62	0.7	-0.08	0.000106099	0.000115017	22	genebody	MEX3A	chr1	306730189	306730321	no	0.36	0.57	-0.21	1.77e-07	3.02211e-07	12	genebody	GTF3C5	chr17	64655188	64655200	no	0.37	0.19	0.18	4.98536e-06	8.99222e-06	6	others
chr4	103498141	103498458	yes	0.34	0.22	0.12	0.000181796	0.000193947	6	genebody	RP11-540D14.8	chr1	307101986	307102048	no	0.3	0.52	-0.22	4.43e-13	1.90359e-12	11	genebody	ADAMTSL2	chr17	65157540	65157606	no	0.65	0.5	0.15	3.35471e-05	4.95725e-05	11	others
chr4	107372212	107372242	yes	0.39	0.05	0.34	5.23e-13	2.05062e-12	10	genebody	SEMA6C	chr1	307219934	307220107	no	0.2	0.38	-0.18	2.92e-08	5.75414e-08	10	genebody	SARDH	chr17	65474388	65474586	no	0.68	0.44	0.24	1.80202e-12	1.24656e-11	15	others
chr4	114179491	114179768	yes	0.76	0.88	-0.12	3.74e-19	3.43164e-18	35	genebody	CD58	chr1	307316064	307316142	no	0.24	0.48	-0.24	2.96e-06	4.06109e-06	6	genebody	VAV2	chr17	65622261	65622302	no	0.5	0.3	0.2	0.000800049	0.000900262	5	others
chr4	134186009	134186158	yes	0.77	0.91	-0.14	1.36e-12	4.97185e-12	14	genebody	ALG14	chr1	307493549	307493816	no	0.37	0.6	-0.23	1.66e-16	1.08117e-15	22	genebody	BRD3	chr17	66040054	66040093	no	0.44	0.63	-0.19	4.647e-06	8.43022e-06	8	others
chr4	134246189	134246217	yes	0.83	0.96	-0.13	2.08e-05	2.39829e-05	6	genebody	CNN3	chr1	307498625	307498766	no	0.38	0.58	-0.2	4.18e-09	9.57891e-09	9	genebody	BRD3	chr17	66728603	66728626	no	0	0.27	-0.27	1.08448e-09	4.77397e-09	5	others
chr4	134247056	134247075	yes	0.62	0.84	-0.22	1.01e-09	2.25442e-09	6	genebody	CNN3	chr1	307503505	307503526	no	0.48	0.71	-0.23	2.67e-09	6.32219e-09	5	genebody	BRD3	chr17	66978494	66978514	no	0.99	0.66	0.33	1.38666e-27	3.35732e-26	8	others
chr4	135303196	135303292	yes	0.88	0.83	0.05	0.000584529	0.000605922	24	genebody	BCAR3	chr1	308200747	308200786	no	0.85	0.63	0.22	3.76e-08	7.2685e-08	5	genebody	FCN2	chr17	67089494	67089522	no	0.53	0.35	0.18	1.23734e-05	2.02576e-05	7	others
chr4	142165349	142165673	yes	0.83	0.91	-0.08	7.89e-28	1.59948e-26	61	genebody	CLCA1	chr1	308317350	308317673	no	0.74	0.56	0.18	3.93e-05	4.58302e-05	10	genebody	OLFM1	chr17	68216762	68216836	no	0.74	0.43	0.31	2.52829e-07	6.64533e-07	6	others
chr4	142217462	142217687	yes	0.3	0.47	-0.17	1.08e-25	1.89323e-24	64	genebody	CLCA2	chr1	308768251	308768281	no	0.31	0.47	-0.16	0.000135337	0.000149931	6	genebody	KCNT1	chr17	68252092	68252307	no	0.65	0.5	0.15	9.59394e-06	1.62697e-05	13	others
chr4	142222496	142222541	yes	0.77	0.9	-0.13	3.98e-06	4.98117e-06	12	genebody	CLCA2	chr1	308777414	308777534	no	0.1	0.25	-0.15	2.77e-06	3.8325e-06	11	genebody	KCNT1	chr17	68877377	68877431	no	0.63	0.47	0.16	9.29832e-05	0.000124136	10	others
chr4	142925317	142925634	yes	0.81	0.9	-0.09	3.73e-33	1.07267e-31	41	genebody	CYR61	chr1	308787794	308787859	no	0.83	0.92	-0.09	0.000161422	0.00017769	5	genebody	KCNT1	chr17	69344659	69344782	no	0.6	0.72	-0.12	0.000368341	0.000439982	12	others
chr4	143179896	143179914	yes	0.47	0.64	-0.17	0.000120336	0.00013006	5	genebody	DDAH1	chr1	313733816	313733916	no	0.22	0.4	-0.18	2.12e-11	7.08423e-11	11	genebody	EGFL7	chr18	1607075	1607206	no	0.84	0.91	-0.07	1.44394e-06	3.03494e-06	12	others
chr4	143313564	143313582	yes	0.98	0.81	0.17	1.95e-31	5.01671e-30	6	genebody	SYDE2	chr1	313809506	313809701	no	0.57	0.74	-0.17	9.1e-10	2.31475e-09	13	genebody	MAMDC4	chr18	1660340	1660376	no	0.74	0.66	0.08	0.00505885	0.00516134	7	others
chr5	178136	178150	yes	0.97	0.62	0.35	1.29e-16	8.62479e-16	5	genebody	TBC1D22A	chr1	313810241	313810617	no	0.37	0.5	-0.13	4.89e-14	2.37651e-13	21	genebody	MAMDC4	chr18	2436149	2436166	no	0.77	0.7	0.07	0.00635141	0.00644873	8	others
chr5	180026	180098	yes	0.96	0.77	0.19	3.27e-18	2.69697e-17	17	genebody	TBC1D22A	chr1	313811438	313811602	no	0.64	0.77	-0.13	1.31e-07	2.30325e-07	11	genebody	MAMDC4	chr18	4691828	4691855	no	0.52	0.71	-0.19	7.45898e-06	1.28818e-05	7	others
chr5	213478	213502	yes	0.82	0.95	-0.13	4.14e-06	5.17423e-06	5	genebody	TBC1D22A	chr1	313814149	313814212	no	0.12	0.21	-0.09	8.05e-10	2.0682e-09	15	genebody	MAMDC4	chr18	5947923	5947945	no	0.58	0.74	-0.16	0.000561965	0.000649691	5	others
chr5	220206	220221	yes	0.62	0.8	-0.18	3.67e-05	4.1292e-05	6	genebody	TBC1D22A	chr1	314040719	314040818	no	0.87	0.71	0.16	0.000695887	0.000727866	5	genebody	EXD3	chr18	5962163	5962239	no	0.24	0.49	-0.25	6.74309e-07	1.55772e-06	5	others
chr5	269212	269345	yes	0.75	0.85	-0.1	1.19e-06	1.59676e-06	13	genebody	TBC1D22A	chr1	314046900	314046962	no	0.65	0.78	-0.13	1.42e-11	4.8795e-11	15	genebody	EXD3	chr18	5973899	5973955	no	0.88	0.68	0.2	9.32979e-05	0.000124298	5	others
chr5	512147	512279	yes	0.83	0.9	-0.07	2.03e-06	2.65643e-06	13	genebody	PKDREJ	chr1	314055116	314055412	no	0.48	0.68	-0.2	3.4e-25	5.54843e-24	33	genebody	EXD3	chr18	6318999	6319032	no	0.53	0.24	0.29	0.000189302	0.000236674	5	others
chr5	995222	995321	yes	0.92	0.76	0.16	4.42e-09	8.79693e-09	10	genebody	ATXN10	chr1	314068576	314069166	no	0.33	0.54	-0.21	1.37e-11	4.72372e-11	21	genebody	EXD3	chr18	7068451	7068563	no	0.31	0.56	-0.25	1.01556e-06	2.20447e-06	5	others
chr5	1130010	1130218	yes	0.39	0.6	-0.21	1.37e-15	7.97907e-15	29	genebody	FBLN1	chr1	314156554	314156645	no	0.37	0.49	-0.12	9.91e-10	2.51074e-09	18	genebody	NDOR1	chr18	19031108	19031128	no	0.85	0.69	0.16	0.000211928	0.000263082	5	others
chr5	1130923	1130991	yes	0.67	0.88	-0.21	5.29e-06	6.51117e-06	11	genebody	FBLN1	chr10	11791558	11791613	no	0.39	0.69	-0.3	4.25e-10	1.15704e-09	8	genebody	IARS2	chr18	42519513	42519556	no	0.92	0.8	0.12	7.22836e-06	1.25351e-05	7	others
chr5	1150534	1150597	yes	0.41	0.67	-0.26	1.43e-09	3.09731e-09	17	genebody	FBLN1	chr10	16696203	16696234	no	0.6	0.9	-0.3	2.65e-06	3.67045e-06	5	genebody	C1orf95	chr18	50089156	50089306	no	0.7	0.51	0.19	1.32969e-05	2.16849e-05	8	others
chr5	1300871	1301006	yes	0.71	0.59	0.12	3.92e-09	7.87549e-09	15	genebody	FAM118A	chr10	20105280	20105318	no	0.96	0.57	0.39	1e-07	1.79839e-07	6	genebody	EFCAB2	chr18	50419985	50420096	no	0.91	0.79	0.12	1.50603e-08	5.25235e-08	7	others
chr5	1668182	1668404	yes	0.71	0.88	-0.17	3.02e-12	1.04968e-11	20	genebody	PHF21B	chr10	28022122	28022181	no	0.46	0.3	0.16	0.000234698	0.000254518	11	genebody	TMEM9	chr18	53591451	53591495	no	0.84	0.6	0.24	1.80928e-06	3.674e-06	11	others
chr5	1778439	1779025	yes	0.54	0.74	-0.2	2.95e-39	1.07133e-37	80	genebody	PRR5	chr10	28383502	28383655	no	0.27	0.41	-0.14	0.00959566	0.00959818	7	genebody	CSRP1	chr18	54507794	54507814	no	0.75	0.04	0.71	8.31135e-13	5.97943e-12	5	others
chr5	1788360	1788472	yes	0.44	0.31	0.13	4.69e-08	7.91894e-08	23	genebody	PRR5	chr10	28664685	28664939	no	0.19	0.38	-0.19	3.86e-17	2.74666e-16	21	genebody	ELF3	chr18	54826379	54826516	no	0.65	0.42	0.23	6.97587e-07	1.60267e-06	5	others
chr5	1798405	1798446	yes	0.33	0.14	0.19	2.02e-07	3.05305e-07	7	genebody	PRR5	chr10	28774813	28774943	no	0.77	0.91	-0.14	9.15e-07	1.37041e-06	5	genebody	LGR6	chr18	55874291	55874333	no	0.55	0.72	-0.17	6.70817e-05	9.22008e-05	11	others
chr5	2153029	2153113	yes	0.66	0.76	-0.1	8.78e-10	1.97869e-09	16	genebody	PARVB	chr10	28813780	28813869	no	0.43	0.05	0.38	0.000193505	0.000211293	5	genebody	LGR6	chr18	60917252	60917369	no	0.23	0.33	-0.1	3.22618e-06	6.14486e-06	13	others
chr5	2613757	2613888	yes	0.7	0.88	-0.18	7.6e-15	3.93718e-14	18	genebody	EFCAB6	chr10	28863321	28863362	no	0.5	0.69	-0.19	0.000208455	0.00022703	5	genebody	PPP1R12B	chr2	33834	33881	no	0.4	0.56	-0.16	0.000440267	0.000519977	11	others
chr5	2798679	2799171	yes	0.57	0.72	-0.15	6.09e-24	8.97004e-23	49	genebody	EFCAB6	chr10	28895007	28895157	no	0.53	0.74	-0.21	8.02e-14	3.75944e-13	10	genebody	PPP1R12B	chr2	1771838	1771969	no	0.61	0.72	-0.11	0.00789237	0.00796109	6	others
chr5	2801970	2801982	yes	0.75	0.91	-0.16	3.04e-09	6.23575e-09	5	genebody	EFCAB6	chr10	47947939	47947997	no	0.54	0.8	-0.26	6.18e-10	1.61915e-09	6	genebody	CUBN	chr2	1865719	1865733	no	0.55	0.83	-0.28	0.00240094	0.0025253	5	others
chr5	3326577	3326742	yes	0.48	0.68	-0.2	2.68e-25	4.53482e-24	17	genebody	PACSIN2	chr10	54199292	54199350	no	0.68	0.76	-0.08	2.55e-07	4.23122e-07	5	genebody	ACBD5	chr2	2285158	2285614	no	0.3	0.12	0.18	3.18939e-34	8.92321e-33	48	others
chr5	3627225	3627349	yes	0.77	0.84	-0.07	1.03e-06	1.39158e-06	27	genebody	CYB5R3	chr10	56218799	56218950	no	0.31	0.5	-0.19	2.88e-12	1.09603e-11	17	genebody	KIAA1217	chr2	3343319	3343368	no	0.75	0.68	0.07	0.0064653	0.00655907	10	others
chr5	4267497	4267544	yes	0.55	0.74	-0.19	9.11e-23	1.21347e-21	18	genebody	NHP2L1	chr10	62711833	62711887	no	0.39	0.71	-0.32	3.33e-10	9.17984e-10	9	genebody	PARD3	chr2	5303824	5303848	no	0.37	0.49	-0.12	0.00112895	0.00124244	5	others
chr5	4267583	4267606	yes	0.57	0.75	-0.18	3.36e-09	6.83659e-09	7	genebody	NHP2L1	chr10	63647055	63647176	no	0.76	0.93	-0.17	3.45e-07	5.58489e-07	7	genebody	CCNY	chr2	5456992	5457108	no	0.4	0.27	0.13	8.9055e-05	0.000119531	11	others
chr5	5211645	5211651	yes	0.61	0.93	-0.32	5.14e-15	2.73531e-14	6	genebody	SGSM3	chr10	69634733	69634799	no	0.49	0.78	-0.29	4.29e-18	3.46273e-17	10	genebody	TAF3	chr2	6764400	6764473	no	0.54	0.38	0.16	2.14869e-05	3.32334e-05	9	others
chr5	5905653	5905761	yes	0.7	0.92	-0.22	8.48e-18	6.6403e-17	17	genebody	CACNA1I	chr10	70834915	70834990	no	0.69	0.92	-0.23	1.14e-05	1.42666e-05	5	genebody	PFKFB3	chr2	8643774	8643868	no	0.71	0.53	0.18	3.11284e-05	4.61067e-05	5	others
chr5	6468349	6468463	yes	0.73	0.87	-0.14	2.38e-07	3.53911e-07	10	genebody	NPTXR	chr10	75286797	75286918	no	0.35	0.71	-0.36	5.01e-09	1.12837e-08	6	genebody	ADARB2	chr2	9408914	9408993	no	0.39	0.28	0.11	9.22654e-05	0.000123314	10	others
chr5	7196541	7196868	yes	0.35	0.54	-0.19	4.24e-23	5.89108e-22	42	genebody	BAIAP2L2	chr10	75662429	75662445	no	0.85	0.96	-0.11	3.36e-05	3.96497e-05	5	genebody	LARP4B	chr2	19031911	19031954	no	0.64	0.41	0.23	1.10962e-05	1.83334e-05	7	others
chr5	8350463	8350589	yes	0.74	0.89	-0.15	6.12e-11	1.69467e-10	9	genebody	TST	chr11	233308	233334	no	0.62	0.82	-0.2	4.71e-09	1.06821e-08	10	genebody	XPO4	chr2	46236249	46236299	no	0.36	0.54	-0.18	2.35663e-09	9.69608e-09	15	others
chr5	8907008	8907089	yes	0.67	0.83	-0.16	5.97e-09	1.16715e-08	11	genebody	EIF3D	chr11	2045683	2045753	no	0.38	0.63	-0.25	3.9e-16	2.42299e-15	12	genebody	MIPEP	chr2	60930473	60930548	no	0.34	0.13	0.21	0.000597632	0.000686513	7	others
chr5	8917079	8917211	yes	0.87	0.96	-0.09	1.55e-07	2.39741e-07	14	genebody	FOXRED2	chr11	5405110	5405155	no	0.91	0.69	0.22	3.87e-06	5.19853e-06	10	genebody	FLT1	chr2	66943544	66943666	no	0.01	0.48	-0.47	4.71648e-76	2.58176e-74	12	others
chr5	15132864	15133144	yes	0.52	0.61	-0.09	1.07e-07	1.70386e-07	32	genebody	ADCY6	chr11	15552028	15552151	no	0.4	0.66	-0.26	7.31e-08	1.343e-07	7	genebody	FOXO1	chr2	78028480	78028591	no	0.77	0.6	0.17	5.4252e-06	9.74369e-06	5	others
chr5	17952558	17952589	yes	0.41	0.61	-0.2	5.87e-13	2.28213e-12	11	genebody	GRASP	chr11	16169305	16169333	no	0.91	0.8	0.11	5.27e-05	6.06716e-05	6	genebody	NEK5	chr2	100112758	100112783	no	0.71	0.64	0.07	1.50182e-105	1.05044e-103	7	others
chr5	20446977	20447051	yes	0.52	0.7	-0.18	5.89e-12	1.94267e-11	6	genebody	ITGA5	chr11	21147876	21147991	no	0.9	0.72	0.18	7.71e-15	4.14547e-14	13	genebody	LRCH1	chr2	100113428	100113442	no	0.55	0.44	0.11	3.86218e-27	9.1745e-26	5	others
chr5	65911456	65911713	yes	0.7	0.81	-0.11	3.92e-21	4.53099e-20	27	genebody	CLSTN3	chr11	21675735	21675936	no	0.89	0.8	0.09	8.07e-06	1.02917e-05	16	genebody	LCP1	chr2	100114715	100114740	no	0.54	0.51	0.03	0.00184388	0.00196068	9	others
chr5	66455990	66456038	yes	0.69	0.83	-0.14	8.72e-10	1.96874e-09	6	genebody	IFFO1	chr11	74920676	74920997	no	0.47	0.71	-0.24	2.38e-20	2.51166e-19	20	genebody	SLC15A1	chr2	100114912	100114956	no	0.6	0.53	0.07	6.42836e-07	1.49557e-06	7	others
chr5	66462204	66462242	yes	0.26	0.45	-0.19	8.63e-10	1.95015e-09	9	genebody	IFFO1	chr11	75004640	75004664	no	0.34	0.55	-0.21	6.94e-11	2.14036e-10	5	genebody	DOCK9	chr2	100116454	100116491	no	0.66	0.82	-0.16	1.27741e-266	1.78695e-264	13	others
chr5	67654361	67654575	yes	0.39	0.55	-0.16	1.08e-20	1.18165e-19	28	genebody	KCNA5	chr11	83463382	83463392	no	0.76	0.95	-0.19	5.34e-05	6.14653e-05	5	genebody	MYO16	chr2	100116980	100117009	no	0.8	0.7	0.1	0.000462332	0.000544505	5	others
chr5	69222352	69222378	yes	0.8	0.95	-0.15	5.55e-11	1.54816e-10	11	genebody	TSPAN9	chr11	84379126	84379174	no	0.89	0.64	0.25	2.53e-11	8.36661e-11	9	genebody	COL4A1	chr2	100132735	100132764	no	0.74	0.66	0.08	2.21415e-13	1.69976e-12	6	others
chr5	69788794	69788838	yes	0.3	0.5	-0.2	1.68e-10	4.29097e-10	13	genebody	IQSEC3	chr11	84383051	84383143	no	0.92	0.69	0.23	1.76e-09	4.28561e-09	5	genebody	COL4A1	chr2	100158308	100158318	no	0.88	0.94	-0.06	0.00113958	0.00125304	6	others
chr5	72012065	72012199	yes	0.86	0.93	-0.07	3.43e-09	6.96333e-09	13	genebody	CECR2	chr11	84401615	84401671	no	0.75	0.92	-0.17	4.17e-12	1.54499e-11	10	genebody	COL4A1	chr2	100162352	100162360	no	0.91	0.78	0.13	6.86354e-200	7.201e-198	5	others
chr5	110734373	110734757	yes	0.56	0.79	-0.23	2.81e-17	2.06568e-16	18	genebody	MOV10L1	chr11	84402236	84402439	no	0.46	0.83	-0.37	9.44e-14	4.39797e-13	6	genebody	COL4A1	chr2	100163108	100163202	no	0.81	0.77	0.04	4.97133e-24	1.0095e-22	21	others
chr5	110734836	110734954	yes	0.58	0.75	-0.17	8.33e-12	2.68129e-11	19	genebody	MOV10L1	chr11	84406114	84406384	no	0.76	0.87	-0.11	0.000499431	0.000527902	13	genebody	COL4A1	chr2	100164634	100164726	no	0.73	0.76	-0.03	1.63599e-06	3.36006e-06	14	others
chr5	110769822	110770151	yes	0.76	0.84	-0.08	6.15e-18	4.90978e-17	68	genebody	MOV10L1	chr11	84645361	84645428	no	0.85	0.55	0.3	6.58e-05	7.50749e-05	5	genebody	COL4A2	chr2	100165352	100165373	no	0.78	0.72	0.06	2.95477e-31	7.59195e-30	5	others
chr5	110870875	110870990	yes	0.75	0.81	-0.06	0.00286363	0.00289152	8	genebody	TTLL8	chr11	84667154	84667227	no	0.69	0.49	0.2	5.95e-07	9.21193e-07	9	genebody	COL4A2	chr2	100165719	100165730	no	0.8	0.72	0.08	1.39149e-11	7.92706e-11	6	others
chr5	110874446	110874561	yes	0.71	0.82	-0.11	9.18e-07	1.25324e-06	16	genebody	TTLL8	chr11	84673085	84673268	no	0.84	0.57	0.27	1.88e-19	1.80108e-18	16	genebody	COL4A2	chr2	100165912	100165933	no	0.62	0.7	-0.08	5.46286e-96	3.61986e-94	6	others
chr5	110877568	110877577	yes	0.66	0.87	-0.21	1.62e-07	2.50106e-07	5	genebody	TTLL8	chr11	85785161	85785218	no	0.32	0.62	-0.3	3.03e-11	9.90615e-11	8	genebody	TUBGCP3	chr2	100168465	100168517	no	0.88	0.81	0.07	4.21642e-05	6.06683e-05	7	others
chr5	110890151	110890198	yes	0.38	0.65	-0.27	1.21e-09	2.6614e-09	8	genebody	TTLL8	chr11	86126082	86126329	no	0.24	0.6	-0.36	3.59e-13	1.57128e-12	5	genebody	LAMP1	chr2	100169489	100169518	no	0.82	0.87	-0.05	2.12897e-09	8.81703e-09	6	others
chr5	110890756	110890829	yes	0.89	0.82	0.07	0.000328272	0.000344677	8	genebody	TTLL8	chr11	86170445	86170605	no	0.44	0.65	-0.21	5.49e-13	2.32838e-12	14	genebody	CUL4A	chr2	134068001	134068015	no	0.95	0.94	0.01	1.65272e-05	2.62063e-05	5	others
chr5	110912385	110912398	yes	0.83	0.91	-0.08	0.000431904	0.000450784	5	genebody	IL17REL	chr11	86258759	86258815	no	0.76	0.88	-0.12	3.78e-05	4.41855e-05	6	genebody	MCF2L	chr2	143482951	143482974	no	0.95	0.73	0.22	1.19425e-10	6.03916e-10	7	others
chr5	110955869	110955906	yes	0.74	0.55	0.19	1.23e-06	1.6526e-06	7	genebody	ALG12	chr11	86266222	86266357	no	0.65	0.81	-0.16	9.29e-12	3.26812e-11	12	genebody	MCF2L	chr2	144583816	144583890	no	0.78	0.58	0.2	7.98238e-07	1.79461e-06	7	others
chr5	110958563	110958631	yes	0.88	0.95	-0.07	9.56e-05	0.000103953	5	genebody	ALG12	chr11	87266319	87266380	no	0.88	0.4	0.48	2.21e-06	3.09842e-06	5	genebody	RNF17	chr2	144822229	144822273	no	0.34	0.66	-0.32	2.26023e-09	9.32992e-09	5	others
chr5	110968170	110968338	yes	0.87	0.93	-0.06	1.52e-05	1.77856e-05	24	genebody	CRELD2	chr12	362790	362864	no	0.6	0.76	-0.16	2.2e-10	6.29998e-10	16	genebody	TBCD	chr2	145349063	145349202	no	0.71	0.59	0.12	0.00669569	0.00678733	7	others
chr6	299538	299800	yes	0.75	0.9	-0.15	2.94e-22	3.79618e-21	39	genebody	DEF8	chr12	1222532	1222568	no	0.78	0.62	0.16	3.47e-06	4.70259e-06	9	genebody	BAHCC1	chr2	147636059	147636132	no	0.4	0.6	-0.2	4.69121e-08	1.47678e-07	5	others
chr6	356265	356378	yes	0.7	0.4	0.3	3.41e-10	8.23349e-10	10	genebody	SPIRE2	chr12	1222674	1222757	no	0.65	0.42	0.23	5.95e-12	2.15697e-11	6	genebody	BAHCC1	chr2	153677555	153677567	no	0.72	0.36	0.36	0.00012383	0.000160064	5	others
chr6	356593	356729	yes	0.59	0.73	-0.14	3.25e-15	1.7796e-14	15	genebody	SPIRE2	chr12	1431657	1431704	no	0.88	0.77	0.11	4.27e-06	5.69098e-06	13	genebody	C17orf56	chr2	156943239	156943269	no	0.77	0.59	0.18	5.72426e-06	1.02516e-05	5	others
chr6	425144	425263	yes	0.78	0.88	-0.1	2.63e-12	9.17844e-12	15	genebody	FANCA	chr12	1455336	1455355	no	0.81	1	-0.19	4.8e-10	1.29095e-09	5	genebody	AZI1	chr2	157334727	157334766	no	0.51	0.72	-0.21	1.77e-10	8.70479e-10	9	others
chr6	449299	449600	yes	0.73	0.87	-0.14	1.03e-12	3.85799e-12	23	genebody	C16orf7	chr12	1507927	1507940	no	0.05	1	-0.95	7.21e-10	1.87051e-09	5	genebody	AATK	chr2	157522748	157522838	no	0.68	0.51	0.17	5.85348e-05	8.18837e-05	12	others
chr6	1037072	1037109	yes	0.82	0.92	-0.1	9.24e-07	1.26147e-06	10	genebody	CBFA2T3	chr12	1520056	1520093	no	0.42	0.83	-0.41	8.85e-17	5.99859e-16	7	genebody	BAIAP2	chr2	157575674	157575783	no	0.29	0.74	-0.45	6.19281e-08	1.87873e-07	9	others
chr6	1067689	1067743	yes	0.7	0.89	-0.19	7.04e-09	1.35947e-08	5	genebody	GALNS	chr12	1533550	1533662	no	0.59	0.79	-0.2	3.32e-12	1.25492e-11	18	genebody	BAIAP2	chr2	157582477	157582496	no	0.75	0.51	0.24	6.73501e-07	1.55772e-06	6	others
chr6	1800498	1800524	yes	0.64	0.87	-0.23	1.34e-10	3.48575e-10	7	genebody	JPH3	chr12	1543499	1543525	no	0.52	0.73	-0.21	9.89e-09	2.10328e-08	5	genebody	BAIAP2	chr2	157584161	157584229	no	0.73	0.4	0.33	6.54378e-14	5.42014e-13	6	others
chr6	1800905	1801034	yes	0.42	0.58	-0.16	3.16e-05	3.58282e-05	19	genebody	JPH3	chr12	1563450	1563514	no	0.81	0.88	-0.07	0.00274812	0.00279071	8	genebody	BAIAP2	chr2	157631499	157631525	no	0.99	0.82	0.17	2.52119e-06	4.89843e-06	7	others
chr6	1817355	1817378	yes	0.61	0.89	-0.28	5.72e-14	2.628e-13	5	genebody	JPH3	chr12	1905040	1905095	no	0.54	0.77	-0.23	4.85e-10	1.30081e-09	12	genebody	ENDOV	chr2	157679917	157680039	no	0.86	0.79	0.07	0.00115929	0.00126917	11	others
chr6	2785866	2786006	yes	0.82	0.94	-0.12	3.57e-10	8.57429e-10	8	genebody	MTHFSD	chr12	2107320	2107362	no	0.66	0.28	0.38	3.92e-11	1.25605e-10	7	genebody	RNF213	chr2	158081585	158081677	no	0.36	0.49	-0.13	0.000551568	0.000639433	10	others
chr6	2786336	2786389	yes	0.8	0.94	-0.14	1.83e-09	3.89372e-09	8	genebody	MTHFSD	chr12	2227553	2228129	no	0.63	0.43	0.2	9.36e-11	2.83334e-10	18	genebody	CARD14	chr3	1383	1444	no	0.4	0.76	-0.36	1.28512e-07	3.68557e-07	5	others
chr6	3562759	3562769	yes	0.88	0.72	0.16	0.00217815	0.00220718	5	genebody	KIAA0182	chr12	2249435	2249504	no	0.33	0.53	-0.2	0.00355881	0.00360241	5	genebody	CARD14	chr3	767094	767171	no	0.71	0.86	-0.15	0.000682057	0.000775708	9	others
chr6	3571952	3571986	yes	0.82	0.68	0.14	0.000122641	0.000132427	5	genebody	KIAA0182	chr12	2343008	2343040	no	0.95	0.84	0.11	0.000210258	0.000228928	5	genebody	GAA	chr3	1201786	1201835	no	0.63	0.87	-0.24	2.2633e-08	7.59865e-08	6	others
chr6	3605971	3606043	yes	0.21	0.08	0.13	5.7e-05	6.31699e-05	8	genebody	KIAA0182	chr12	3313147	3313343	no	0.31	0.4	-0.09	5.82e-05	6.67261e-05	20	genebody	TIMP2	chr3	1243715	1243768	no	0.78	0.63	0.15	7.56215e-05	0.000102927	9	others
chr6	3643347	3643370	yes	0.77	0.35	0.42	4.83e-14	2.2397e-13	5	genebody	KIAA0182	chr12	3320066	3320137	no	0.37	0.59	-0.22	6.15e-09	1.36268e-08	12	genebody	TIMP2	chr3	1376814	1376840	no	0.76	0.57	0.19	0.000813943	0.00091496	7	others
chr6	4171810	4171836	yes	0.72	0.92	-0.2	2.58e-09	5.35172e-09	8	genebody	KIAA0513	chr12	4066894	4066985	no	0.16	0.32	-0.16	4.17e-07	6.64462e-07	10	genebody	SEPT9	chr3	4014843	4014857	no	0.42	0.66	-0.24	0.000131949	0.000169341	5	others
chr6	4184581	4184590	yes	0.55	0.83	-0.28	2.88e-08	5.02188e-08	5	genebody	KIAA0513	chr12	4073616	4073725	no	0.83	0.91	-0.08	0.00593261	0.00595927	9	genebody	SEPT9	chr3	4015573	4015677	no	0	0.49	-0.49	3.94021e-25	8.55297e-24	5	others
chr6	4217673	4217697	yes	0.83	0.96	-0.13	2.42e-09	5.04651e-09	8	genebody	ZDHHC7	chr12	4078482	4078595	no	0.17	0.48	-0.31	2.34e-06	3.27342e-06	8	genebody	SEPT9	chr3	4064718	4064830	no	0.56	0.7	-0.14	2.38445e-05	3.64766e-05	9	others
chr6	4229775	4230133	yes	0.61	0.45	0.16	3.12e-11	9.13098e-11	40	genebody	ZDHHC7	chr12	4080986	4081086	no	0.08	0.31	-0.23	0.000169736	0.000186572	5	genebody	SEPT9	chr3	4699104	4699214	no	0.46	0.7	-0.24	1.96803e-13	1.5201e-12	6	others
chr6	4428400	4428503	yes	0.75	0.84	-0.09	1.19e-09	2.62045e-09	17	genebody	CRISPLD2	chr12	4092287	4092355	no	0.25	0.48	-0.23	8.92e-07	1.33774e-06	7	genebody	SEPT9	chr3	4737405	4737532	no	0.56	0.67	-0.11	0.00165215	0.00177177	10	others
chr6	4444856	4444882	yes	0.51	0.14	0.37	0.000201756	0.000214647	5	genebody	CRISPLD2	chr12	4111385	4111552	no	0.6	0.75	-0.15	0.00069219	0.000724598	11	genebody	SEPT9	chr3	4738473	4738592	no	0.61	0.76	-0.15	8.25927e-07	1.84724e-06	5	others
chr6	4666498	4666588	yes	0.72	0.84	-0.12	7.63e-12	2.46918e-11	10	genebody	ATP2C2	chr12	4114226	4114240	no	0.83	0.61	0.22	5.15e-05	5.93377e-05	5	genebody	SEPT9	chr3	6626769	6626913	no	0.18	0.31	-0.13	7.88902e-05	0.000107029	10	others
chr6	7032505	7032544	yes	0.47	0.92	-0.45	4.59e-25	7.56387e-24	6	genebody	PLCG2	chr12	4124766	4124910	no	0.24	0.38	-0.14	1.53e-07	2.64416e-07	16	genebody	SEPT9	chr3	10897511	10897563	no	0.78	0.62	0.16	1.13996e-06	2.43669e-06	9	others
chr6	7248821	7248941	yes	0.76	0.83	-0.07	0.000411424	0.000429953	16	genebody	CMIP	chr12	4139701	4139885	no	0.95	0.78	0.17	9.85e-08	1.77021e-07	10	genebody	SEPT9	chr3	16502388	16502397	no	0.78	0.47	0.31	4.63894e-05	6.62931e-05	5	others
chr6	12265540	12265590	yes	0.26	0.56	-0.3	3.73e-07	5.3657e-07	9	genebody	CTRB2	chr12	4147832	4147954	no	0.26	0.5	-0.24	1.33e-08	2.78524e-08	9	genebody	SEPT9	chr3	31640059	31640105	no	0.61	0.8	-0.19	5.19105e-09	1.99254e-08	5	others
chr6	12849999	12850040	yes	0.74	0.93	-0.19	1.61e-06	2.12758e-06	11	genebody	FA2H	chr12	4148778	4148963	no	0.19	0.41	-0.22	1.38e-14	7.19314e-14	23	genebody	SEPT9	chr3	32573890	32573901	no	0.86	0.96	-0.1	1.74889e-05	2.76268e-05	5	others
chr6	13528934	13529033	yes	0.78	0.9	-0.12	1.06e-07	1.69463e-07	16	genebody	VAC14	chr12	4217525	4217629	no	0.16	0.35	-0.19	9.63e-07	1.43784e-06	8	genebody	SEC14L1	chr3	41952977	41953104	no	0.38	0.52	-0.14	2.12808e-05	3.29551e-05	22	others
chr6	17576906	17577023	yes	0.62	0.83	-0.21	1.98e-08	3.54085e-08	12	genebody	CCDC135	chr12	4231958	4232259	no	0.6	0.47	0.13	1.06e-05	1.33213e-05	13	genebody	SEC14L1	chr3	42833388	42833413	no	0.28	0.12	0.16	8.15288e-05	0.000110134	6	others
chr6	17660989	17661148	yes	0.77	0.86	-0.09	0.00013152	0.000141618	13	genebody	GPR56	chr12	4393694	4393713	no	0.91	0.61	0.3	1.66e-10	4.84478e-10	5	genebody	MGAT5B	chr3	44519067	44519101	no	0.85	0.65	0.2	0.000189912	0.000237202	7	others
chr6	17750352	17750478	yes	0.44	0.35	0.09	2.9e-10	7.09352e-10	20	genebody	KIFC3	chr12	4418203	4418235	no	0.79	0.56	0.23	2.08e-05	2.50868e-05	5	genebody	MGAT5B	chr3	47943058	47943103	no	0.25	0.64	-0.39	8.89551e-07	1.9822e-06	7	others
chr6	25075204	25075259	yes	0.67	0.79	-0.12	1.18e-05	1.39895e-05	5	genebody	NOL3	chr12	5001086	5001173	no	0.49	0.75	-0.26	8.85e-08	1.60418e-07	11	genebody	UBE2O	chr3	51073275	51073390	no	0.78	0.86	-0.08	0.00177128	0.00188986	10	others
chr6	26131795	26131878	yes	0.85	0.94	-0.09	9.59e-08	1.54239e-07	7	genebody	SMPD3	chr12	5203941	5204273	no	0.8	0.89	-0.09	7.91e-09	1.7154e-08	28	genebody	RNF157	chr3	57869924	57869949	no	0.17	0.2	-0.03	6.74878e-08	2.02786e-07	6	others
chr6	30225151	30225183	yes	0.42	0.6	-0.18	6.26e-07	8.74215e-07	9	genebody	SALL1	chr12	5382605	5382692	no	0.87	0.91	-0.04	0.00940876	0.00941371	21	genebody	CDK3	chr3	103474997	103475006	no	0.61	0.71	-0.1	8.58866e-05	0.000115896	7	others
chr6	38718621	38718701	yes	0.74	0.9	-0.16	1.4e-11	4.34307e-11	12	genebody	CEBPG	chr12	5533390	5533450	no	0.18	0.35	-0.17	8.62e-06	1.0943e-05	6	genebody	UNC13D	chr3	108186326	108186397	no	0.37	0.09	0.28	2.7676e-10	1.33502e-09	11	others
chr6	38736243	38736266	yes	0.92	0.69	0.23	1.01e-05	1.20229e-05	5	genebody	PEPD	chr12	5590481	5590517	no	0.46	0.73	-0.27	6.17e-17	4.26095e-16	8	genebody	GALK1	chr3	120847163	120847195	no	0.4	0.56	-0.16	0.00286764	0.00298131	5	others
chr6	40107832	40108082	yes	0.81	0.87	-0.06	0.00225553	0.00228479	13	genebody	LGI4	chr12	5591929	5591956	no	0.62	0.81	-0.19	8.81e-07	1.32151e-06	6	genebody	GALK1	chr3	134004415	134004430	no	0.96	0.86	0.1	0.000514462	0.000600285	5	others
chr6	42189125	42189177	yes	0.01	0.23	-0.22	1.4e-21	1.69002e-20	9	genebody	ZFP30	chr12	5650809	5651060	no	0.56	0.78	-0.22	3.19e-16	2.00189e-15	28	genebody	SAP30BP	chr3	134004447	134004516	no	0.38	0.55	-0.17	1.10807e-07	3.22184e-07	6	others
chr6	43133492	43133565	yes	0.5	0.85	-0.35	4.87e-45	2.30807e-43	26	genebody	CAPN12	chr12	5651790	5652087	no	0.17	0.47	-0.3	2.62e-14	1.31769e-13	17	genebody	SAP30BP	chr3	140340113	140340185	no	0.37	0.56	-0.19	2.36105e-05	3.61625e-05	10	others
chr6	44415137	44415180	yes	0.77	0.91	-0.14	5.96e-18	4.76503e-17	9	genebody	HIPK4	chr12	6028441	6028456	no	0.95	0.85	0.1	0.000279555	0.000301529	5	genebody	GGA3	chr3	140741023	140741064	no	0.04	0.23	-0.19	2.95964e-06	5.68016e-06	5	others
chr6	44645175	44645228	yes	0.47	0.28	0.19	3.2e-13	1.29447e-12	10	genebody	ITPKC	chr12	6406505	6406741	no	0.7	0.58	0.12	4.93e-06	6.49137e-06	19	genebody	TMEM104	chr3	140857422	140857503	no	0.39	0.64	-0.25	8.04776e-10	3.61862e-09	13	others
chr6	44645300	44645333	yes	0.58	0.39	0.19	2.5e-07	3.71003e-07	5	genebody	ITPKC	chr12	6413551	6413789	no	0.25	0.42	-0.17	4.83e-05	5.58623e-05	9	genebody	TMEM104	chr3	140862841	140862871	no	0.75	0.51	0.24	3.79111e-05	5.51792e-05	5	others
chr6	45776149	45776319	yes	0.16	0.25	-0.09	2.2e-07	3.30087e-07	20	genebody	GRIK5	chr12	6457042	6457135	no	0.16	0.71	-0.55	1.01e-25	1.6922e-24	9	genebody	SLC9A3R1	chr4	1243609	1243630	no	0.82	0.71	0.11	3.36626e-05	4.96849e-05	6	others
chr6	46443383	46443442	yes	0.84	0.71	0.13	2.13e-07	3.20443e-07	14	genebody	KCNN4	chr12	6876570	6876688	no	0.75	0.63	0.12	8.53e-06	1.08577e-05	7	genebody	TTYH2	chr4	1721543	1721571	no	0.83	0.65	0.18	0.000564277	0.000651766	5	others
chr6	47033220	47033328	yes	0.88	0.95	-0.07	1.18e-11	3.72625e-11	20	genebody	PVR	chr12	7869059	7869143	no	0.76	0.58	0.18	9.48e-09	2.02722e-08	10	genebody	SDK2	chr4	2938075	2938260	no	0.8	0.7	0.1	4.03482e-06	7.42666e-06	22	others
chr6	47576746	47577400	yes	0.47	0.58	-0.11	3.99e-15	2.15874e-14	85	genebody	CCDC61	chr12	8400357	8400389	no	0.99	0.83	0.16	8.46e-07	1.27368e-06	5	genebody	SLC39A11	chr4	2951259	2951274	no	0.59	0.74	-0.15	4.03572e-05	5.82681e-05	5	others
chr6	47880348	47880391	yes	0.72	0.85	-0.13	4.42e-13	1.7529e-12	10	genebody	PRKD2	chr12	12231681	12231712	no	0.87	0.77	0.1	0.000343596	0.000367165	6	genebody	ARSG	chr4	3716176	3716266	no	0.45	0.59	-0.14	0.0001244	0.000160635	5	others
chr6	48717783	48717870	yes	0.65	0.84	-0.19	5.5e-12	1.82901e-11	16	genebody	ZNF541	chr12	12234028	12234072	no	0.6	0.84	-0.24	3.73e-13	1.62419e-12	8	genebody	ARSG	chr4	3849757	3849791	no	0.9	0.55	0.35	2.97191e-07	7.65159e-07	6	others
chr6	48718009	48718201	yes	0.68	0.78	-0.1	1.26e-09	2.76836e-09	27	genebody	ZNF541	chr12	12245433	12245590	no	0.16	0.41	-0.25	8.67e-07	1.30319e-06	7	genebody	ARSG	chr4	3972700	3972725	no	0.72	0.84	-0.12	0.000607714	0.000696823	7	others
chr6	48749357	48749788	yes	0.67	0.82	-0.15	2.44e-27	4.78636e-26	37	genebody	NAPA	chr12	12246142	12246255	no	0.06	0.37	-0.31	1.08e-08	2.2791e-08	7	genebody	ARSG	chr4	6116797	6116848	no	0.61	0.34	0.27	1.55432e-06	3.21858e-06	5	others
chr6	49255849	49256228	yes	0.56	0.64	-0.08	8.52e-09	1.62345e-08	56	genebody	C19orf68	chr12	13153069	13153308	no	0.57	0.75	-0.18	6.44e-10	1.68282e-09	21	genebody	APOH	chr4	6806937	6807021	no	0.81	0.66	0.15	4.78481e-11	2.59659e-10	9	others
chr6	49262198	49262244	yes	0.57	0.47	0.1	0.00099843	0.00102304	16	genebody	C19orf68	chr12	15139906	15139970	no	0.88	0.11	0.77	7.34e-05	8.33082e-05	5	genebody	DDX42	chr4	6932209	6932249	no	0.88	0.67	0.21	2.18871e-05	3.37281e-05	5	others
chr6	49540456	49540542	yes	0.69	0.88	-0.19	6.67e-18	5.30844e-17	20	genebody	CYTH2	chr12	15213420	15213633	no	0.73	0.51	0.22	1.16e-17	8.85366e-17	11	genebody	LIMD2	chr4	6987133	6987149	no	0.36	0.6	-0.24	0.000129957	0.000166955	5	others
chr6	49912240	49912304	yes	0.82	0.94	-0.12	2.68e-09	5.54788e-09	12	genebody	PLEKHA4	chr12	18207733	18207779	no	0.91	0.78	0.13	9.85e-05	0.000110547	7	genebody	ARHGAP27	chr4	10599782	10599824	no	0.63	0.76	-0.13	0.00451763	0.00462415	8	others
chr6	50056739	50056791	yes	0.76	0.86	-0.1	1.85e-08	3.33687e-08	10	genebody	NTF4	chr12	18547014	18547047	no	0.8	0.7	0.1	0.00239937	0.00244308	7	genebody	PLCD3	chr4	11160743	11160768	no	0.62	0.33	0.29	5.2954e-07	1.25318e-06	5	others
chr6	50320250	50320301	yes	0.51	0.24	0.27	4.08e-06	5.10479e-06	8	genebody	FCGRT	chr12	18598096	18598133	no	0.35	0.62	-0.27	9.11e-11	2.77065e-10	7	genebody	DCAKD	chr4	12536527	12536572	no	0.4	0.56	-0.16	0.00198977	0.00210869	5	others
chr6	50349246	50349396	yes	0.74	0.9	-0.16	2.04e-07	3.08212e-07	7	genebody	NOSIP	chr12	19243450	19243483	no	0.57	0.76	-0.19	8.87e-06	1.12496e-05	10	genebody	ITGA2B	chr4	12639005	12639102	no	0.8	0.69	0.11	0.00348234	0.00359957	8	others
chr6	51093419	51093492	yes	0.62	0.87	-0.25	3.65e-16	2.3008e-15	15	genebody	NR1H2	chr12	19532457	19532501	no	0.28	0.51	-0.23	4.94e-07	7.74192e-07	7	genebody	MPP3	chr4	50266196	50266248	no	0.83	0.77	0.06	8.92474e-12	5.3762e-11	9	others
chr6	51118211	51118244	yes	0.86	0.95	-0.09	4.03e-08	6.91656e-08	14	genebody	POLD1	chr12	20235057	20235246	no	0.74	0.89	-0.15	1.85e-16	1.18831e-15	12	genebody	AOC3	chr4	50266754	50266778	no	0.71	0.64	0.07	3.09819e-10	1.48313e-09	6	others
chr6	51118554	51118644	yes	0.67	0.5	0.17	1.37e-09	2.98614e-09	10	genebody	POLD1	chr12	20888556	20888717	no	0.59	0.72	-0.13	0.000171608	0.000188521	9	genebody	KCNH4	chr4	50267918	50267941	no	0.88	0.84	0.04	1.52954e-07	4.29007e-07	8	others
chr6	51168805	51168891	yes	0.61	0.38	0.23	1.56e-08	2.85167e-08	12	genebody	C19orf63	chr12	20914094	20914270	no	0.27	0.53	-0.26	9.49e-13	3.90479e-12	12	genebody	RAB5C	chr4	50268046	50268076	no	0.82	0.76	0.06	1.79662e-18	2.51328e-17	8	others
chr6	51652615	51652861	yes	0.77	0.85	-0.08	7.55e-15	3.91329e-14	26	genebody	IGLON5	chr12	20921573	20921600	no	0.72	0.92	-0.2	1.47e-06	2.1257e-06	6	genebody	RAB5C	chr4	50268244	50268256	no	0.95	0.9	0.05	4.01656e-07	9.81913e-07	5	others
chr6	53411468	53411569	yes	0.47	0.34	0.13	6.68e-08	1.10355e-07	16	genebody	LENG9	chr12	21050912	21050940	no	0.88	0.79	0.09	0.000410796	0.000437132	8	genebody	CNP	chr4	50268666	50268699	no	0.88	0.76	0.12	7.018e-12	4.40775e-11	9	others
chr6	54291405	54291446	yes	0.62	0.79	-0.17	2.8e-08	4.89726e-08	8	genebody	DNAAF3	chr12	23553970	23554068	no	0.64	0.86	-0.22	3.99e-06	5.34914e-06	5	genebody	PLXDC1	chr4	50280158	50280178	no	0.34	0.41	-0.07	1.99561e-35	5.71016e-34	6	others
chr6	54420999	54421014	yes	0.85	0.62	0.23	4.32e-16	2.69876e-15	5	genebody	TMEM86B	chr12	23838124	23838265	no	0.45	0.59	-0.14	1.43e-14	7.45707e-14	44	genebody	TBKBP1	chr4	50280188	50280200	no	0.13	0.26	-0.13	2.06682e-202	2.36556e-200	5	others
chr6	55753882	55754125	yes	0.28	0.12	0.16	1.19e-27	2.37477e-26	78	genebody	ZSCAN5C	chr12	23950314	23950331	no	0.76	0.51	0.25	5.46e-08	1.0226e-07	7	genebody	OSBPL7	chr4	50280258	50280277	no	0.46	0.52	-0.06	5.9015e-63	2.97199e-61	5	others
chr6	55754245	55754391	yes	0.27	0.13	0.14	3.69e-07	5.3225e-07	21	genebody	ZSCAN5C	chr12	25177072	25177339	no	0.11	0.28	-0.17	2.04e-18	1.68646e-17	24	genebody	IGF2BP1	chr4	50282928	50282945	no	0.59	0.44	0.15	7.88826e-05	0.000107029	5	others
chr6	56151115	56151185	yes	0.74	0.89	-0.15	3.82e-12	1.3054e-11	17	genebody	ZNF71	chr12	27035101	27035442	no	0.45	0.77	-0.32	3.06e-08	6.01809e-08	15	genebody	CACNA1G	chr4	50285006	50285032	no	0.8	0.77	0.03	1.02471e-42	3.48678e-41	9	others
chr6	57303276	57303332	yes	0.74	0.9	-0.16	1.16e-10	3.03909e-10	10	genebody	ZNF606	chr12	35853881	35853926	no	0.29	0.46	-0.17	6.66e-09	1.46339e-08	10	genebody	TEX14	chr4	50285212	50285242	no	0.78	0.68	0.1	2.29921e-52	9.33775e-51	6	others
chr6	57304058	57304206	yes	0.32	0.44	-0.12	1.17e-05	1.38887e-05	15	genebody	ZNF606	chr12	35854758	35854851	no	0.94	0.79	0.15	2.38e-09	5.66797e-09	9	genebody	TEX14	chr4	50285283	50285311	no	0.74	0.69	0.05	7.50413e-46	2.62436e-44	9	others
chr6	57503267	57503387	yes	0.84	0.95	-0.11	1.04e-14	5.30111e-14	27	genebody	ZNF274	chr12	40831359	40831497	no	0.33	0.63	-0.3	8.7e-08	1.57918e-07	10	genebody	HNF1B	chr4	61549326	61549412	no	0.23	0.38	-0.15	0.00115404	0.00126452	7	others
chr6	58285672	58285749	yes	0.68	0.83	-0.15	9.33e-22	1.15847e-20	33	genebody	ANKRD65	chr12	41702674	41702683	no	0.73	0.93	-0.2	0.00022852	0.000248102	5	genebody	RFFL	chr4	81554877	81554886	no	0.82	0.97	-0.15	1.52677e-08	5.30996e-08	6	others
chr6	58285830	58285881	yes	0.69	0.83	-0.14	3.92e-11	1.1252e-10	19	genebody	ANKRD65	chr12	45205080	45205182	no	0.84	0.67	0.17	1.9e-05	2.3003e-05	8	genebody	RAB11FIP4	chr4	85250510	85250535	no	0.3	0.15	0.15	0.000665938	0.000759434	5	others
chr6	58388252	58388367	yes	0.73	0.8	-0.07	2.21e-05	2.53797e-05	25	genebody	PRKCZ	chr12	45260703	45260878	no	0.96	0.71	0.25	3.9e-10	1.06614e-09	8	genebody	RAB11FIP4	chr4	99225152	99225292	no	0.72	0.57	0.15	0.00092988	0.0010342	10	others
chr6	58397129	58397250	yes	0.85	0.92	-0.07	3.87e-12	1.31731e-11	28	genebody	PRKCZ	chr12	45289950	45290608	no	0.87	0.7	0.17	5.43e-15	2.99357e-14	19	genebody	RAB11FIP4	chr4	116083537	116083586	no	0.08	0.23	-0.15	0.000303713	0.000365909	12	others
chr6	58400819	58400910	yes	0.74	0.86	-0.12	1.64e-09	3.53036e-09	14	genebody	PRKCZ	chr12	45959650	45959758	no	0.11	0.4	-0.29	2.44e-15	1.38238e-14	10	genebody	KSR1	chr4	116665035	116665126	no	0.4	0.26	0.14	0.00844781	0.00849504	5	others
chr6	58442381	58442612	yes	0.74	0.87	-0.13	2.08e-11	6.27496e-11	20	genebody	PRKCZ	chr12	46003948	46004126	no	0.21	0.44	-0.23	6.07e-14	2.91321e-13	15	genebody	LGALS9C	chr4	118651761	118651855	no	0.56	0.29	0.27	3.87958e-07	9.5585e-07	6	others
chr6	58443973	58444732	yes	0.56	0.74	-0.18	1.83e-94	2.10936e-92	115	genebody	PRKCZ	chr12	46825964	46826099	no	0.61	0.78	-0.17	6.53e-14	3.1048e-13	14	genebody	SPAG5	chr4	118804583	118804591	no	0.72	0.49	0.23	1.03909e-10	5.38362e-10	5	others
chr6	58447623	58448011	yes	0.76	0.89	-0.13	7.3e-10	1.66859e-09	21	genebody	PRKCZ	chr12	47722515	47722712	no	0.82	0.9	-0.08	1.13e-07	2.00486e-07	16	genebody	GIT1	chr4	121293787	121293900	no	0.44	0.31	0.13	5.53798e-05	7.80749e-05	9	others
chr6	58455693	58455753	yes	0.73	0.88	-0.15	1.01e-06	1.36552e-06	10	genebody	PRKCZ	chr12	49682156	49682203	no	0.64	0.85	-0.21	1.13e-06	1.66763e-06	10	genebody	SLC43A2	chr4	136908752	136908765	no	0.54	0.93	-0.39	5.26939e-14	4.42277e-13	5	others
chr6	58840495	58840717	yes	0.74	0.91	-0.17	1.12e-18	9.80699e-18	26	genebody	MMEL1	chr12	49691786	49691929	no	0.48	0.82	-0.34	3.8e-38	1.62454e-36	16	genebody	SLC43A2	chr4	137018744	137018761	no	0.62	0.38	0.24	1.52998e-07	4.29007e-07	6	others
chr6	59565568	59565641	yes	0.7	0.48	0.22	2.15e-16	1.40139e-15	10	genebody	PRDM16	chr12	50039616	50039640	no	0.78	0.58	0.2	5.24e-05	6.03359e-05	5	genebody	SMG6	chr4	138701530	138701665	no	0.64	0.24	0.4	5.94427e-11	3.14447e-10	12	others
chr6	59569757	59569950	yes	0.54	0.36	0.18	1.34e-13	5.77543e-13	16	genebody	PRDM16	chr12	50143737	50143905	no	0.29	0.8	-0.51	5.11e-05	5.90028e-05	6	genebody	SMG6	chr4	139091866	139091972	no	0.56	0.72	-0.16	5.04104e-09	1.94683e-08	10	others
chr6	59574437	59574489	yes	0.95	0.69	0.26	7.24e-12	2.34861e-11	11	genebody	PRDM16	chr12	50855142	50855150	no	0.95	0.11	0.84	1.07e-09	2.70043e-09	5	genebody	RAP1GAP2	chr4	140457017	140457037	no	0.79	0.91	-0.12	0.000163285	0.000206816	7	others
chr6	59633959	59633987	yes	0.67	0.85	-0.18	2.27e-12	8.00958e-12	10	genebody	PRDM16	chr12	52134088	52134115	no	0.76	0.49	0.27	8.29e-05	9.37273e-05	5	genebody	ANKFY1	chr4	141746123	141746195	no	0.85	0.73	0.12	1.86655e-05	2.93016e-05	12	others
chr6	59640916	59641129	yes	0.32	0.5	-0.18	4.05e-09	8.10355e-09	24	genebody	PRDM16	chr12	52473459	52473562	no	0.46	0.63	-0.17	2.8e-10	7.88428e-10	11	genebody	SPNS2	chr5	4613	4627	no	0.01	0.22	-0.21	6.71716e-26	1.51016e-24	6	others
chr6	59694632	59694841	yes	0.08	0.21	-0.13	1.12e-16	7.57179e-16	52	genebody	PRDM16	chr12	52485514	52485865	no	0.19	0.3	-0.11	2.87e-10	8.06674e-10	32	genebody	SPNS2	chr5	5447	5501	no	0.84	0.73	0.11	3.99914e-09	1.56851e-08	13	others
chr6	61660035	61660171	yes	0.67	0.88	-0.21	4.43e-06	5.51104e-06	7	genebody	NPHP4	chr12	52499911	52500304	no	0.56	0.75	-0.19	2.23e-14	1.13821e-13	16	genebody	MYBBP1A	chr5	336599	336640	no	0.41	0.63	-0.22	1.9619e-07	5.28916e-07	6	others
chr6	62378758	62378774	yes	0.64	0.78	-0.14	5.13e-05	5.70277e-05	6	genebody	ZBTB48	chr12	54285338	54285469	no	0.42	0.59	-0.17	3.18e-07	5.17987e-07	10	genebody	ARRB2	chr5	352821	352859	no	0.56	0.71	-0.15	1.93019e-09	8.10037e-09	6	others
chr6	63746674	63746757	yes	0.8	0.92	-0.12	6.82e-13	2.61526e-12	16	genebody	ENO1	chr12	54989155	54989221	no	0.3	0.56	-0.26	1.7e-12	6.66583e-12	16	genebody	ZBTB4	chr5	588418	588470	no	0.84	0.71	0.13	0.0088344	0.00886963	5	others
chr6	64042451	64042530	yes	0.83	0.93	-0.1	2.2e-07	3.30103e-07	17	genebody	PIK3CD	chr12	57361964	57361997	no	0.56	0.86	-0.3	1.96e-07	3.32264e-07	6	genebody	USP43	chr5	1534064	1534138	no	0.13	0.92	-0.79	7.92436e-07	1.78475e-06	5	others
chr6	64127862	64127897	yes	0.85	0.64	0.21	0.000285481	0.000300785	5	genebody	TMEM201	chr12	62226205	62226241	no	0.26	0.43	-0.17	3.69e-05	4.31666e-05	5	genebody	FAM211A	chr5	1703729	1703735	no	0.84	0.93	-0.09	0.000212096	0.000263082	5	others
chr6	64130016	64130032	yes	0.69	0.9	-0.21	8.3e-11	2.23345e-10	6	genebody	TMEM201	chr12	62332002	62332028	no	0.71	0.84	-0.13	0.00144833	0.00148747	5	genebody	CENPV	chr5	1705781	1705862	no	0.18	0.42	-0.24	2.76925e-05	4.14071e-05	6	others
chr6	74770997	74771035	yes	0.59	0.73	-0.14	3.03e-06	3.86181e-06	10	genebody	EPHB2	chr12	62345586	62345645	no	0.26	0.63	-0.37	1.76e-09	4.28963e-09	5	genebody	PIGL	chr5	2812518	2812586	no	0.22	0.59	-0.37	6.98417e-17	8.37436e-16	10	others
chr6	74906747	74907023	yes	0.79	0.93	-0.14	1.71e-11	5.2222e-11	13	genebody	LACTBL1	chr12	62643142	62643313	no	0.49	0.65	-0.16	2.84e-11	9.33489e-11	16	genebody	ALDH3A1	chr5	3114404	3114432	no	0.65	0.34	0.31	2.57466e-05	3.88358e-05	5	others
chr6	74907189	74907469	yes	0.77	0.88	-0.11	4.97e-53	3.08495e-51	38	genebody	LACTBL1	chr12	62939285	62939464	no	0.42	0.59	-0.17	1.72e-28	3.88728e-27	24	genebody	SLC5A10	chr5	4102068	4102163	no	0.68	0.83	-0.15	2.54756e-06	4.94203e-06	8	others
chr6	78327614	78327650	yes	0.63	0.82	-0.19	1.16e-17	8.91961e-17	8	genebody	FGR	chr12	62940290	62940426	no	0.53	0.7	-0.17	3.06e-14	1.52239e-13	16	genebody	SLC5A10	chr5	14619985	14620004	no	0.37	0.84	-0.47	3.41112e-19	5.16419e-18	5	others
chr6	78563583	78563790	yes	0.69	0.83	-0.14	8.64e-07	1.18309e-06	17	genebody	C1orf38	chr12	62942624	62942974	no	0.59	0.75	-0.16	7.32e-13	3.06709e-12	20	genebody	SLC5A10	chr5	43492007	43492023	no	0.64	0.86	-0.22	2.59936e-77	1.48754e-75	5	others
chr6	145472411	145472453	yes	0.41	0.69	-0.28	8.48e-11	2.28056e-10	9	genebody	PCSK9	chr12	62943362	62943389	no	0.71	0.86	-0.15	2.04e-07	3.44719e-07	10	genebody	SLC5A10	chr5	43493857	43493879	no	0.55	0.34	0.21	1.38612e-08	4.8883e-08	6	others
chr6	146500749	146500783	yes	0.34	0.49	-0.15	1.92e-06	2.52171e-06	7	genebody	DMRTB1	chr12	62953860	62953919	no	0.17	0.36	-0.19	3.53e-10	9.69953e-10	11	genebody	FAM83G	chr6	676006	676025	no	0.29	0.18	0.11	5.73835e-05	8.0452e-05	6	others
chr6	146612760	146612881	yes	0.65	0.75	-0.1	1.57e-26	2.8978e-25	31	genebody	LRP8	chr12	62954346	62954839	no	0.57	0.73	-0.16	2.29e-27	4.61116e-26	57	genebody	FAM83G	chr6	865217	865350	no	0.23	0.28	-0.05	1.12759e-255	1.41964e-253	25	others
chr6	152920916	152921235	yes	0.78	0.92	-0.14	3.39e-32	9.18434e-31	28	genebody	MAST2	chr12	62956179	62956414	no	0.25	0.4	-0.15	7.18e-09	1.57037e-08	14	genebody	FAM83G	chr6	869315	869337	no	0.24	0.28	-0.04	8.74712e-21	1.46835e-19	8	others
chr6	152923133	152923168	yes	0.69	0.87	-0.18	4.68e-08	7.90813e-08	7	genebody	MAST2	chr13	35505429	35505461	no	0.77	0.89	-0.12	7.86e-06	1.00477e-05	8	genebody	CDHR4	chr6	869771	869809	no	0.2	0.23	-0.03	2.64929e-29	6.67092e-28	12	others
chr6	152923354	152923457	yes	0.65	0.74	-0.09	2.98e-05	3.38231e-05	16	genebody	MAST2	chr13	38964598	38964624	no	0.86	0.56	0.3	3.52e-08	6.8339e-08	5	genebody	CACNA1D	chr6	874626	875108	no	0.21	0.24	-0.03	1.14172e-87	7.18711e-86	80	others
chr6	152923583	152923597	yes	0.38	0.72	-0.34	7.5e-13	2.86219e-12	5	genebody	MAST2	chr13	59774574	59774685	no	0.91	0.73	0.18	0.000716766	0.000748881	5	genebody	SHQ1	chr6	2544060	2544096	no	0.97	0.9	0.07	4.8429e-05	6.88173e-05	5	others
chr6	154033483	154033592	yes	0.26	0.41	-0.15	2.64e-12	9.21908e-12	30	genebody	BEST4	chr13	73222136	73222189	no	0.79	0.94	-0.15	0.000252617	0.000273249	5	genebody	CIDEC	chr6	2689810	2689864	no	0.68	0.48	0.2	0.000722743	0.000819022	5	others
chr6	154033823	154034020	yes	0.6	0.7	-0.1	1.53e-07	2.36727e-07	25	genebody	BEST4	chr13	77785822	77785847	no	0.72	0.83	-0.11	0.00293707	0.00298099	6	genebody	XPC	chr6	3078627	3078732	no	0.51	0.35	0.16	0.00464769	0.00475341	6	others
chr6	155424391	155424490	yes	0.79	0.91	-0.12	6.79e-10	1.56372e-09	12	genebody	WDR65	chr13	78053443	78053601	no	0.22	0.41	-0.19	3.36e-06	4.56351e-06	9	genebody	WNT7A	chr6	3116109	3116179	no	0.84	0.77	0.07	0.00121792	0.00132073	11	others
chr6	157244724	157244815	yes	0.88	0.94	-0.06	1.17e-08	2.1838e-08	21	genebody	SLFNL1	chr13	78982514	78982551	no	0.13	0.26	-0.13	6.94e-05	7.90123e-05	6	genebody	IQSEC1	chr6	3769853	3769869	no	0.83	0.97	-0.14	4.71877e-07	1.1316e-06	5	others
chr6	157244859	157244897	yes	0.88	0.96	-0.08	7.26e-08	1.19423e-07	12	genebody	SLFNL1	chr13	103725268	103725301	no	0.83	0.86	-0.03	1.37e-07	2.39385e-07	6	genebody	SLC33A1	chr6	3875024	3875047	no	0.79	0.39	0.4	1.2718e-06	2.6911e-06	5	others
chr6	157253911	157253999	yes	0.68	0.86	-0.18	0.00020079	0.000213737	6	genebody	CTPS	chr13	142751009	142751106	no	0.77	0.91	-0.14	5.82e-08	1.0864e-07	9	genebody	MFI2	chr6	4350371	4350400	no	0.88	0.69	0.19	1.19037e-07	3.42164e-07	5	others
chr7	75268	75294	yes	0.82	0.95	-0.13	7.68e-13	2.92607e-12	7	genebody	EXOC2	chr13	147386156	147386223	no	0.62	0.87	-0.25	6.81e-14	3.23517e-13	8	genebody	HSPBAP1	chr6	4507627	4507667	no	0.58	0.47	0.11	0.0016643	0.00178236	8	others
chr7	1089520	1089540	yes	0.71	0.95	-0.24	1.07e-09	2.37961e-09	5	genebody	GMDS	chr13	155668352	155668425	no	0.92	0.98	-0.06	0.000120794	0.000134408	11	genebody	GRAMD1C	chr6	7365138	7365162	no	0.69	0.86	-0.17	2.735e-06	5.27316e-06	5	others
chr7	1097625	1097734	yes	0.58	0.73	-0.15	2.15e-07	3.23547e-07	15	genebody	GMDS	chr13	214794531	214794594	no	0.2	0.53	-0.33	1.47e-07	2.5557e-07	5	genebody	BACE2	chr6	9522553	9522571	no	0.98	0.53	0.45	1.02193e-06	2.21448e-06	5	others
chr7	1125559	1125728	yes	0.7	0.87	-0.17	3.8e-21	4.40484e-20	26	genebody	GMDS	chr13	214950388	214950716	no	0.68	0.84	-0.16	3.94e-22	4.85088e-21	31	genebody	FAM3B	chr6	12761187	12761250	no	0.79	0.66	0.13	1.08855e-07	3.17978e-07	10	others
chr7	1365300	1365416	yes	0.71	0.87	-0.16	1.73e-12	6.22171e-12	22	genebody	GMDS	chr13	215458283	215458424	no	0.25	0.4	-0.15	3.04e-06	4.17099e-06	13	genebody	RIPK4	chr6	28491348	28491365	no	0.77	0.4	0.37	2.00941e-05	3.13488e-05	5	others
chr7	1761878	1761931	yes	0.8	0.96	-0.16	1.08e-07	1.72553e-07	5	genebody	WRNIP1	chr13	215519676	215519872	no	0.7	0.87	-0.17	3.33e-17	2.38822e-16	21	genebody	PRDM15	chr6	30497984	30498002	no	0.83	0.58	0.25	3.5874e-06	6.6714e-06	5	others
chr7	1764777	1764894	yes	0.72	0.53	0.19	1.16e-13	5.05584e-13	19	genebody	WRNIP1	chr13	215931913	215932025	no	0.75	0.87	-0.12	0.000843076	0.000876753	11	genebody	ABCG1	chr6	35958950	35959044	no	0.95	0.79	0.16	0.000334503	0.000401467	5	others
chr7	2067102	2067135	yes	0.54	0.9	-0.36	5.76e-22	7.24717e-21	5	genebody	SLC22A23	chr13	215934350	215934392	no	0.75	0.89	-0.14	1.17e-05	1.4579e-05	5	genebody	ABCG1	chr6	42513624	42513716	no	0.62	0.3	0.32	1.7945e-06	3.64988e-06	7	others
chr7	2070281	2070347	yes	0.57	0.42	0.15	4.19e-07	5.98904e-07	5	genebody	SLC22A23	chr13	216175491	216175625	no	0.52	0.74	-0.22	1.72e-08	3.51929e-08	13	genebody	UBASH3A	chr6	44439608	44439904	no	0.76	0.62	0.14	9.34322e-05	0.000124346	9	others
chr7	2073579	2073642	yes	0.63	0.86	-0.23	2.68e-05	3.06369e-05	7	genebody	SLC22A23	chr13	217002499	217002596	no	0.95	0.84	0.11	2.17e-07	3.64546e-07	15	genebody	DNMT3L	chr6	50902244	50902255	no	0.02	0.28	-0.26	5.03526e-10	2.33926e-09	6	others
chr7	2088354	2088506	yes	0.77	0.89	-0.12	1.39e-09	3.02026e-09	23	genebody	SLC22A23	chr13	217051227	217051618	no	0.34	0.43	-0.09	0.000324067	0.00034747	26	genebody	PFKL	chr6	57906049	57906094	no	0.34	0.65	-0.31	2.0344e-07	5.44961e-07	6	others
chr7	2118293	2118442	yes	0.82	0.93	-0.11	5.85e-06	7.17235e-06	12	genebody	SLC22A23	chr13	217054923	217055024	no	0.52	0.7	-0.18	1.64e-08	3.37629e-08	11	genebody	PFKL	chr6	58064372	58064391	no	0.63	0.48	0.15	0.000178431	0.000224196	6	others
chr7	2372323	2372417	yes	0.18	0.38	-0.2	5.28e-15	2.80182e-14	33	genebody	FAM50B	chr13	217106417	217106436	no	0.58	0.83	-0.25	2.29e-19	2.16403e-18	8	genebody	TRPM2	chr6	58543667	58543714	no	0.61	0.43	0.18	0.00110546	0.00121872	5	others
chr7	2978582	2978614	yes	0.95	0.61	0.34	9.69e-18	7.55567e-17	6	genebody	CDYL	chr13	217113744	217113867	no	0.75	0.49	0.26	7.7e-11	2.36066e-10	5	genebody	TRPM2	chr6	62572759	62572783	no	0.89	0.66	0.23	1.55371e-07	4.3373e-07	5	others
chr7	3052602	3052788	yes	0.78	0.93	-0.15	2.87e-08	5.01397e-08	17	genebody	CDYL	chr13	217113894	217114013	no	0.67	0.87	-0.2	2.41e-15	1.36503e-14	12	genebody	TRPM2	chr6	64890620	64890789	no	0.76	0.87	-0.11	4.60667e-06	8.36911e-06	15	others
chr7	3481115	3481207	yes	0.81	0.9	-0.09	1.41e-10	3.64838e-10	17	genebody	FARS2	chr13	217124770	217124806	no	0.8	0.62	0.18	2.42e-05	2.89453e-05	5	genebody	TRPM2	chr6	68374109	68374137	no	0.94	0.84	0.1	0.000467597	0.000549678	7	others
chr7	5035910	5035975	yes	0.82	0.94	-0.12	6.22e-14	2.84731e-13	14	genebody	SNRNP48	chr13	217434814	217434965	no	0.26	0.51	-0.25	4.95e-07	7.75586e-07	7	genebody	PTTG1IP	chr6	75665956	75666009	no	0.17	0.5	-0.33	1.17884e-09	5.15332e-09	7	others
chr7	5315511	5315620	yes	0.8	0.9	-0.1	7.37e-14	3.31448e-13	17	genebody	BMP6	chr13	217463401	217463532	no	0.74	0.49	0.25	1.15e-15	6.81379e-15	18	genebody	ITGB2	chr6	76351890	76352018	no	0.71	0.56	0.15	2.43758e-06	4.7877e-06	8	others
chr7	9062527	9062695	yes	0.68	0.81	-0.13	1.56e-16	1.02786e-15	41	genebody	HIVEP1	chr13	217464136	217464157	no	0.94	0.57	0.37	1.91e-06	2.71009e-06	6	genebody	ITGB2	chr6	79344835	79344847	no	0.55	0.27	0.28	2.05744e-05	3.19791e-05	5	others
chr7	12164669	12164719	yes	0.54	0.74	-0.2	2.26e-06	2.94069e-06	6	genebody	JARID2	chr13	217515199	217515224	no	0.71	0.85	-0.14	7.94e-06	1.01483e-05	9	genebody	FAM207A	chr6	135088699	135088719	no	0.68	0.95	-0.27	7.26648e-12	4.52896e-11	5	others
chr7	12174798	12174897	yes	0.62	0.74	-0.12	5.77e-08	9.62848e-08	15	genebody	JARID2	chr14	885870	885961	no	0.9	0.8	0.1	0.000720904	0.000752997	7	genebody	S1PR3	chr6	144999883	144999970	no	0.56	0.82	-0.26	2.46848e-07	6.50171e-07	7	others
chr7	12175305	12175853	yes	0.11	0.25	-0.14	6.49e-09	1.25872e-08	22	genebody	JARID2	chr14	1185232	1185444	no	0.61	0.85	-0.24	2e-22	2.57252e-21	18	genebody	SEMA4D	chr6	146002127	146002236	no	0.62	0.48	0.14	1.36251e-05	2.21627e-05	8	others
chr7	27721611	27721693	yes	0.74	0.89	-0.15	2.63e-07	3.88458e-07	15	genebody	TNXB	chr14	1190321	1190434	no	0.33	0.62	-0.29	7.89e-09	1.71218e-08	7	genebody	SEMA4D	chr6	151129487	151129495	no	0.76	0.58	0.18	0.000219795	0.000271562	5	others
chr7	28023908	28023977	yes	0.44	0.62	-0.18	6.85e-10	1.57383e-09	12	genebody	AGPAT1	chr14	7100913	7101305	no	0.4	0.62	-0.22	2.38e-09	5.663e-09	11	genebody	SLC39A14	chr6	151298071	151298080	no	0.35	0.47	-0.12	0.00441619	0.00452767	5	others
chr7	33603231	33603296	yes	0.82	0.94	-0.12	1.59e-06	2.10139e-06	11	genebody	DST	chr14	7103762	7103887	no	0.65	0.86	-0.21	9.41e-07	1.40715e-06	8	genebody	SLC39A14	chr7	296805	296828	no	0.71	0.39	0.32	1.97249e-11	1.10372e-10	6	others
chr7	34183043	34183229	yes	0.79	0.89	-0.1	7.08e-13	2.70921e-12	22	genebody	DAXX	chr14	7106065	7106141	no	0.69	0.86	-0.17	1.11e-07	1.97448e-07	8	genebody	SLC39A14	chr7	727427	727502	no	0.71	0.89	-0.18	5.30222e-09	2.02348e-08	9	others
chr7	34844507	34844633	yes	0.28	0.19	0.09	1.37e-05	1.61753e-05	18	genebody	GRM4	chr14	7316935	7317043	no	0.49	0.72	-0.23	1.87e-07	3.18979e-07	12	genebody	PDLIM2	chr7	1896888	1896916	no	0.14	0.25	-0.11	0.000603436	0.000692549	9	others
chr7	35785470	35785609	yes	0.73	0.91	-0.18	2.24e-06	2.9089e-06	9	genebody	TCP11	chr14	7458717	7458803	no	0.69	0.93	-0.24	3.27e-11	1.06354e-10	8	genebody	PEBP4	chr7	2333811	2333848	no	0.88	0.98	-0.1	1.94329e-06	3.90207e-06	11	others
chr7	43800715	43801164	yes	0.3	0.49	-0.19	6.61e-14	3.00394e-13	35	genebody	TTBK1	chr14	12580260	12580307	no	0.61	0.85	-0.24	7.45e-06	9.55689e-06	5	genebody	SCARA3	chr7	3212649	3212681	no	0.46	0.67	-0.21	0.000282711	0.000342243	5	others
chr7	43806690	43806702	yes	0.24	0.39	-0.15	1.69e-05	1.97102e-05	7	genebody	TTBK1	chr14	14200498	14200527	no	0.52	0.73	-0.21	1.94e-06	2.7397e-06	5	genebody	KIF13B	chr7	4346153	4346191	no	0.76	0.63	0.13	0.00038612	0.000459475	9	others
chr7	43806748	43806812	yes	0.25	0.33	-0.08	9.44e-06	1.13056e-05	20	genebody	TTBK1	chr14	23122798	23122844	no	0.59	0.81	-0.22	1.21e-11	4.21581e-11	12	genebody	SPOCK3	chr7	4369200	4369224	no	0.96	0.63	0.33	4.97594e-10	2.32889e-09	5	others
chr7	45141714	45141831	yes	0.88	0.96	-0.08	1.03e-17	7.96659e-17	30	genebody	TMEM151B	chr14	24312367	24312408	no	0.12	0.37	-0.25	3.16e-05	3.741e-05	5	genebody	FBRSL1	chr7	4419601	4419696	no	0.9	0.8	0.1	9.90918e-06	1.66795e-05	6	others
chr7	45142630	45142825	yes	0.54	0.66	-0.12	4.93e-10	1.15826e-09	42	genebody	TMEM151B	chr14	24875510	24875656	no	0.45	0.81	-0.36	2.96e-10	8.267e-10	12	genebody	ULK1	chr7	4557199	4557214	no	0.06	0.23	-0.17	3.78427e-05	5.51792e-05	5	others
chr7	58580292	58580313	yes	0.31	0.17	0.14	0.00119769	0.00122461	7	genebody	RCCD1	chr14	30336742	30336959	no	0.08	0.24	-0.16	2.18e-18	1.78337e-17	32	genebody	NCOR2	chr7	5046402	5046448	no	0.67	0.18	0.49	0.000369982	0.000441523	5	others
chr7	58820740	58820843	yes	0.5	0.65	-0.15	5.46e-08	9.13625e-08	9	genebody	CCDC37	chr14	33316854	33316889	no	0.3	0.49	-0.19	0.000106212	0.000118879	5	genebody	P2RX7	chr7	9508674	9508688	no	0.53	0.29	0.24	8.78345e-06	1.50046e-05	6	others
chr7	60668224	60668308	yes	0.68	0.88	-0.2	8.51e-12	2.73175e-11	10	genebody	C15orf58	chr14	34645477	34645559	no	0.89	0.74	0.15	1.82e-09	4.41287e-09	11	genebody	SH2B3	chr7	11860626	11860777	no	0.48	0.41	0.07	0.00395364	0.00407668	13	others
chr7	80245307	80245655	yes	0.42	0.5	-0.08	4.29e-16	2.68784e-15	61	genebody	LTB4R	chr14	36777617	36777647	no	0.16	0.37	-0.21	2.44e-09	5.8021e-09	8	genebody	WSB2	chr7	14238724	14238779	no	0.68	0.88	-0.2	1.33933e-16	1.56131e-15	6	others
chr7	80245663	80245731	yes	0.44	0.62	-0.18	4.7e-13	1.84964e-12	12	genebody	LTB4R	chr14	41231941	41231994	no	0.46	0.9	-0.44	1.21e-09	3.00897e-09	6	genebody	SLC24A6	chr7	26517396	26517432	no	0.38	0.77	-0.39	0.000117576	0.000153452	5	others
chr7	80250479	80250613	yes	0.4	0.59	-0.19	1.59e-08	2.8919e-08	14	genebody	LTB4R2	chr14	43227782	43227791	no	0.82	0.93	-0.11	0.000108738	0.000121598	5	genebody	SPPL3	chr7	34272521	34272665	no	0.57	0.49	0.08	0.00485828	0.00496073	10	others
chr7	80250642	80250928	yes	0.5	0.61	-0.11	1.03e-19	1.01878e-18	49	genebody	LTB4R2	chr14	46932700	46933084	no	0.47	0.62	-0.15	7.47e-07	1.13823e-06	24	genebody	HPS4	chr7	38208607	38208622	no	0.31	0.43	-0.12	0.000518863	0.0006043	6	others
chr7	106152216	106152261	yes	0.56	0.75	-0.19	1.5e-27	2.97125e-26	10	genebody	IRF2BPL	chr14	49193847	49193944	no	0.15	0.55	-0.4	7.45e-06	9.55768e-06	5	genebody	ZNRF3	chr7	53474053	53474127	no	0.79	0.51	0.28	3.98706e-09	1.56851e-08	6	others
chr7	106152314	106152525	yes	0.44	0.65	-0.21	6.35e-20	6.40337e-19	30	genebody	IRF2BPL	chr14	50285049	50285094	no	0.65	0.47	0.18	4.41e-05	5.11895e-05	5	genebody	OSM	chr7	54804619	54804719	no	0.83	0.56	0.27	1.32145e-06	2.78677e-06	6	others
chr7	106611267	106611467	yes	0.57	0.7	-0.13	3.84e-06	4.82521e-06	22	genebody	NGB	chr14	50562609	50562644	no	0.96	0.76	0.2	4.5e-11	1.42496e-10	5	genebody	PDCD11	chr7	56849331	56849356	no	0.56	0.38	0.18	2.05035e-05	3.19085e-05	5	others
chr7	120976267	120976315	yes	0.58	0.32	0.26	3.2e-22	4.11837e-21	17	genebody	ITPK1	chr14	50631752	50631812	no	0.13	0.33	-0.2	9.35e-05	0.000105188	5	genebody	SLC35E4	chr7	97497429	97497438	no	0.61	0.45	0.16	4.07416e-05	5.87557e-05	5	others
chr7	123938032	123938299	yes	0.73	0.86	-0.13	6.88e-20	6.91672e-19	32	genebody	C14orf49	chr14	50631986	50632047	no	0.26	0.42	-0.16	8.55e-06	1.08721e-05	10	genebody	SLC35E4	chr7	103568268	103568371	no	0.94	0.64	0.3	1.03038e-22	1.90772e-21	6	others
chr7	127764877	127764989	yes	0.8	0.92	-0.12	2.16e-15	1.21994e-14	24	genebody	BCL11B	chr14	51451548	51451582	no	0.85	0.95	-0.1	4.37e-08	8.35524e-08	11	genebody	SFI1	chr7	106139863	106139944	no	0.54	0.35	0.19	0.00708678	0.00717224	7	others
chr7	127765210	127765251	yes	0.53	0.66	-0.13	5.11e-09	1.00657e-08	23	genebody	BCL11B	chr14	51471686	51471792	no	0.66	0.9	-0.24	2.12e-19	2.01859e-18	13	genebody	SFI1	chr7	119253514	119253652	no	0.89	0.74	0.15	9.93196e-10	4.40293e-09	7	others
chr7	127765367	127765399	yes	0.83	0.92	-0.09	1.18e-07	1.8756e-07	13	genebody	BCL11B	chr14	61642227	61642321	no	0.21	0.39	-0.18	2.13e-06	3.00023e-06	5	genebody	RP5-862P8.2	chr7	124073334	124073377	no	0.78	0.61	0.17	0.00164485	0.00176544	6	others
chr7	127998261	127998289	yes	0.5	0.68	-0.18	1.74e-05	2.02324e-05	5	genebody	SETD3	chr14	68432389	68432471	no	0.65	0.84	-0.19	7.41e-14	3.50733e-13	13	genebody	ANK3	chr7	124522586	124522725	no	0.45	0.21	0.24	1.5872e-06	3.27587e-06	7	others
chr7	128832671	128832719	yes	0.8	0.91	-0.11	2.16e-07	3.2527e-07	10	genebody	CDC42BPB	chr14	70610097	70610166	no	0.09	0.22	-0.13	3.28e-05	3.87999e-05	10	genebody	ARID5B	chr7	128166103	128166193	no	0.82	0.54	0.28	1.36026e-17	1.76554e-16	6	others
chr7	128860747	128860850	yes	0.86	0.96	-0.1	1.7e-25	2.94051e-24	15	genebody	CDC42BPB	chr14	88090842	88090863	no	0.19	0.41	-0.22	5.98e-12	2.16476e-11	9	genebody	ZMIZ1	chr7	129265412	129265467	no	0.67	0.46	0.21	0.000486882	0.000570748	7	others
chr7	128896560	128897037	yes	0.41	0.56	-0.15	1.39e-29	3.26069e-28	83	genebody	AMN	chr14	88154742	88154800	no	0.53	0.67	-0.14	0.00235031	0.00239504	5	genebody	ZMIZ1	chr7	129309961	129310030	no	0.51	0.93	-0.42	6.52535e-19	9.443e-18	6	others
chr7	128897130	128897396	yes	0.39	0.51	-0.12	9.52e-21	1.05181e-19	50	genebody	AMN	chr14	88458484	88458537	no	0.3	0.51	-0.21	3.03e-10	8.43691e-10	8	genebody	ANXA11	chr7	129845511	129845604	no	0.47	0.3	0.17	3.78796e-07	9.4064e-07	7	others
chr7	129468620	129468630	yes	0.81	0.95	-0.14	5.17e-10	1.21149e-09	6	genebody	ZNF839	chr14	118245767	118245792	no	0.87	0.56	0.31	2.6e-07	4.30407e-07	5	genebody	RRP12	chr7	130396004	130396105	no	0.81	0.62	0.19	1.7117e-14	1.55038e-13	12	others
chr7	129879049	129879185	yes	0.86	0.98	-0.12	1.87e-09	3.9777e-09	11	genebody	PPP2R5C	chr14	118256550	118256634	no	0.94	0.8	0.14	4.63e-08	8.81049e-08	13	genebody	RRP12	chr7	130480175	130480553	no	0.7	0.57	0.13	0.0015089	0.00162368	12	others
chr7	129887469	129887486	yes	0.51	0.9	-0.39	4.45e-27	8.56726e-26	6	genebody	PPP2R5C	chr14	118994152	118994262	no	0.84	0.39	0.45	9.68e-24	1.415e-22	6	genebody	LOXL4	chr7	130535384	130535416	no	0.92	0.78	0.14	8.09389e-16	8.12348e-15	11	others
chr7	129897115	129897152	yes	0.79	0.6	0.19	1.86e-05	2.1539e-05	7	genebody	PPP2R5C	chr14	118996171	118996251	no	0.63	0.83	-0.2	7.11e-07	1.08594e-06	8	genebody	LOXL4	chr7	130999090	130999121	no	0.61	0.14	0.47	0.000134053	0.000171866	6	others
chr7	129935298	129935487	yes	0.69	0.92	-0.23	3.55e-94	4.02154e-92	23	genebody	PPP2R5C	chr14	120242109	120242205	no	0.71	0.8	-0.09	3.95e-05	4.6107e-05	6	genebody	SLC25A28	chr8	116443	116466	no	0.89	0.8	0.09	9.50336e-05	0.00012621	6	others
chr7	129935554	129935673	yes	0.83	0.95	-0.12	1.5e-14	7.38186e-14	9	genebody	PPP2R5C	chr14	120546077	120546107	no	0.3	0.53	-0.23	2.87e-10	8.06769e-10	6	genebody	DNMBP	chr8	120156	120198	no	0.58	0.71	-0.13	0.00024578	0.000300716	5	others
chr7	129980823	129981180	yes	0.64	0.74	-0.1	2.12e-23	3.00309e-22	96	genebody	PPP2R5C	chr14	135756109	135756254	no	0.61	0.83	-0.22	1.87e-08	3.81211e-08	7	genebody	AFAP1L2	chr8	273905	273998	no	0.46	0.62	-0.16	0.0025954	0.00271171	5	others
chr7	130822754	130822802	yes	0.77	0.95	-0.18	3.41e-07	4.94321e-07	7	genebody	ZFYVE21	chr14	140785174	140785216	no	0.39	0.58	-0.19	2.51e-07	4.17643e-07	7	genebody	GRK5	chr8	885066	885104	no	0.63	0.36	0.27	4.67863e-08	1.47678e-07	9	others
chr7	131065902	131066103	yes	0.62	0.72	-0.1	3.5e-08	6.06232e-08	25	genebody	TDRD9	chr14	140917739	140917791	no	0.97	0.52	0.45	8.3e-08	1.51043e-07	7	genebody	RGS10	chr8	1736265	1736326	no	0.37	0.7	-0.33	1.25121e-14	1.15829e-13	7	others
chr7	131218197	131218288	yes	0.78	0.91	-0.13	1.44e-14	7.14465e-14	19	genebody	KIAA0284	chr14	141041876	141041897	no	0.83	0.52	0.31	4.8e-07	7.53379e-07	7	genebody	BAG3	chr8	1863411	1863434	no	0.54	0.79	-0.25	2.24833e-06	4.45425e-06	6	others
chr7	132097512	132097522	yes	0.92	0.59	0.33	1.58e-08	2.88787e-08	6	genebody	RTL1	chr14	142542602	142542854	no	0.48	0.6	-0.12	4.65e-07	7.32344e-07	16	genebody	FGFR2	chr8	1931871	1931994	no	0.43	0.64	-0.21	1.32712e-08	4.71912e-08	6	others
chr8	10855	10904	yes	0.72	0.82	-0.1	0.000183848	0.000196064	8	genebody	GAK	chr14	143125783	143125899	no	0.43	0.78	-0.35	8.93e-37	3.46435e-35	13	genebody	TACC2	chr8	2007719	2007826	no	0.84	0.71	0.13	3.0783e-10	1.47923e-09	11	others
chr8	23353	23402	yes	0.61	0.86	-0.25	7.92e-11	2.13996e-10	5	genebody	GAK	chr14	143529368	143529442	no	0.89	0.53	0.36	2.48e-06	3.45422e-06	5	genebody	HTRA1	chr8	2008975	2009111	no	0.66	0.3	0.36	0.000432764	0.000511634	9	others
chr8	355473	355560	yes	0.63	0.78	-0.15	1.65e-06	2.18236e-06	6	genebody	LETM1	chr14	143530856	143530890	no	0.72	0.58	0.14	7.66e-05	8.68575e-05	9	genebody	HTRA1	chr8	2072023	2072042	no	0.11	0.27	-0.16	2.88164e-07	7.43441e-07	5	others
chr8	360599	360697	yes	0.91	0.7	0.21	1.93e-12	6.8842e-12	10	genebody	LETM1	chr14	145418323	145418404	no	0.41	0.67	-0.26	2.59e-12	9.92727e-12	16	genebody	LHPP	chr8	2681868	2681969	no	0.31	0.51	-0.2	0.000113562	0.000149243	6	others
chr8	363392	363403	yes	0.81	0.97	-0.16	3.07e-15	1.68962e-14	6	genebody	LETM1	chr14	145420227	145421061	no	0.34	0.49	-0.15	2.12e-11	7.08423e-11	48	genebody	LHPP	chr8	3527198	3527376	no	0.79	0.61	0.18	1.67912e-06	3.43742e-06	10	others
chr8	443708	443719	yes	0.62	0.9	-0.28	2.63e-13	1.07576e-12	5	genebody	WHSC1	chr14	145574796	145574881	no	0.75	0.65	0.1	0.000405921	0.000432065	13	genebody	FAM53B	chr8	3533294	3533399	no	0.43	0.65	-0.22	8.92836e-09	3.28679e-08	10	others
chr8	497711	497726	yes	0.57	0.93	-0.36	7.25e-18	5.73498e-17	7	genebody	WHSC1	chr14	145891265	145891340	no	0.83	0.94	-0.11	1.03e-10	3.09537e-10	14	genebody	CTBP2	chr8	3576779	3576866	no	0.53	0.63	-0.1	6.96332e-06	1.21424e-05	13	others
chr8	498362	498428	yes	0.59	0.89	-0.3	1.43e-07	2.23101e-07	6	genebody	WHSC1	chr14	145901803	145902013	no	0.71	0.9	-0.19	8.25e-07	1.24479e-06	8	genebody	CTBP2	chr8	3593436	3593488	no	0.64	0.37	0.27	1.18788e-09	5.17489e-09	10	others
chr8	502921	502946	yes	0.63	0.95	-0.32	6.38e-50	3.57657e-48	7	genebody	WHSC1	chr14	145904807	145904858	no	0.36	0.69	-0.33	7.22e-05	8.20533e-05	6	genebody	CTBP2	chr8	3624587	3624608	no	0.99	0.95	0.04	0.00182494	0.00194218	5	others
chr8	521951	521962	yes	0.58	0.69	-0.11	0.00550649	0.0055285	6	genebody	WHSC2	chr14	146743749	146743820	no	0.92	0.73	0.19	1.72e-13	7.79027e-13	9	genebody	UROS	chr8	4380141	4380233	no	0.42	0.67	-0.25	0.000555146	0.000642398	6	others
chr8	522001	522113	yes	0.66	0.84	-0.18	8.06e-21	8.93329e-20	16	genebody	WHSC2	chr14	146798959	146799224	no	0.56	0.82	-0.26	7.67e-10	1.97804e-09	11	genebody	DHX32	chr8	4384348	4384448	no	0.8	0.48	0.32	9.55259e-22	1.67038e-20	7	others
chr8	613614	613649	yes	0.71	0.85	-0.14	1.45e-09	3.14278e-09	10	genebody	POLN	chr14	146818505	146818544	no	0.72	0.94	-0.22	1.34e-08	2.79207e-08	5	genebody	DHX32	chr8	4453533	4453652	no	0.43	0.31	0.12	1.05246e-05	1.75502e-05	8	others
chr8	617462	617483	yes	0.81	0.93	-0.12	3.03e-05	3.44402e-05	7	genebody	POLN	chr14	149063462	149063577	no	0.71	0.89	-0.18	1.94e-12	7.55136e-12	10	genebody	PTPRE	chr8	4746192	4746348	no	0.67	0.81	-0.14	0.0013993	0.00150962	10	others
chr8	810372	810396	yes	0.81	0.9	-0.09	0.00850038	0.00851364	7	genebody	ZFYVE28	chr14	150654841	150654940	no	0.62	0.79	-0.17	1.28e-05	1.58865e-05	6	genebody	MGMT	chr8	77334487	77334620	no	0.26	0.34	-0.08	2.83487e-188	2.74546e-186	14	others
chr8	1050929	1051022	yes	0.72	0.94	-0.22	5.67e-21	6.43176e-20	7	genebody	FAM193A	chr14	150684030	150684160	no	0.56	0.65	-0.09	0.00558431	0.00561979	9	genebody	MGMT	chr8	77334697	77334720	no	0.49	0.53	-0.04	1.57269e-22	2.86959e-21	6	others
chr8	1067940	1067992	yes	0.81	0.91	-0.1	8.26e-07	1.13419e-06	12	genebody	FAM193A	chr14	150693607	150693652	no	0.67	0.83	-0.16	5.05e-06	6.63728e-06	7	genebody	MGMT	chr8	80925812	80925944	no	0.08	0.22	-0.14	8.82517e-11	4.61033e-10	13	others
chr8	1277167	1277263	yes	0.68	0.88	-0.2	3.24e-26	5.87744e-25	19	genebody	ADD1	chr14	152249727	152249939	no	0.62	0.48	0.14	3.21e-06	4.38368e-06	17	genebody	JAKMIP3	chr8	144086748	144086857	no	0.86	0.73	0.13	1.92626e-06	3.89272e-06	9	others
chr8	1279625	1280113	yes	0.76	0.68	0.08	2.77e-05	3.15421e-05	23	genebody	ADD1	chr14	152376299	152376462	no	0.44	0.68	-0.24	4.19e-07	6.67441e-07	6	genebody	PWWP2B	chr8	145596916	145596950	no	0.67	0.32	0.35	1.12027e-08	4.0183e-08	6	others
chr8	1299988	1300084	yes	0.79	0.94	-0.15	7.36e-26	1.31217e-24	22	genebody	NOP14	chr14	152463653	152463725	no	0.94	0.75	0.19	1.81e-20	1.95642e-19	15	genebody	LRRC27	chr8	145954811	145954822	no	0.62	0.9	-0.28	1.4113e-07	3.99674e-07	6	others
chr8	1397015	1397044	yes	0.79	0.95	-0.16	3e-09	6.15311e-09	11	genebody	GRK4	chr14	152490402	152490639	no	0.48	0.59	-0.11	0.000694767	0.000727095	12	genebody	LRRC27	chr9	1322545	1322622	no	0.69	0.54	0.15	0.000482348	0.000565961	11	others
chr8	1489591	1489615	yes	0.56	0.93	-0.37	5.34e-12	1.77815e-11	5	genebody	HTT	chr14	152721280	152721306	no	0.91	0.76	0.15	1.45e-05	1.78428e-05	8	genebody	INPP5A	chr9	2544302	2544316	no	0.66	0.77	-0.11	0.00120377	0.00130763	5	others
chr8	1579089	1579160	yes	0.75	0.87	-0.12	5.65e-11	1.5722e-10	11	genebody	HTT	chr14	152955732	152955842	no	0.76	0.84	-0.08	1.46e-05	1.7992e-05	15	genebody	TTC40	chr9	5668023	5668037	no	0.91	0.6	0.31	2.24781e-06	4.45425e-06	5	others
chr8	1582288	1582322	yes	0.38	0.76	-0.38	6.95e-28	1.41993e-26	5	genebody	HTT	chr14	153103192	153103214	no	0.93	0.7	0.23	4.55e-07	7.17181e-07	5	genebody	KNDC1	chr9	7880586	7880728	no	0.69	0.6	0.09	0.0019466	0.00206816	9	others
chr8	1596163	1596198	yes	0.8	0.56	0.24	7.84e-06	9.48761e-06	11	genebody	MSANTD1	chr14	153791606	153791718	no	0.4	0.6	-0.2	1.54e-11	5.25787e-11	15	genebody	C10orf125	chr9	7926622	7926998	no	0.48	0.63	-0.15	2.83221e-07	7.36725e-07	22	others
chr8	1654191	1654319	yes	0.78	0.92	-0.14	3.85e-12	1.31178e-11	8	genebody	RGS12	chr14	153792034	153792240	no	0.24	0.41	-0.17	3.51e-08	6.82876e-08	12	genebody	C10orf125	chr9	7939635	7939721	no	0.41	0.24	0.17	9.06677e-07	2.00616e-06	14	others
chr8	1673776	1673872	yes	0.77	0.98	-0.21	1.67e-20	1.78657e-19	6	genebody	RGS12	chr14	153797874	153798088	no	0.27	0.47	-0.2	5.36e-16	3.25607e-15	17	genebody	PRAP1	chr9	8468510	8468534	no	0.73	0.52	0.21	6.45911e-12	4.12793e-11	7	others
chr8	1682230	1682245	yes	0.75	0.9	-0.15	1.04e-08	1.95012e-08	6	genebody	RGS12	chr15	50992208	50992254	no	0.6	0.42	0.18	3.07e-10	8.55567e-10	23	genebody	ODZ3	chr9	8663722	8663767	no	0.87	0.56	0.31	3.51397e-08	1.1373e-07	6	others
chr8	1685805	1685969	yes	0.53	0.83	-0.3	3.35e-46	1.67097e-44	33	genebody	RGS12	chr15	52223040	52223076	no	0.19	0.44	-0.25	1.35e-10	3.99393e-10	7	genebody	IRF2	chr9	14963241	14963422	no	0.49	0.62	-0.13	1.67898e-06	3.43742e-06	16	others
chr8	1694447	1694513	yes	0.77	0.53	0.24	6.3e-14	2.87674e-13	13	genebody	RGS12	chr15	106890689	106890745	no	0	0.95	-0.95	1.96e-13	8.81765e-13	5	genebody	STAT1	chr9	40841970	40842071	no	0.78	0.73	0.05	1.03654e-10	5.38362e-10	22	others
chr8	1727972	1727981	yes	0.88	0.82	0.06	0.00275641	0.00278485	6	genebody	RGS12	chr15	133812605	133812725	no	0.63	0.84	-0.21	3.31e-12	1.25103e-11	11	genebody	STK36	chr9	40842690	40842717	no	0.72	0.65	0.07	9.55345e-119	7.51737e-117	6	others
chr8	1728334	1728406	yes	0.8	0.93	-0.13	4.32e-12	1.46074e-11	12	genebody	RGS12	chr15	134293236	134293254	no	0.52	0.77	-0.25	4.17e-05	4.84967e-05	6	genebody	ATG9A	chr9	40843961	40843978	no	0.81	0.83	-0.02	5.30025e-08	1.63956e-07	6	others
chr8	1839682	1839747	yes	0.82	0.93	-0.11	0.000225126	0.000238719	7	genebody	LRPAP1	chr15	134377109	134377167	no	0.17	0.92	-0.75	4.63e-17	3.24617e-16	6	genebody	PTPRN	chr9	40844090	40844129	no	0.84	0.86	-0.02	5.71399e-23	1.07372e-21	9	others
chr8	3093545	3093661	yes	0.81	0.9	-0.09	7.08e-08	1.16603e-07	15	genebody	MAN2B2	chr15	146801444	146801501	no	0.23	0.44	-0.21	1.18e-07	2.08373e-07	7	genebody	DIS3L2	chr9	40844402	40844424	no	0.54	0.62	-0.08	1.01387e-111	7.50859e-110	5	others
chr8	3393508	3393514	yes	0.82	0.93	-0.11	7.98e-06	9.64762e-06	6	genebody	TADA2B	chr15	147511197	147511326	no	0.64	0.85	-0.21	1.4e-16	9.27843e-16	16	genebody	NEU2	chr9	40844429	40844440	no	0.64	0.73	-0.09	9.67835e-308	2.03084e-305	7	others
chr8	4047715	4047731	yes	0.45	0.78	-0.33	1.92e-06	2.51965e-06	5	genebody	AFAP1	chr15	147898012	147898130	no	0.44	0.66	-0.22	3.52e-16	2.19582e-15	12	genebody	DGKD	chr9	40844677	40844688	no	0.64	0.71	-0.07	1.9676e-35	5.71016e-34	5	others
chr8	4049394	4049517	yes	0.82	0.91	-0.09	8.45e-14	3.76859e-13	19	genebody	AFAP1	chr15	150422532	150422616	no	0.43	0.57	-0.14	1.66e-06	2.36594e-06	23	genebody	AGAP9	chr9	40845033	40845086	no	0.87	0.87	0	0.00120054	0.00130526	12	others
chr8	4234470	4234552	yes	0.72	0.91	-0.19	3.07e-15	1.68838e-14	21	genebody	ABLIM2	chr15	151541474	151541513	no	0.49	0.67	-0.18	0.00613453	0.00616046	6	genebody	COL6A3	chr9	40845230	40845336	no	0.63	0.61	0.02	1.13387e-23	2.23053e-22	24	others
chr8	4289085	4289300	yes	0.49	0.6	-0.11	1.5e-10	3.86234e-10	30	genebody	ABLIM2	chr15	152957528	152957658	no	0.38	0.63	-0.25	1.97e-15	1.13198e-14	11	genebody	HDAC4	chr9	40846238	40846510	no	0.84	0.82	0.02	4.78474e-32	1.2817e-30	51	others
chr8	4326717	4326746	yes	0.76	0.95	-0.19	9.61e-17	6.56912e-16	7	genebody	SH3TC1	chr15	154444416	154444478	no	0.46	0.7	-0.24	1.71e-07	2.94018e-07	8	genebody	GPC1	chr9	40846737	40846765	no	0.92	0.9	0.02	1.93849e-10	9.49636e-10	5	others
chr8	4350642	4350695	yes	0.82	0.92	-0.1	1.71e-05	1.98865e-05	9	genebody	SH3TC1	chr15	157519206	157519340	no	0.49	0.71	-0.22	2.02e-06	2.85056e-06	10	genebody	KIF1A	chr9	40846843	40846870	no	0.91	0.89	0.02	4.69191e-08	1.47678e-07	7	others
chr8	4417533	4417568	yes	0.82	0.56	0.26	2.85e-07	4.18983e-07	9	genebody	ACOX3	chr15	157626971	157627090	no	0.51	0.67	-0.16	5.03e-10	1.3452e-09	18	genebody	AGXT	chr9	45660981	45660997	no	0.64	0.43	0.21	9.15667e-09	3.36101e-08	8	others
chr8	5805068	5805116	yes	0.81	0.91	-0.1	2.34e-06	3.02417e-06	9	genebody	ZBTB49	chr15	157634152	157634234	no	0.51	0.64	-0.13	9.49e-06	1.1959e-05	11	genebody	C2orf54	chr9	55745777	55745793	no	0.82	0.95	-0.13	2.48827e-06	4.86448e-06	5	others
chr8	19293559	19293760	yes	0.84	0.91	-0.07	6.74e-17	4.6957e-16	41	genebody	SOD3	chr16	247789	247848	no	0.78	0.36	0.42	7.45e-09	1.62388e-08	6	genebody	CTNND2	chr9	138230922	138231010	no	0.47	0.24	0.23	3.38673e-06	6.41188e-06	9	others
chr8	19293859	19293914	yes	0.7	0.81	-0.11	4.44e-06	5.52524e-06	11	genebody	SOD3	chr16	23982635	23982664	no	0.85	0.71	0.14	8.14e-05	9.21625e-05	5	genebody	WDR70	chr9	146334698	146334726	no	0.65	0.41	0.24	2.80893e-07	7.32184e-07	5	others
chr8	20564214	20564392	yes	0.16	0.23	-0.07	0.000169058	0.000180691	22	genebody	CCKAR	chr17	474577	474620	no	0.74	0.91	-0.17	0.00110246	0.0011387	7	genebody	PRAGMIN	chr9	146998240	146998342	no	0.59	0.71	-0.12	1.44134e-05	2.32052e-05	15	others
chr8	33189591	33189618	yes	0.64	0.78	-0.14	1.65e-08	2.99954e-08	5	genebody	RBM47	chr17	12248225	12248380	no	0.61	0.77	-0.16	2.68e-12	1.02612e-11	17	genebody	ANK1	chr9	147048824	147048852	no	0.43	0.19	0.24	0.00017299	0.000218012	5	others
chr8	41365316	41365481	yes	0.23	0.3	-0.07	6.89e-06	8.39841e-06	31	genebody	SPATA18	chr17	41016520	41016602	no	0.27	0.7	-0.43	5.63e-11	1.75147e-10	7	genebody	C20orf112	chr9	147369906	147369947	no	0.79	0.91	-0.12	0.0075722	0.00764524	5	others
chr8	57444553	57444588	yes	0.75	0.92	-0.17	1.52e-11	4.69286e-11	5	genebody	REST	chr17	43575893	43575987	no	0.55	0.84	-0.29	4.42e-24	6.68652e-23	11	genebody	MYH7B	chr9	148012500	148012629	no	0.49	0.14	0.35	9.26723e-07	2.02912e-06	7	others
chr8	80676001	80676024	yes	0.4	0.6	-0.2	9.52e-07	1.29596e-06	8	genebody	FHDC1	chr17	54158563	54158841	no	0.32	0.52	-0.2	4.68e-15	2.60314e-14	22	genebody	SLC35C2	chr9	152986297	152986306	no	0.83	0.69	0.14	2.75819e-05	4.134e-05	5	others
chr8	117438140	117438227	yes	0.13	0.2	-0.07	2.79e-05	3.18269e-05	12	genebody	ANK2	chr17	54164684	54164756	no	0.32	0.54	-0.22	1.51e-07	2.62342e-07	7	genebody	SLC35C2	chr9	153390101	153390160	no	0.13	0.33	-0.2	0.00114379	0.00125439	7	others
chr8	119922379	119922472	yes	0.27	0.16	0.11	2.8e-10	6.87196e-10	22	genebody	PITX2	chr17	54907631	54907702	no	0.15	0.55	-0.4	8.48e-09	1.82855e-08	6	genebody	EYA2	chrY	886622	886648	no	0.71	0.68	0.03	0.00981506	0.00982286	5	others
chr8	119922563	119922605	yes	0.33	0.15	0.18	1.28e-06	1.71786e-06	7	genebody	PITX2	chr17	57492171	57492283	no	0.7	0.91	-0.21	1.97e-09	4.74354e-09	5	genebody	PTGIS
chr8	119923945	119924015	yes	0.49	0.15	0.34	4.45e-08	7.55115e-08	10	genebody	PITX2	chr17	58738968	58739090	no	0.13	0.23	-0.1	0.000678357	0.000710901	9	genebody	BCAS4
chr8	139695302	139695360	yes	0.65	0.9	-0.25	6.52e-12	2.13617e-11	8	genebody	FAM13A	chr17	59208526	59208587	no	0.1	0.21	-0.11	0.000310235	0.000333674	8	genebody	NFATC2
chr8	139857644	139857759	yes	0.78	0.9	-0.12	2.21e-10	5.52228e-10	13	genebody	HERC3	chr17	59298941	59299024	no	0.19	0.29	-0.1	0.00067275	0.000705413	13	genebody	NFATC2
chr8	143405106	143405235	yes	0.78	0.92	-0.14	1.56e-13	6.6641e-13	8	genebody	WDFY3	chr17	64063655	64063685	no	0.26	0.54	-0.28	6.59e-09	1.44907e-08	5	genebody	FAM210B
chr8	143409259	143409419	yes	0.83	0.99	-0.16	7.14e-11	1.94883e-10	10	genebody	WDFY3	chr17	65181562	65181639	no	0.44	0.61	-0.17	7.98e-09	1.72868e-08	16	genebody	PMEPA1
chr8	146065044	146065115	yes	0.78	0.93	-0.15	1.63e-08	2.96664e-08	10	genebody	PRKG2	chr17	65198998	65199046	no	0.7	0.87	-0.17	1.02e-10	3.0793e-10	9	genebody	PMEPA1
chr8	146094980	146095058	yes	0.79	0.93	-0.14	9.27e-14	4.1098e-13	24	genebody	PRKG2	chr17	65210106	65210214	no	0.28	0.48	-0.2	8.76e-10	2.23522e-09	18	genebody	PMEPA1
chr9	472449	472631	yes	0.6	0.87	-0.27	6.46e-16	3.93612e-15	6	genebody	SCUBE2	chr17	65210334	65210403	no	0.51	0.67	-0.16	1.62e-06	2.31995e-06	11	genebody	PMEPA1
chr9	472923	472964	yes	0.52	0.75	-0.23	3.6e-08	6.22497e-08	6	genebody	SCUBE2	chr17	65655263	65655293	no	0.19	0.41	-0.22	1.46e-07	2.53526e-07	13	genebody	PPP4R1L
chr9	492696	492780	yes	0.8	0.9	-0.1	5.9e-05	6.54098e-05	11	genebody	SCUBE2	chr17	65680716	65680758	no	0.83	0.26	0.57	1.75e-19	1.68699e-18	5	genebody	PPP4R1L
chr9	686066	686120	yes	0.73	0.9	-0.17	6.79e-13	2.60607e-12	10	genebody	ST5	chr17	66154652	66154687	no	0.88	0.72	0.16	4.32e-10	1.17447e-09	8	genebody	NPEPL1
chr9	691185	691219	yes	0.75	0.9	-0.15	2.04e-05	2.34779e-05	11	genebody	ST5	chr17	66514985	66515007	no	0.22	0.53	-0.31	3.61e-05	4.23274e-05	5	genebody	CTSZ
chr9	697421	697489	yes	0.78	0.86	-0.08	7.16e-06	8.70241e-06	19	genebody	ST5	chr17	66516155	66516427	no	0.6	0.78	-0.18	6.91e-10	1.79862e-09	22	genebody	CTSZ
chr9	762414	762479	yes	0.58	0.87	-0.29	4.78e-08	8.05748e-08	6	genebody	ST5	chr17	67233862	67233880	no	0.68	0.79	-0.11	0.00186243	0.00190452	7	genebody	PHACTR3
chr9	1512715	1512908	yes	0.71	0.84	-0.13	2.99e-09	6.14168e-09	17	genebody	TUB	chr17	68932455	68932483	no	0.97	0.69	0.28	1.14e-10	3.39748e-10	5	genebody	CDH4
chr9	3776334	3776358	yes	0.58	0.75	-0.17	3.99e-06	4.99843e-06	5	genebody	DCHS1	chr17	69179533	69179572	no	0.78	0.95	-0.17	6.05e-08	1.12535e-07	5	genebody	CABLES2
chr9	3867178	3867475	yes	0.8	0.92	-0.12	3.27e-10	7.92683e-10	25	genebody	DNHD1	chr17	69234812	69234946	no	0.47	0.73	-0.26	4.15e-11	1.32623e-10	9	genebody	GATA5
chr9	3949826	3949867	yes	0.89	0.98	-0.09	3.4e-05	3.83301e-05	6	genebody	HPX	chr17	69240841	69240962	no	0.34	0.54	-0.2	1.19e-13	5.46316e-13	15	genebody	GATA5
chr9	4067872	4067898	yes	0.79	0.91	-0.12	1.23e-06	1.65366e-06	7	genebody	FAM160A2	chr18	731411	731434	no	0.19	0.42	-0.23	3.97e-05	4.63139e-05	5	genebody	VIPR2
chr9	4073604	4073636	yes	0.65	0.91	-0.26	1.36e-21	1.64424e-20	6	genebody	FAM160A2	chr18	1509082	1509250	no	0.26	0.35	-0.09	0.00880099	0.00881026	10	genebody	UBE3C
chr9	4137999	4138119	yes	0.81	0.9	-0.09	5.85e-12	1.93061e-11	14	genebody	CNGA4	chr18	2713841	2714049	no	0.71	0.9	-0.19	3.48e-16	2.17984e-15	24	genebody	RBM33
chr9	4138200	4138230	yes	0.72	0.8	-0.08	1.72e-07	2.63606e-07	10	genebody	CNGA4	chr18	3423681	3423707	no	0.3	0.51	-0.21	0.000126557	0.000140533	8	genebody	DPP6
chr9	7346067	7346149	yes	0.9	0.97	-0.07	1.32e-06	1.75852e-06	15	genebody	RNF121	chr18	6345380	6345408	no	0.11	0.38	-0.27	7.82e-06	1.00006e-05	7	genebody	WDR86
chr9	7436654	7436907	yes	0.69	0.45	0.24	3.12e-25	5.23016e-24	34	genebody	LAMTOR1	chr18	6404457	6404510	no	0.51	0.69	-0.18	1.42e-07	2.4773e-07	11	genebody	ASB10
chr9	7570693	7571060	yes	0.19	0.34	-0.15	5.82e-24	8.6034e-23	53	genebody	PHOX2A	chr18	6559016	6559038	no	0.95	0.85	0.1	0.000866467	0.000900832	5	genebody	ABCB8
chr9	7607026	7607053	yes	0.68	0.87	-0.19	2.4e-07	3.56296e-07	5	genebody	CLPB	chr18	7213469	7213635	no	0.13	0.28	-0.15	3.91e-12	1.45566e-11	9	genebody	TMEM139
chr9	7619580	7619698	yes	0.61	0.78	-0.17	2.61e-12	9.13935e-12	12	genebody	CLPB	chr18	8105299	8105384	no	0.65	0.9	-0.25	4.93e-19	4.38739e-18	10	genebody	RP11-1220K2.2
chr9	7620335	7620410	yes	0.46	0.78	-0.32	1.95e-12	6.94887e-12	13	genebody	CLPB	chr18	10369988	10370030	no	0.94	0.77	0.17	2.38e-10	6.78617e-10	9	genebody	TBXAS1
chr9	7635587	7635733	yes	0.66	0.83	-0.17	2.75e-25	4.62686e-24	26	genebody	CLPB	chr18	19886297	19886381	no	0.2	0.36	-0.16	2.38e-05	2.85545e-05	6	genebody	UBE2H
chr9	7742307	7742348	yes	0.33	0.54	-0.21	1.53e-07	2.37768e-07	6	genebody	PDE2A	chr18	53449060	53449091	no	0.8	0.91	-0.11	5.55e-06	7.24552e-06	7	genebody	UBE2D4
chr9	8001696	8001802	yes	0.42	0.63	-0.21	2.5e-09	5.21576e-09	15	genebody	ARAP1	chr18	53736528	53736625	no	0.45	0.65	-0.2	3.38e-09	7.86665e-09	12	genebody	TNS3
chr9	8064493	8064533	yes	0.31	0.51	-0.2	3.97e-11	1.13949e-10	8	genebody	STARD10	chr18	53759613	53759747	no	0.37	0.67	-0.3	2.7e-07	4.461e-07	5	genebody	TNS3
chr9	8086926	8087257	yes	0.47	0.35	0.12	3.94e-12	1.34054e-11	28	genebody	STARD10	chr18	53808132	53808408	no	0.22	0.4	-0.18	2.78e-07	4.58592e-07	12	genebody	TNS3
chr9	11008932	11008964	yes	0.83	0.94	-0.11	9.96e-11	2.64778e-10	9	genebody	MAP6	chr18	53852621	53852724	no	0.64	0.75	-0.11	0.000417508	0.000443901	9	genebody	TNS3
chr9	47765030	47765183	yes	0.81	0.95	-0.14	3.47e-07	5.02938e-07	12	genebody	CADM1	chr18	53868797	53868813	no	0.42	0.63	-0.21	0.000114537	0.000127782	5	genebody	TNS3
chr9	67621155	67621260	yes	0.9	0.95	-0.05	1.6e-11	4.928e-11	25	genebody	B3GAT1	chr18	54939884	54939918	no	0.55	0.8	-0.25	2.39e-17	1.74339e-16	8	genebody	ADCY1
chr9	71201479	71201821	yes	0.6	0.81	-0.21	4e-08	6.85917e-08	18	genebody	PLEKHA6	chr18	55387460	55387490	no	0.6	0.83	-0.23	2.61e-05	3.11096e-05	5	genebody	MYO1G
chr9	100076974	100077107	yes	0.73	0.96	-0.23	1.29e-10	3.36071e-10	9	genebody	DNAH11	chr18	55556280	55556488	no	0.11	0.26	-0.15	1.36e-07	2.37796e-07	15	genebody	OGDH
chr9	120182908	120182972	yes	0.73	0.85	-0.12	3.5e-07	5.06328e-07	18	genebody	ZNF786	chr18	55560058	55560089	no	0.55	0.72	-0.17	2.24e-09	5.37524e-09	8	genebody	OGDH
chr9	120342936	120343044	yes	0.51	0.68	-0.17	2.44e-09	5.08731e-09	14	genebody	EZH2	chr18	55981897	55981909	no	0.98	0.85	0.13	2.21e-06	3.11006e-06	5	genebody	POLM
chr9	144836433	144836553	yes	0.76	0.84	-0.08	6.59e-05	7.27532e-05	15	genebody	TRAF5	chr2	6681	6814	no	0.27	0.52	-0.25	4e-06	5.35678e-06	7	genebody	MUC2
chr9	148299272	148299411	yes	0.59	0.37	0.22	3.92e-16	2.46697e-15	25	genebody	PLXNA2	chr2	83925	83973	no	0.74	0.9	-0.16	2.51e-07	4.17328e-07	8	genebody	AP2A2
chr9	150314623	150314632	yes	0.9	0.98	-0.08	0.000115866	0.000125347	5	genebody	GRB10	chr2	145995	146075	no	0.43	0.55	-0.12	8.18e-08	1.49087e-07	18	genebody	CD151
chr9	150612461	150612500	yes	0.52	0.79	-0.27	4.13e-08	7.06532e-08	5	genebody	COBL	chr2	157879	157914	no	0.77	0.88	-0.11	0.00018959	0.000207317	5	genebody	PNPLA2
chr9	153220221	153220265	yes	0.92	0.98	-0.06	5.88e-05	6.51411e-05	13	genebody	VSTM2A	chr2	179830	180072	no	0.65	0.79	-0.14	2.39e-08	4.81184e-08	24	genebody	SLC25A22
chr1	2696782	2696973	no	0.62	0.78	-0.16	2.03e-28	4.33754e-27	18	genebody	KIF25	chr2	184211	184356	no	0.53	0.64	-0.11	0.00108875	0.00112485	15	genebody	CEND1
chr1	2750230	2750352	no	0.73	0.38	0.35	5.96e-05	6.60099e-05	5	genebody	MLLT4	chr2	197126	197264	no	0.61	0.73	-0.12	3.68e-07	5.92277e-07	11	genebody	PDDC1
chr1	3623934	3624095	no	0.72	0.85	-0.13	1.31e-06	1.7441e-06	12	genebody	RPS6KA2	chr2	221700	221751	no	0.68	0.83	-0.15	3.7e-09	8.57322e-09	10	genebody	EPS8L2
chr1	3650035	3650243	no	0.75	0.89	-0.14	7.3e-18	5.77002e-17	25	genebody	RPS6KA2	chr2	294063	294083	no	0.66	0.81	-0.15	3.11e-06	4.25198e-06	6	genebody	CDHR5
chr1	9372134	9372173	no	0.59	0.84	-0.25	2.09e-05	2.405e-05	9	genebody	PNLDC1	chr2	608485	608570	no	0.28	0.53	-0.25	1.7e-08	3.49218e-08	5	genebody	SLC22A18
chr1	9407010	9407123	no	0.7	0.9	-0.2	4.79e-06	5.9316e-06	5	genebody	ACAT2	chr2	1581515	1581531	no	0.47	0.73	-0.26	2.32e-09	5.55076e-09	7	genebody	ANO1
chr1	9871949	9872010	no	0.78	0.92	-0.14	9.65e-12	3.07507e-11	12	genebody	FNDC1	chr2	2725350	2725371	no	0.61	0.93	-0.32	4.78e-07	7.51243e-07	5	genebody	TPCN2
chr1	9906117	9906221	no	0.65	0.87	-0.22	1.05e-11	3.32656e-11	5	genebody	FNDC1	chr2	3429515	3429831	no	0.41	0.56	-0.15	6.42e-18	5.10679e-17	37	genebody	CHKA
chr1	10428601	10428639	no	0.57	0.87	-0.3	1.1e-12	4.1054e-12	6	genebody	EZR	chr2	3819881	3819923	no	0.45	0.78	-0.33	2.74e-08	5.43998e-08	6	genebody	CARNS1
chr1	14027133	14027171	no	0.86	0.96	-0.1	5.46e-10	1.27e-09	8	genebody	SCAF8	chr2	3831714	3832016	no	0.9	0.78	0.12	1.46e-07	2.5392e-07	17	genebody	TBC1D10C
chr1	23925351	23925587	no	0.72	0.9	-0.18	1.95e-14	9.47693e-14	12	genebody	PHACTR2	chr2	3841138	3841173	no	0.34	0.53	-0.19	8.16e-08	1.48767e-07	7	genebody	RAD9A
chr1	24160802	24160866	no	0.73	0.91	-0.18	6.81e-11	1.86965e-10	7	genebody	PEX3	chr2	5635626	5635723	no	0.21	0.43	-0.22	4.56e-07	7.19813e-07	5	genebody	OVOL1
chr1	36026824	36026947	no	0.65	0.5	0.15	4.68e-08	7.91315e-08	10	genebody	EPB41L2	chr2	5671118	5671160	no	0.66	0.91	-0.25	7.67e-17	5.24424e-16	5	genebody	KAT5
chr1	91883269	91883681	no	0.74	0.9	-0.16	6.27e-16	3.83427e-15	11	genebody	COL10A1	chr2	5842349	5842446	no	0.94	0.78	0.16	4.77e-06	6.3023e-06	6	genebody	LTBP3
chr1	107848973	107848993	no	0.52	0.77	-0.25	4.65e-09	9.22178e-09	6	genebody	CTIF	chr2	5986874	5987000	no	0.42	0.61	-0.19	0.000200797	0.000218964	10	genebody	SLC25A45
chr1	107942856	107943105	no	0.72	0.86	-0.14	2.06e-16	1.34436e-15	21	genebody	CTIF	chr2	6267718	6267848	no	0.09	0.24	-0.15	2.7e-08	5.37551e-08	13	genebody	NAALADL1
chr1	108093917	108094424	no	0.47	0.35	0.12	2.97e-11	8.72413e-11	43	genebody	SMAD7	chr2	6411949	6411990	no	0.66	0.9	-0.24	7.72e-08	1.41171e-07	5	genebody	ATG2A
chr1	143070995	143071010	no	0.78	0.92	-0.14	3.98e-05	4.46606e-05	6	genebody	TGM5	chr2	6412033	6412208	no	0.51	0.79	-0.28	2.03e-20	2.17448e-19	14	genebody	ATG2A
chr1	159483140	159483170	no	0.23	0.1	0.13	4.08e-06	5.09839e-06	5	genebody	KLF13	chr2	6445812	6445910	no	0.2	0.36	-0.16	6.63e-23	8.93009e-22	23	genebody	EHD1
chr1	160243556	160243606	no	0.64	0.47	0.17	1.5e-05	1.76322e-05	7	genebody	APBA2	chr2	6451593	6451772	no	0.33	0.56	-0.23	7.5e-13	3.13354e-12	19	genebody	EHD1
chr1	179851269	179851299	no	0.84	0.68	0.16	0.000601423	0.000622764	5	genebody	ALPK2	chr2	6463101	6463156	no	0.35	0.51	-0.16	0.000139053	0.000153779	6	genebody	CDC42BPG
chr1	185911551	185912074	no	0.53	0.42	0.11	0.00090426	0.000929186	11	genebody	TLE3	chr2	6543645	6543700	no	0.9	0.71	0.19	4.76e-09	1.07736e-08	5	genebody	PYGM
chr1	200815270	200815328	no	0.4	0.63	-0.23	3.41e-05	3.84721e-05	6	genebody	NIN	chr2	6553056	6553106	no	0.66	0.46	0.2	4.44e-08	8.45976e-08	7	genebody	PYGM
chr1	212627738	212627790	no	0.72	0.91	-0.19	8.02e-08	1.31017e-07	6	genebody	ISG20	chr2	6689761	6689837	no	0.76	0.86	-0.1	9.89e-06	1.24464e-05	11	genebody	SLC22A12
chr1	265448188	265448472	no	0.77	0.9	-0.13	1.09e-26	2.0452e-25	19	genebody	PAX5	chr2	6874714	6874778	no	0.26	0.38	-0.12	4.4e-05	5.11225e-05	5	genebody	ESRRA
chr1	265601157	265601304	no	0.52	0.72	-0.2	5.99e-07	8.383e-07	6	genebody	PAX5	chr2	7108754	7108826	no	0.36	0.82	-0.46	9.14e-27	1.72757e-25	11	genebody	MACROD1
chr1	266092888	266093009	no	0.79	0.6	0.19	5.56e-08	9.29515e-08	6	genebody	GRHPR	chr2	7121416	7121508	no	0.26	0.54	-0.28	2.04e-10	5.88848e-10	10	genebody	MACROD1
chr1	268801739	268801974	no	0.53	0.75	-0.22	4.12e-13	1.63955e-12	18	genebody	ANKS6	chr2	7204085	7204486	no	0.49	0.66	-0.17	2.17e-08	4.38704e-08	19	genebody	MACROD1
chr1	284352310	284352331	no	0.62	0.79	-0.17	0.00946353	0.00947008	5	genebody	SNX30	chr2	8268366	8268457	no	0.74	0.89	-0.15	4.01e-05	4.6773e-05	11	genebody	SLC3A2
chr1	284354493	284354577	no	0.79	0.93	-0.14	2.34e-07	3.49627e-07	7	genebody	SNX30	chr2	8475115	8475162	no	0.72	0.86	-0.14	8.83e-08	1.60181e-07	7	genebody	EML3
chr1	285897525	285897690	no	0.62	0.83	-0.21	1.31e-11	4.10175e-11	12	genebody	COL27A1	chr2	8503203	8503249	no	0.66	0.85	-0.19	1.01e-06	1.49775e-06	5	genebody	TUT1
chr1	286060419	286060516	no	0.67	0.86	-0.19	1.04e-08	1.95121e-08	8	genebody	AKNA	chr2	9370423	9370493	no	0.44	0.59	-0.15	0.000190003	0.000207649	5	genebody	DAGLA
chr1	299132660	299132693	no	0.57	0.32	0.25	0.00878233	0.00879451	5	genebody	NR5A1	chr2	9542752	9542782	no	0.92	0.69	0.23	1.11e-06	1.63384e-06	12	genebody	SYT7
chr1	299459228	299459372	no	0.57	0.68	-0.11	9.88e-05	0.000107345	11	genebody	WDR38	chr2	9556771	9556862	no	0.45	0.76	-0.31	1.5e-13	6.83495e-13	9	genebody	SYT7
chr1	299683185	299683240	no	0.59	0.76	-0.17	0.000144581	0.000155335	6	genebody	RABEPK	chr2	9792313	9792365	no	0.43	0.7	-0.27	1.96e-07	3.3264e-07	5	genebody	PGA5
chr1	300764302	300764334	no	0.75	0.9	-0.15	3.78e-10	9.05937e-10	9	genebody	FAM125B	chr2	12815860	12815914	no	0.68	0.87	-0.19	6.95e-08	1.28449e-07	9	genebody	CTNND1
chr1	301467362	301467522	no	0.58	0.8	-0.22	6.64e-21	7.4796e-20	14	genebody	RALGPS1	chr2	27191296	27191457	no	0.66	0.87	-0.21	3.04e-07	4.97503e-07	7	genebody	LDLRAD3
chr1	301517236	301517320	no	0.76	0.94	-0.18	6.65e-11	1.82574e-10	11	genebody	RALGPS1	chr2	29038479	29038505	no	0.66	0.83	-0.17	8.11e-10	2.08103e-09	8	genebody	ABTB2
chr1	301656868	301657256	no	0.63	0.77	-0.14	3.07e-37	1.02032e-35	23	genebody	RALGPS1	chr2	29165917	29165933	no	0.95	0.77	0.18	2.51e-12	9.64496e-12	6	genebody	NAT10
chr1	301841998	301842050	no	0.55	0.77	-0.22	2.04e-13	8.51538e-13	6	genebody	SLC2A8	chr2	71536804	71536847	no	0.95	0.85	0.1	5.77e-08	1.07634e-07	10	genebody	FBN3
chr1	301922515	301922609	no	0.73	0.88	-0.15	1.05e-08	1.97316e-08	11	genebody	FAM129B	chr2	71775387	71775486	no	0.45	0.72	-0.27	8.27e-10	2.11847e-09	7	genebody	EVI5L
chr1	301924011	301924209	no	0.72	0.9	-0.18	1.29e-14	6.44976e-14	12	genebody	FAM129B	chr2	73695844	73695891	no	0.34	0.53	-0.19	1.09e-06	1.60905e-06	8	genebody	RANBP3
chr1	301929547	301929569	no	0.57	0.77	-0.2	1.43e-05	1.68132e-05	5	genebody	FAM129B	chr2	77624297	77624313	no	0.18	0.36	-0.18	8.7e-07	1.30653e-06	7	genebody	ABCA7
chr1	302264639	302264674	no	0.4	0.68	-0.28	2.45e-09	5.10523e-09	5	genebody	ENG	chr2	77792506	77792595	no	0.75	0.87	-0.12	5.91e-09	1.31386e-08	19	genebody	MIDN
chr1	302376964	302377094	no	0.36	0.57	-0.21	5.79e-13	2.25327e-12	9	genebody	FAM102A	chr2	78183689	78183774	no	0.47	0.61	-0.14	1.47e-05	1.81172e-05	17	genebody	TCF3
chr1	302550130	302550308	no	0.33	0.61	-0.28	1.29e-08	2.39607e-08	6	genebody	SLC25A25	chr2	78345815	78345904	no	0.19	0.34	-0.15	3.59e-06	4.8537e-06	11	genebody	PALM
chr1	302738480	302738493	no	0.71	0.92	-0.21	3e-08	5.21489e-08	5	genebody	TRUB2	chr2	82029949	82030065	no	0.88	0.7	0.18	2.35e-05	2.82087e-05	8	genebody	N4BP3
chr1	303023960	303024093	no	0.71	0.9	-0.19	6.54e-16	3.96707e-15	9	genebody	SPTAN1	chr2	83999283	83999420	no	0.46	0.7	-0.24	3.55e-10	9.75472e-10	11	genebody	TMEM171
chr1	303099436	303099612	no	0.72	0.84	-0.12	3.32e-13	1.33572e-12	12	genebody	PKN3	chr2	88929540	88929579	no	0.78	0.63	0.15	6.73e-06	8.69883e-06	7	genebody	LHFPL2
chr1	303220968	303221049	no	0.66	0.31	0.35	3.17e-07	4.6228e-07	7	genebody	CCBL1	chr2	88933009	88933098	no	0.36	0.73	-0.37	1.08e-12	4.37905e-12	12	genebody	LHFPL2
chr1	303247960	303248007	no	0.67	0.8	-0.13	2.02e-09	4.26108e-09	9	genebody	LRRC8A	chr2	139596143	139596328	no	0.84	0.72	0.12	4.19e-06	5.60295e-06	16	genebody	ACSL6
chr1	303250470	303250502	no	0.6	0.39	0.21	6.28e-06	7.68079e-06	6	genebody	LRRC8A	chr2	142070108	142070144	no	0.89	0.63	0.26	6.13e-12	2.21451e-11	9	genebody	TCF7
chr1	303253892	303254048	no	0.57	0.74	-0.17	1.28e-06	1.71054e-06	9	genebody	LRRC8A	chr2	142440000	142440038	no	0.83	0.59	0.24	2.99e-08	5.87628e-08	5	genebody	PHF15
chr1	303333834	303334306	no	0.53	0.36	0.17	5.9e-14	2.70772e-13	37	genebody	SH3GLB2	chr2	143110930	143111073	no	0.71	0.95	-0.24	3.89e-22	4.79796e-21	14	genebody	H2AFY
chr1	303357412	303357505	no	0.65	0.82	-0.17	2.41e-08	4.25132e-08	13	genebody	FAM73B	chr2	148943113	148943343	no	0.15	0.22	-0.07	7.86e-50	5.23993e-48	70	genebody	PCDHB6
chr1	303373068	303373183	no	0.69	0.86	-0.17	1.8e-08	3.25465e-08	6	genebody	FAM73B	chr2	149214063	149214147	no	0.46	0.63	-0.17	5.02e-05	5.79248e-05	6	genebody	PCDHGA6
chr1	303405257	303405424	no	0.82	0.93	-0.11	9.55e-15	4.85749e-14	15	genebody	CRAT	chr2	149810537	149810576	no	0.59	0.78	-0.19	2.34e-06	3.27877e-06	6	genebody	GNPDA1
chr1	303439590	303440072	no	0.17	0.37	-0.2	1.53e-20	1.64517e-19	33	genebody	PPP2R4	chr2	150512423	150512452	no	0.5	0.68	-0.18	5.26e-08	9.88092e-08	6	genebody	ARHGAP26
chr1	303446258	303446289	no	0.54	0.72	-0.18	9.2e-05	0.000100256	7	genebody	PPP2R4	chr2	150523883	150523957	no	0.17	0.38	-0.21	0.00035277	0.000376439	5	genebody	ARHGAP26
chr1	304013729	304013739	no	0.89	0.78	0.11	5.79e-08	9.65725e-08	7	genebody	FNBP1	chr2	150547165	150547220	no	0.53	0.74	-0.21	3.77e-06	5.07343e-06	8	genebody	ARHGAP26
chr1	304373656	304373828	no	0.41	0.74	-0.33	1.73e-16	1.13945e-15	7	genebody	AL354898.1	chr2	150830191	150830351	no	0.72	0.88	-0.16	4.17e-09	9.56013e-09	6	genebody	ARHGAP26
chr1	304413924	304413966	no	0.56	0.7	-0.14	0.00041835	0.000436874	6	genebody	AL354898.1	chr2	150831289	150831394	no	0.54	0.82	-0.28	6.82e-09	1.49527e-08	6	genebody	ARHGAP26
chr1	304497903	304497957	no	0.75	0.87	-0.12	1.05e-06	1.41973e-06	8	genebody	ASS1	chr2	157245723	157245755	no	0.74	0.88	-0.14	0.00161846	0.00165771	5	genebody	AFAP1L1
chr1	304855201	304855382	no	0.53	0.62	-0.09	3.9e-09	7.84222e-09	22	genebody	FIBCD1	chr2	157301142	157301208	no	0.3	0.43	-0.13	8.62e-06	1.09434e-05	12	genebody	PCYOX1L
chr1	305225468	305225586	no	0.75	0.91	-0.16	1.2e-08	2.23865e-08	8	genebody	NUP214	chr2	157497311	157497346	no	0.63	0.79	-0.16	2.28e-05	2.7385e-05	5	genebody	ARHGEF37
chr1	305409975	305410311	no	0.78	0.86	-0.08	1.05e-07	1.67874e-07	30	genebody	PRRC2B	chr2	157782724	157782780	no	0.76	0.93	-0.17	4.24e-06	5.66311e-06	5	genebody	PDE6A
chr1	305424231	305424353	no	0.88	0.94	-0.06	1.03e-11	3.27807e-11	20	genebody	PRRC2B	chr2	157789703	157789924	no	0.52	0.73	-0.21	2.42e-08	4.86577e-08	19	genebody	PDE6A
chr1	305454733	305454840	no	0.4	0.54	-0.14	0.000115333	0.000124793	7	genebody	POMT1	chr2	157798030	157798170	no	0.54	0.75	-0.21	2.63e-22	3.33408e-21	16	genebody	PDE6A
chr1	305533610	305533843	no	0.74	0.87	-0.13	3.05e-10	7.42721e-10	15	genebody	RAPGEF1	chr2	157918716	157918763	no	0.22	0.48	-0.26	1.53e-08	3.17156e-08	13	genebody	PDGFRB
chr1	305616277	305616311	no	0.81	0.95	-0.14	8.58e-16	5.12385e-15	12	genebody	RAPGEF1	chr2	158473186	158473228	no	0.6	0.79	-0.19	8.91e-09	1.91359e-08	10	genebody	TCOF1
chr1	305754774	305754817	no	0.68	0.86	-0.18	4.73e-06	5.85709e-06	15	genebody	MED27	chr2	162278242	162278279	no	0.21	0.57	-0.36	1.51e-07	2.62342e-07	7	genebody	PKP3
chr1	306498005	306498052	no	0.69	0.43	0.26	2.87e-13	1.16921e-12	5	genebody	GTF3C4	chr3	243165	243435	no	0.87	0.77	0.1	5.35e-07	8.33578e-07	20	genebody	PRKAR1B
chr1	307033667	307033713	no	0.76	0.84	-0.08	0.00294173	0.00296896	6	genebody	CACFD1	chr3	361061	361168	no	0.22	0.45	-0.23	1.24e-17	9.45187e-17	8	genebody	SUN1
chr1	307101705	307101730	no	0.8	0.94	-0.14	2.04e-07	3.08013e-07	5	genebody	ADAMTSL2	chr3	739667	739854	no	0.71	0.79	-0.08	4.55e-06	6.03851e-06	16	genebody	C7orf50
chr1	307127360	307127498	no	0.69	0.91	-0.22	3.66e-10	8.80062e-10	5	genebody	ADAMTSL2	chr3	742516	742647	no	0.77	0.88	-0.11	9e-15	4.77582e-14	23	genebody	C7orf50
chr1	307184390	307184441	no	0.69	0.55	0.14	0.00180117	0.00183031	9	genebody	DBH	chr3	747496	747521	no	0.11	0.36	-0.25	4.49e-08	8.54866e-08	7	genebody	CYP2W1
chr1	307194445	307194734	no	0.8	0.9	-0.1	6.01e-08	9.99207e-08	16	genebody	DBH	chr3	749827	749852	no	0.15	0.26	-0.11	0.000195665	0.000213529	7	genebody	CYP2W1
chr1	307247301	307247438	no	0.4	0.96	-0.56	1.58e-07	2.43681e-07	5	genebody	SARDH	chr3	750489	750596	no	0.18	0.42	-0.24	1.56e-08	3.21133e-08	10	genebody	CYP2W1
chr1	307301939	307302283	no	0.74	0.85	-0.11	3.32e-15	1.81808e-14	36	genebody	VAV2	chr3	1083290	1083344	no	0.31	0.47	-0.16	2.12e-06	2.98668e-06	8	genebody	MICALL2
chr1	307319543	307319752	no	0.51	0.68	-0.17	1.19e-12	4.39223e-12	16	genebody	VAV2	chr3	1623244	1623277	no	0.94	0.15	0.79	2.52e-13	1.11953e-12	7	genebody	MAD1L1
chr1	307341334	307341607	no	0.71	0.87	-0.16	8.53e-09	1.62376e-08	17	genebody	VAV2	chr3	4215262	4215297	no	0.29	0.51	-0.22	2.71e-09	6.38839e-09	6	genebody	FOXK1
chr1	307363859	307364134	no	0.56	0.76	-0.2	5e-23	6.81465e-22	21	genebody	VAV2	chr3	4226301	4226353	no	0.68	0.45	0.23	0.000473944	0.000502359	5	genebody	FOXK1
chr1	307365681	307365923	no	0.62	0.74	-0.12	1.3e-05	1.53203e-05	20	genebody	VAV2	chr3	4232391	4232501	no	0.84	0.91	-0.07	2.25e-07	3.7715e-07	14	genebody	FOXK1
chr1	307380842	307380895	no	0.63	0.92	-0.29	4.67e-32	1.25421e-30	10	genebody	VAV2	chr3	4249310	4249692	no	0.24	0.46	-0.22	1.36e-19	1.33787e-18	17	genebody	FOXK1
chr1	307381736	307381813	no	0.71	0.86	-0.15	1.07e-10	2.83467e-10	9	genebody	VAV2	chr3	4291186	4291250	no	0.87	0.95	-0.08	8.23e-06	1.04902e-05	15	genebody	AP5Z1
chr1	307385062	307385110	no	0.65	0.47	0.18	7.41e-09	1.42561e-08	11	genebody	VAV2	chr3	4293699	4293731	no	0.03	0.2	-0.17	1.24e-06	1.81983e-06	11	genebody	RADIL
chr1	307386063	307386205	no	0.81	0.9	-0.09	4.81e-06	5.95487e-06	8	genebody	VAV2	chr3	4297678	4297817	no	0.84	0.37	0.47	1.05e-55	8.85849e-54	25	genebody	RADIL
chr1	307397477	307397532	no	0.5	0.81	-0.31	2.12e-11	6.39179e-11	6	genebody	VAV2	chr3	4357744	4357785	no	0.71	0.52	0.19	7.55e-06	9.67983e-06	9	genebody	RADIL
chr1	307415104	307415250	no	0.72	0.87	-0.15	3.81e-06	4.79221e-06	8	genebody	VAV2	chr3	4359776	4359903	no	0.42	0.59	-0.17	3.71e-06	5.00831e-06	13	genebody	RADIL
chr1	307433742	307433838	no	0.77	0.92	-0.15	6.62e-05	7.30434e-05	6	genebody	VAV2	chr3	4923075	4923094	no	0.41	0.64	-0.23	4.73e-06	6.25952e-06	6	genebody	RNF216
chr1	308079638	308079872	no	0.78	0.89	-0.11	0.00133937	0.00136633	10	genebody	COL5A1	chr3	4928939	4929022	no	0.81	0.62	0.19	0.00422017	0.00426506	7	genebody	RNF216
chr1	308150429	308150480	no	0.76	0.9	-0.14	9.36e-08	1.50907e-07	7	genebody	COL5A1	chr3	5521101	5521148	no	0.13	0.36	-0.23	0.000252354	0.000273042	5	genebody	BAIAP2L1
chr1	308170813	308170903	no	0.73	0.89	-0.16	1.77e-06	2.32651e-06	9	genebody	COL5A1	chr3	5521945	5522737	no	0.55	0.66	-0.11	1.02e-07	1.83326e-07	32	genebody	BAIAP2L1
chr1	308339861	308339904	no	0.43	0.67	-0.24	2.54e-05	2.90496e-05	7	genebody	OLFM1	chr3	5540546	5540624	no	0.96	0.79	0.17	5.51e-12	2.01661e-11	10	genebody	BAIAP2L1
chr1	308348043	308348115	no	0.48	0.66	-0.18	4.25e-05	4.75546e-05	6	genebody	OLFM1	chr3	5562525	5562548	no	0.13	0.34	-0.21	7.58e-08	1.38839e-07	7	genebody	BAIAP2L1
chr1	308758259	308758311	no	0.65	0.86	-0.21	5.42e-10	1.26291e-09	5	genebody	KCNT1	chr3	9670629	9670652	no	0.16	0.52	-0.36	6.68e-07	1.0263e-06	5	genebody	RASA4B
chr1	313731569	313731931	no	0.69	0.85	-0.16	6.78e-18	5.38293e-17	21	genebody	EGFL7	chr3	9790782	9791110	no	0.65	0.82	-0.17	1.9e-15	1.09303e-14	19	genebody	AC004980.12
chr1	313736957	313737200	no	0.72	0.87	-0.15	3.85e-17	2.78333e-16	15	genebody	EGFL7	chr3	10369888	10369936	no	0.38	0.68	-0.3	2.61e-05	3.1139e-05	6	genebody	FKBP6
chr1	313810516	313810697	no	0.43	0.31	0.12	7.14e-10	1.6349e-09	16	genebody	MAMDC4	chr3	11037557	11037853	no	0.88	0.77	0.11	9.36e-06	1.18019e-05	16	genebody	LAT2
chr1	313842614	313842981	no	0.5	0.4	0.1	4.9e-10	1.15098e-09	27	genebody	LCN10	chr3	11305083	11305112	no	0.29	0.78	-0.49	1.23e-06	1.80345e-06	5	genebody	GTF2IRD1
chr1	313858159	313858290	no	0.87	0.93	-0.06	3.32e-07	4.82516e-07	12	genebody	FAM69B	chr3	11310704	11310713	no	0.86	0.66	0.2	8.39e-09	1.81075e-08	5	genebody	GTF2IRD1
chr1	313882723	313882854	no	0.67	0.87	-0.2	1.81e-10	4.60418e-10	9	genebody	KIAA1984	chr3	11323622	11323672	no	0.35	0.59	-0.24	1.06e-10	3.18818e-10	9	genebody	GTF2IRD1
chr1	314011602	314011674	no	0.52	0.84	-0.32	2.11e-19	2.0136e-18	7	genebody	ENTPD8	chr3	11738348	11738591	no	0.27	0.42	-0.15	1.04e-07	1.8589e-07	17	genebody	GATSL2
chr1	314017838	314018190	no	0.58	0.35	0.23	1.48e-34	4.53145e-33	37	genebody	NOXA1	chr3	11749978	11750040	no	0.59	0.74	-0.15	1.4e-05	1.72906e-05	10	genebody	GATSL2
chr1	314055272	314055354	no	0.69	0.52	0.17	9.56e-07	1.30179e-06	11	genebody	EXD3	chr3	14882447	14882468	no	0.62	0.79	-0.17	5.75e-06	7.48524e-06	8	genebody	AUTS2
chr1	314073914	314073998	no	0.49	0.78	-0.29	2.13e-11	6.40384e-11	13	genebody	EXD3	chr3	14940817	14940836	no	0.44	0.61	-0.17	0.00320456	0.00324901	8	genebody	AUTS2
chr1	314148546	314148661	no	0.44	0.3	0.14	4e-05	4.4862e-05	10	genebody	C9orf169	chr3	18524374	18524602	no	0.54	0.78	-0.24	0.000201495	0.00021964	7	genebody	MVP
chr1	314157291	314157441	no	0.67	0.46	0.21	7.73e-26	1.3741e-24	22	genebody	NDOR1	chr3	18702471	18702524	no	0.8	0.94	-0.14	3.4e-12	1.27887e-11	8	genebody	ATXN2L
chr10	101961	102007	no	0.39	1	-0.61	4.45e-30	1.06786e-28	6	genebody	EARS2	chr3	19672337	19673008	no	0.84	0.73	0.11	6.57e-12	2.36539e-11	62	genebody	GTF3C1
chr10	9759346	9759398	no	0.4	0.8	-0.4	1.19e-15	6.98866e-15	6	genebody	GPATCH2	chr3	24311628	24311691	no	0.37	0.62	-0.25	4.97e-08	9.39845e-08	7	genebody	EEF2K
chr10	12297599	12297637	no	0.8	0.73	0.07	2.22e-11	6.64935e-11	5	genebody	MARCH1	chr3	24345193	24345229	no	0.33	0.57	-0.24	3.74e-07	6.00247e-07	7	genebody	POLR3E
chr10	16759791	16759833	no	0.52	0.81	-0.29	2.65e-06	3.39377e-06	6	genebody	ITPKB	chr3	29662301	29662468	no	0.75	0.59	0.16	3.15e-10	8.72493e-10	6	genebody	PARN
chr10	17112675	17112750	no	0.77	0.93	-0.16	1.77e-11	5.40164e-11	12	genebody	ADCK3	chr3	34924692	34925019	no	0.25	0.47	-0.22	1.82e-13	8.23237e-13	15	genebody	METTL22
chr10	20096072	20096113	no	0.85	0.88	-0.03	1.06e-06	1.42799e-06	6	genebody	EFCAB2	chr3	38720028	38720336	no	0.75	0.85	-0.1	1.66e-07	2.85102e-07	22	genebody	C16orf71
chr10	20105280	20105318	no	0.99	0.57	0.42	2.58e-21	3.0376e-20	6	genebody	EFCAB2	chr3	38740809	38740855	no	0.56	0.78	-0.22	1.61e-08	3.31508e-08	8	genebody	ANKS3
chr10	20976815	20976840	no	0.76	0.94	-0.18	6.02e-08	1.00007e-07	6	genebody	SMYD3	chr3	38816804	38816863	no	0.13	0.36	-0.23	4.42e-09	1.00903e-08	9	genebody	FAM100A
chr10	27332638	27332677	no	0.68	0.86	-0.18	8.1e-06	9.78721e-06	7	genebody	NR5A2	chr3	38816897	38817129	no	0.25	0.37	-0.12	9.68e-08	1.74311e-07	22	genebody	FAM100A
chr10	27364278	27364323	no	0.74	0.27	0.47	5.52e-24	8.18498e-23	6	genebody	NR5A2	chr3	39011214	39011937	no	0.2	0.34	-0.14	2.13e-28	4.79701e-27	60	genebody	CORO7
chr10	27885181	27885207	no	0.74	0.96	-0.22	2.19e-06	2.85021e-06	5	genebody	KIF21B	chr3	39015792	39015826	no	0.56	0.78	-0.22	3.11e-06	4.25001e-06	5	genebody	CORO7
chr10	27940565	27940697	no	0.81	0.64	0.17	4.7e-06	5.82374e-06	14	genebody	CACNA1S	chr3	39054621	39054704	no	0.16	0.35	-0.19	0.000123131	0.000136888	6	genebody	GLIS2
chr10	27957477	27957527	no	0.93	0.58	0.35	2.57e-10	6.3508e-10	5	genebody	CACNA1S	chr3	39062322	39062372	no	0.13	0.26	-0.13	2.01e-08	4.0822e-08	13	genebody	GLIS2
chr10	28162026	28162093	no	0.16	0.42	-0.26	0.000119585	0.000129272	7	genebody	TNNT2	chr3	40690514	40690645	no	0.26	0.48	-0.22	7.59e-17	5.1973e-16	11	genebody	FLYWCH2
chr10	28178022	28178129	no	0.63	0.86	-0.23	4.9e-08	8.24673e-08	9	genebody	LAD1	chr3	40849915	40849951	no	0.25	0.42	-0.17	4.13e-06	5.52953e-06	7	genebody	IL9R
chr10	28244834	28244839	no	0.81	0.93	-0.12	1.32e-05	1.55678e-05	5	genebody	PKP1	chr3	40904175	40904211	no	0.42	0.58	-0.16	7.57e-07	1.15067e-06	8	genebody	NPRL3
chr10	28664709	28664725	no	0.83	0.44	0.39	4.93e-17	3.5126e-16	6	genebody	ELF3	chr3	40908025	40908178	no	0.24	0.44	-0.2	1.26e-12	5.05413e-12	19	genebody	NPRL3
chr10	28793756	28793908	no	0.64	0.77	-0.13	0.0011481	0.00117432	7	genebody	LGR6	chr3	40966570	40966792	no	0.6	0.72	-0.12	1.9e-06	2.68737e-06	22	genebody	LUC7L
chr10	28813758	28814020	no	0.68	0.39	0.29	6.99e-10	1.60308e-09	21	genebody	LGR6	chr3	41033186	41033223	no	0.42	0.55	-0.13	0.00324391	0.00328803	10	genebody	PDIA2
chr10	28911486	28911499	no	0.82	0.64	0.18	1.04e-06	1.40748e-06	6	genebody	PPP1R12B	chr3	41257277	41257446	no	0.57	0.75	-0.18	6.91e-15	3.73119e-14	15	genebody	C16orf11
chr10	31856918	31856956	no	0.84	0.96	-0.12	2.15e-09	4.51166e-09	5	genebody	FBP2	chr3	41294787	41294836	no	0.66	0.8	-0.14	5.55e-08	1.03943e-07	10	genebody	SOLH
chr10	65559641	65559750	no	0.57	0.87	-0.3	4.34e-06	5.40864e-06	7	genebody	NUDT5	chr3	41300107	41300137	no	0.27	0.62	-0.35	0.000494046	0.000522501	5	genebody	RAB11FIP3
chr10	65792186	65792301	no	0.71	0.91	-0.2	9.73e-13	3.64944e-12	9	genebody	ECHDC3	chr3	41631603	41631627	no	0.7	0.59	0.11	0.000581706	0.000612653	5	genebody	NUBP2
chr10	69843010	69843047	no	0.4	0.64	-0.24	4.46e-13	1.76137e-12	9	genebody	ITIH5	chr3	41817768	41817895	no	0.83	0.62	0.21	5.18e-13	2.20493e-12	17	genebody	TMEM204
chr10	70839809	70839871	no	0.78	0.89	-0.11	1.93e-05	2.23449e-05	8	genebody	PFKFB3	chr3	41888361	41888511	no	0.2	0.53	-0.33	5.18e-10	1.382e-09	7	genebody	CCDC154
chr10	71233188	71233229	no	0.67	0.91	-0.24	1.33e-11	4.14512e-11	5	genebody	ANKRD16	chr3	42273073	42273120	no	0.81	0.66	0.15	0.00144648	0.00148597	8	genebody	TSC2
chr10	71551032	71551150	no	0.44	0.24	0.2	4.9e-19	4.44135e-18	20	genebody	NET1	chr3	59392180	59392210	no	0.66	0.33	0.33	1.37e-10	4.06174e-10	6	genebody	ACTR1B
chr10	75275181	75275188	no	0.77	0.56	0.21	1.04e-10	2.75688e-10	5	genebody	ADARB2	chr3	71687030	71687081	no	0.5	0.71	-0.21	4.55e-09	1.0338e-08	7	genebody	LOXL3
chr10	75281139	75281258	no	0.67	0.85	-0.18	4.35e-09	8.66409e-09	6	genebody	ADARB2	chr3	92615760	92615832	no	0.45	0.81	-0.36	1.14e-12	4.63709e-12	10	genebody	ASB3
chr11	23914	24232	no	0.84	0.93	-0.09	9.58e-07	1.30303e-06	16	genebody	CRYL1	chr3	100194678	100194792	no	0.23	0.43	-0.2	1.54e-05	1.89202e-05	5	genebody	EPAS1
chr11	2042420	2042759	no	0.73	0.86	-0.13	9.26e-08	1.49307e-07	11	genebody	MIPEP	chr3	118927750	118927788	no	0.72	0.88	-0.16	1.14e-06	1.67128e-06	6	genebody	SLC5A6
chr11	2068965	2068990	no	0.24	0.72	-0.48	7.13e-22	8.9114e-21	6	genebody	MIPEP	chr3	119708749	119708819	no	0.09	0.39	-0.3	5.18e-16	3.15218e-15	13	genebody	HADHA
chr11	2223431	2223456	no	0.8	0.39	0.41	3.59e-12	1.23084e-11	6	genebody	SPATA13	chr3	125238187	125238223	no	0.7	0.87	-0.17	1.2e-06	1.76241e-06	5	genebody	APOB
chr11	3589141	3589221	no	0.5	0.65	-0.15	8.3e-06	1.0011e-05	11	genebody	CDK8	chr3	133855457	133855504	no	0.19	0.47	-0.28	1.71e-05	2.07825e-05	5	genebody	NTSR2
chr11	6142036	6142090	no	0.75	0.86	-0.11	0.000160428	0.000171785	9	genebody	MTUS2	chr3	134718724	134718748	no	0.94	0.6	0.34	2.27e-14	1.1553e-13	6	genebody	NOL10
chr11	6184711	6184793	no	0.61	0.78	-0.17	7.49e-06	9.08454e-06	12	genebody	SLC7A1	chr3	134720482	134720552	no	0.99	0.77	0.22	1.08e-13	5.00126e-13	5	genebody	NOL10
chr11	9435622	9435798	no	0.78	0.84	-0.06	0.000279592	0.000294688	20	genebody	STARD13	chr3	135367946	135368235	no	0.43	0.79	-0.36	6.94e-11	2.14036e-10	7	genebody	ASAP2
chr11	21269272	21269585	no	0.43	0.7	-0.27	1.39e-10	3.58143e-10	14	genebody	LRCH1	chr3	139941735	139941859	no	0.83	0.65	0.18	0.000179753	0.000197127	6	genebody	GPS2
chr11	26452921	26453020	no	0.48	0.68	-0.2	1.27e-05	1.50209e-05	5	genebody	SUGT1	chr3	140379131	140379169	no	0.34	0.57	-0.23	4.79e-05	5.54928e-05	7	genebody	DCDC2C
chr11	52161964	52162080	no	0.85	0.93	-0.08	7.26e-06	8.81094e-06	12	genebody	TBC1D4	chr3	140474896	140475001	no	0.6	0.95	-0.35	1.5e-32	4.56755e-31	7	genebody	TRAPPC12
chr11	75004640	75004665	no	0.64	0.54	0.1	9.1e-06	1.09251e-05	6	genebody	DOCK9	chr3	140490839	140491089	no	0.83	0.9	-0.07	0.000759295	0.000792227	19	genebody	TRAPPC12
chr11	75031425	75031816	no	0.6	0.39	0.21	2.55e-31	6.45888e-30	44	genebody	DOCK9	chr3	140501202	140501258	no	0.73	0.91	-0.18	2.75e-10	7.77109e-10	10	genebody	TRAPPC12
chr11	83463382	83463392	no	0.72	0.95	-0.23	4.75e-06	5.87726e-06	5	genebody	MYO16	chr3	141746508	141746904	no	0.3	0.55	-0.25	6.96e-06	8.97695e-06	7	genebody	PXDN
chr11	84379167	84379652	no	0.82	0.48	0.34	0.000216776	0.000230117	7	genebody	COL4A1	chr3	141816399	141816492	no	0.68	0.9	-0.22	2.38e-07	3.96848e-07	5	genebody	TPO
chr11	84418715	84418769	no	0.63	0.89	-0.26	8.08e-20	8.04835e-19	9	genebody	COL4A1	chr4	602331	602344	no	0.74	0.92	-0.18	1.15e-07	2.04376e-07	6	genebody	DGAT1
chr11	84423920	84424022	no	0.53	0.34	0.19	1.06e-08	1.99146e-08	8	genebody	COL4A1	chr4	608083	608103	no	0.49	0.33	0.16	1.35e-06	1.96035e-06	9	genebody	DGAT1
chr11	84641740	84641853	no	0.32	0.58	-0.26	1.71e-13	7.21991e-13	12	genebody	COL4A2	chr4	611709	611748	no	0.51	0.65	-0.14	3.19e-07	5.19047e-07	9	genebody	HSF1
chr11	84650650	84650667	no	0.76	0.56	0.2	1.81e-06	2.37443e-06	6	genebody	COL4A2	chr4	671720	671735	no	0.48	0.68	-0.2	1.25e-05	1.55646e-05	5	genebody	HEATR7A
chr11	84652872	84653035	no	0.85	0.76	0.09	0.00402808	0.00405263	12	genebody	COL4A2	chr4	1056016	1056193	no	0.31	0.46	-0.15	3.92e-10	1.06973e-09	17	genebody	GSDMD
chr11	84691934	84692073	no	0.64	0.78	-0.14	2.3e-07	3.43458e-07	10	genebody	RAB20	chr4	1129505	1129532	no	0.75	0.87	-0.12	4e-07	6.38142e-07	11	genebody	RHPN1
chr11	86116653	86116739	no	0.81	0.95	-0.14	2.11e-10	5.29074e-10	14	genebody	GRTP1	chr4	1130027	1130108	no	0.22	0.42	-0.2	1.42e-11	4.88182e-11	10	genebody	RHPN1
chr11	86170573	86170685	no	0.59	0.4	0.19	1.8e-13	7.5839e-13	16	genebody	CUL4A	chr4	1130584	1130641	no	0.55	0.91	-0.36	4.59e-13	1.96789e-12	7	genebody	RHPN1
chr11	86189027	86189032	no	0.75	0.93	-0.18	9.47e-15	4.83671e-14	5	genebody	PCID2	chr4	1212836	1213041	no	0.28	0.43	-0.15	3.59e-08	6.96473e-08	13	genebody	ZC3H3
chr11	86236341	86236671	no	0.78	0.89	-0.11	3.49e-12	1.19924e-11	16	genebody	MCF2L	chr4	1217001	1217073	no	0.16	0.49	-0.33	5.82e-13	2.45377e-12	13	genebody	ZC3H3
chr11	86288898	86289221	no	0.65	0.82	-0.17	3.66e-15	1.98833e-14	20	genebody	MCF2L	chr4	7713650	7713673	no	0.78	0.89	-0.11	0.00116008	0.00119692	7	genebody	ST3GAL1
chr11	86294894	86295114	no	0.75	0.87	-0.12	1.94e-11	5.87657e-11	14	genebody	MCF2L	chr4	8145136	8145155	no	0.83	0.66	0.17	1.18e-05	1.47266e-05	5	genebody	SLA
chr11	86453090	86453183	no	0.86	0.77	0.09	2.71e-07	3.98947e-07	11	genebody	TMCO3	chr4	8148366	8148465	no	0.94	0.78	0.16	1.54e-09	3.78341e-09	9	genebody	SLA
chr11	86555633	86555705	no	0.52	0.81	-0.29	8.06e-07	1.10899e-06	6	genebody	FAM70B	chr4	8358071	8358410	no	0.83	0.73	0.1	2.4e-06	3.35365e-06	12	genebody	TG
chr11	86562318	86562380	no	0.58	0.84	-0.26	9.53e-12	3.03886e-11	6	genebody	FAM70B	chr4	8449470	8449537	no	0.96	0.75	0.21	2.22e-07	3.72414e-07	7	genebody	PHF20L1
chr11	86724594	86724674	no	0.73	0.87	-0.14	1.15e-11	3.62243e-11	15	genebody	RASA3	chr4	16456325	16456365	no	0.44	0.67	-0.23	4.32e-08	8.27209e-08	8	genebody	ANXA13
chr11	86883923	86884039	no	0.78	0.89	-0.11	7.58e-05	8.31722e-05	6	genebody	MPHOSPH8	chr4	40189394	40189427	no	0.96	0.5	0.46	3.48e-11	1.12614e-10	5	genebody	VPS13B
chr12	77712	77825	no	0.75	0.9	-0.15	1.14e-19	1.12026e-18	16	genebody	C17orf62	chr4	84250465	84250498	no	0.2	0.39	-0.19	3.63e-06	4.91201e-06	8	genebody	RGS20
chr12	1134684	1134940	no	0.83	0.91	-0.08	3.26e-14	1.5394e-13	26	genebody	C17orf70	chr4	84286699	84286805	no	0.53	0.67	-0.14	0.0038578	0.00390194	5	genebody	ATP6V1H
chr12	1136482	1136640	no	0.72	0.88	-0.16	1.42e-16	9.39029e-16	21	genebody	C17orf70	chr4	101808204	101808306	no	0.46	0.71	-0.25	1.86e-06	2.63742e-06	7	genebody	NTRK1
chr12	1203762	1203874	no	0.72	0.88	-0.16	8.6e-09	1.63758e-08	11	genebody	BAHCC1	chr4	103400863	103400910	no	0.79	0.92	-0.13	1.81e-05	2.20593e-05	6	genebody	THBS3
chr12	1207362	1207679	no	0.84	0.93	-0.09	6.22e-12	2.04468e-11	26	genebody	BAHCC1	chr4	103585217	103585350	no	0.85	0.94	-0.09	8.61e-06	1.09389e-05	10	genebody	SHC1
chr12	1221013	1221070	no	0.61	0.8	-0.19	8.68e-08	1.40802e-07	6	genebody	BAHCC1	chr4	114701666	114701798	no	0.45	0.59	-0.14	9.85e-06	1.24022e-05	11	genebody	MAB21L3
chr12	1225751	1225903	no	0.47	0.66	-0.19	3.88e-15	2.10598e-14	24	genebody	BAHCC1	chr4	115128620	115128638	no	0.57	0.74	-0.17	9.84e-07	1.46457e-06	6	genebody	VANGL1
chr12	1230253	1230452	no	0.48	0.56	-0.08	6.72e-05	7.40495e-05	17	genebody	BAHCC1	chr4	134492466	134492490	no	0.66	0.84	-0.18	1.97e-06	2.78e-06	5	genebody	ABCD3
chr12	1237884	1237917	no	0.85	0.56	0.29	1.79e-16	1.18074e-15	6	genebody	BAHCC1	chr4	135294094	135294321	no	0.34	0.57	-0.23	1.99e-11	6.67509e-11	22	genebody	BCAR3
chr12	1237924	1237944	no	0.86	0.7	0.16	0.000559332	0.000580324	5	genebody	BAHCC1	chr4	135302173	135302315	no	0.41	0.68	-0.27	2.69e-10	7.61938e-10	12	genebody	BCAR3
chr12	1423913	1423994	no	0.82	0.94	-0.12	4.65e-15	2.49507e-14	13	genebody	SLC38A10	chr4	139048625	139048668	no	0.74	0.96	-0.22	5.08e-09	1.14062e-08	6	genebody	LRRC8C
chr12	1432780	1432881	no	0.68	0.44	0.24	2.08e-05	2.38994e-05	11	genebody	C17orf56	chr5	119120	119172	no	0.31	0.03	0.28	2.89e-10	8.10907e-10	6	genebody	TBC1D22A
chr12	1437811	1438002	no	0.75	0.86	-0.11	2.68e-08	4.69939e-08	15	genebody	C17orf56	chr5	120365	120610	no	0.55	0.3	0.25	7.95e-09	1.72387e-08	14	genebody	TBC1D22A
chr12	1494868	1494951	no	0.76	0.91	-0.15	1.32e-07	2.06856e-07	5	genebody	AATK	chr5	120769	120902	no	0.46	0.65	-0.19	4.91e-09	1.11023e-08	8	genebody	TBC1D22A
chr12	1500698	1500812	no	0.83	0.92	-0.09	4.58e-07	6.50328e-07	10	genebody	AATK	chr5	126995	127083	no	0.34	0.64	-0.3	3.25e-17	2.34501e-16	7	genebody	TBC1D22A
chr12	1505543	1505595	no	0.61	0.31	0.3	1.12e-16	7.57179e-16	13	genebody	AATK	chr5	224895	225163	no	0.7	0.9	-0.2	7.7e-20	7.66245e-19	32	genebody	TBC1D22A
chr12	1506941	1507034	no	0.53	0.81	-0.28	1.04e-09	2.3177e-09	12	genebody	AATK	chr5	468039	468088	no	0.38	0.61	-0.23	5.71e-06	7.4385e-06	7	genebody	PPARA
chr12	1524043	1524097	no	0.81	0.95	-0.14	1.66e-06	2.1886e-06	5	genebody	BAIAP2	chr5	468190	468212	no	0.23	0.48	-0.25	3.79e-08	7.32825e-08	6	genebody	PPARA
chr12	1530926	1531021	no	0.43	0.6	-0.17	1.61e-07	2.48442e-07	8	genebody	BAIAP2	chr5	530889	530998	no	0.27	0.48	-0.21	4.49e-12	1.65813e-11	11	genebody	TTC38
chr12	1543213	1543244	no	0.72	0.92	-0.2	2.26e-07	3.38644e-07	7	genebody	BAIAP2	chr5	531553	531602	no	0.71	0.91	-0.2	9.02e-11	2.74641e-10	7	genebody	TTC38
chr12	1543472	1543499	no	0.69	0.82	-0.13	1.56e-06	2.06541e-06	6	genebody	BAIAP2	chr5	538824	538862	no	0.77	0.96	-0.19	1.41e-07	2.45905e-07	6	genebody	TTC38
chr12	1545304	1545556	no	0.68	0.88	-0.2	5.32e-29	1.18707e-27	27	genebody	BAIAP2	chr5	1127290	1127385	no	0.93	0.82	0.11	4.22e-07	6.71478e-07	10	genebody	FBLN1
chr12	1554666	1554784	no	0.76	0.88	-0.12	3.15e-09	6.43373e-09	10	genebody	BAIAP2	chr5	1800788	1800886	no	0.71	0.88	-0.17	9.74e-12	3.41504e-11	6	genebody	PRR5
chr12	1556478	1556488	no	0.74	0.59	0.15	0.000369656	0.000387143	5	genebody	BAIAP2	chr5	2716096	2716189	no	0.32	0.53	-0.21	9.2e-08	1.66227e-07	13	genebody	EFCAB6
chr12	1563005	1563510	no	0.61	0.76	-0.15	4.06e-11	1.16142e-10	36	genebody	BAIAP2	chr5	3061904	3061924	no	0.8	0.95	-0.15	2.13e-05	2.56647e-05	6	genebody	SCUBE1
chr12	1676388	1676445	no	0.73	0.89	-0.16	5.26e-08	8.82367e-08	6	genebody	RPTOR	chr5	3075442	3075637	no	0.35	0.69	-0.34	1.17e-14	6.14697e-14	13	genebody	SCUBE1
chr12	1914562	1914700	no	0.57	0.73	-0.16	2.42e-07	3.60066e-07	15	genebody	ENDOV	chr5	3103803	3103811	no	0.52	0.88	-0.36	2.42e-07	4.0312e-07	5	genebody	SCUBE1
chr12	1933908	1933938	no	0.75	0.65	0.1	2.29e-06	2.97096e-06	9	genebody	ENDOV	chr5	3107191	3107286	no	0.87	0.76	0.11	1.06e-08	2.24666e-08	15	genebody	SCUBE1
chr12	1945154	1945187	no	0.8	0.91	-0.11	3.98e-06	4.98117e-06	5	genebody	ENDOV	chr5	3110803	3110828	no	0.95	0.4	0.55	1.74e-23	2.44532e-22	5	genebody	SCUBE1
chr12	2407469	2407628	no	0.72	0.83	-0.11	6.73e-08	1.11067e-07	10	genebody	GAA	chr5	3149474	3149666	no	0.66	0.92	-0.26	3.32e-08	6.47857e-08	8	genebody	TSPO
chr12	2482108	2482235	no	0.55	0.81	-0.26	1.38e-07	2.15648e-07	5	genebody	TBC1D16	chr5	3617723	3617825	no	0.41	0.59	-0.18	5.45e-10	1.44659e-09	12	genebody	CYB5R3
chr12	2491998	2492238	no	0.63	0.47	0.16	2.93e-06	3.7388e-06	11	genebody	TBC1D16	chr5	4397985	4398127	no	0.41	0.65	-0.24	1.96e-09	4.72117e-09	7	genebody	ACO2
chr12	2642570	2642637	no	0.83	0.94	-0.11	1.46e-10	3.75147e-10	12	genebody	CBX2	chr5	5920966	5921148	no	0.5	0.62	-0.12	1.21e-07	2.1395e-07	18	genebody	CACNA1I
chr12	3313220	3313472	no	0.45	0.35	0.1	5.33e-11	1.49168e-10	17	genebody	TIMP2	chr5	6530996	6531114	no	0.58	0.71	-0.13	1.7e-05	2.06786e-05	13	genebody	SUN2
chr12	3319992	3320168	no	0.45	0.62	-0.17	2.24e-13	9.24977e-13	20	genebody	TIMP2	chr5	7571798	7572277	no	0.27	0.42	-0.15	2.15e-07	3.60899e-07	27	genebody	TRIOBP
chr12	3325678	3325746	no	0.5	0.27	0.23	6.78e-06	8.27047e-06	9	genebody	TIMP2	chr5	8159918	8160039	no	0.36	0.6	-0.24	1.11e-05	1.38873e-05	5	genebody	RAC2
chr12	4008105	4008303	no	0.7	0.88	-0.18	9e-07	1.23042e-06	11	genebody	SEPT9	chr5	8282056	8282097	no	0.48	0.65	-0.17	1.51e-05	1.85208e-05	6	genebody	TMPRSS6
chr12	4026380	4026463	no	0.38	0.63	-0.25	4.05e-09	8.10694e-09	7	genebody	SEPT9	chr5	8564864	8564992	no	0.95	0.89	0.06	0.000236201	0.000255929	13	genebody	PVALB
chr12	4047602	4047783	no	0.46	0.7	-0.24	1.06e-21	1.303e-20	14	genebody	SEPT9	chr5	9105266	9105285	no	0.81	0.93	-0.12	5.15e-05	5.93495e-05	5	genebody	MYH9
chr12	4083336	4083531	no	0.81	0.86	-0.05	4.46e-05	4.97213e-05	29	genebody	SEPT9	chr5	9108892	9108927	no	0.66	0.32	0.34	1.66e-09	4.0531e-09	6	genebody	MYH9
chr12	4086317	4086409	no	0.51	0.75	-0.24	4.48e-11	1.27216e-10	7	genebody	SEPT9	chr5	9129006	9129113	no	0.89	0.95	-0.06	0.0050906	0.00512974	7	genebody	MYH9
chr12	4088170	4088285	no	0.63	0.81	-0.18	2.7e-15	1.50319e-14	12	genebody	SEPT9	chr5	9156627	9156864	no	0.24	0.39	-0.15	2.92e-10	8.17409e-10	23	genebody	MYH9
chr12	4113353	4113543	no	0.7	0.86	-0.16	4.57e-08	7.7466e-08	14	genebody	SEPT9	chr5	16240385	16240434	no	0.71	0.85	-0.14	0.000765001	0.00079796	7	genebody	NCKAP5L
chr12	4131205	4131414	no	0.64	0.81	-0.17	6.36e-18	5.07155e-17	25	genebody	SEPT9	chr5	17183168	17183209	no	0.3	0.56	-0.26	1.52e-05	1.8588e-05	5	genebody	DIP2B
chr12	4142500	4142572	no	0.55	0.41	0.14	1.17e-06	1.57433e-06	7	genebody	SEPT9	chr5	17321722	17321749	no	0.25	0.57	-0.32	2.68e-09	6.32219e-09	9	genebody	BIN2
chr12	4148089	4148143	no	0.6	0.37	0.23	2.12e-07	3.1939e-07	7	genebody	SEPT9	chr5	17837543	17837559	no	0.54	0.81	-0.27	5.31e-08	9.97869e-08	6	genebody	ANKRD33
chr12	4222173	4222264	no	0.31	0.85	-0.54	1.4e-07	2.193e-07	7	genebody	SEC14L1	chr5	17949479	17949528	no	0.28	0.44	-0.16	4.41e-05	5.11895e-05	7	genebody	GRASP
chr12	4837961	4838146	no	0.47	0.58	-0.11	4.04e-05	4.52222e-05	15	genebody	CYGB	chr5	65376323	65376400	no	0.95	0.66	0.29	1.17e-05	1.46165e-05	5	genebody	PHC1
chr12	4887524	4887656	no	0.8	0.9	-0.1	0.00023169	0.000245544	6	genebody	RHBDF2	chr5	65911611	65911749	no	0.73	0.85	-0.12	2.86e-06	3.94654e-06	5	genebody	CLSTN3
chr12	5159092	5159202	no	0.58	0.8	-0.22	4.7e-13	1.84941e-12	10	genebody	RNF157	chr5	68323421	68323459	no	0.74	0.58	0.16	0.000150449	0.000166044	5	genebody	CCND2
chr12	5203899	5204015	no	0.69	0.87	-0.18	5.56e-09	1.09122e-08	10	genebody	RNF157	chr5	69857132	69857287	no	0.27	0.58	-0.31	1.36e-21	1.61078e-20	15	genebody	SLC6A12
chr12	5248245	5248405	no	0.78	0.91	-0.13	9.78e-20	9.69015e-19	16	genebody	EXOC7	chr5	70973048	70973131	no	0.28	0.49	-0.21	3.79e-11	1.21871e-10	16	genebody	LRTM2
chr12	5374196	5374342	no	0.44	0.72	-0.28	1.26e-12	4.63894e-12	12	genebody	EVPL	chr5	79954613	79954707	no	0.41	0.67	-0.26	4.43e-11	1.40227e-10	11	genebody	SLC38A1
chr12	5382573	5382836	no	0.77	0.89	-0.12	6.88e-17	4.78211e-16	35	genebody	CDK3	chr5	83297343	83297371	no	0.32	0.7	-0.38	1.8e-15	1.03794e-14	5	genebody	CHST11
chr12	5542345	5542410	no	0.73	0.88	-0.15	5.04e-07	7.13164e-07	5	genebody	UNK	chr5	105956704	105956743	no	0.22	0.94	-0.72	1.32e-38	5.70715e-37	5	genebody	OTOGL
chr12	5592926	5592950	no	0.56	0.35	0.21	9.17e-10	2.05659e-09	5	genebody	GALK1	chr5	110893225	110893389	no	0.69	0.84	-0.15	4.93e-08	9.33208e-08	10	genebody	TTLL8
chr12	5602116	5602174	no	0.67	0.85	-0.18	2.82e-08	4.92607e-08	6	genebody	ITGB4	chr5	110909698	110909734	no	0.6	0.76	-0.16	1.55e-05	1.89629e-05	7	genebody	IL17REL
chr12	5603576	5603750	no	0.6	0.49	0.11	3.74e-05	4.20205e-05	16	genebody	ITGB4	chr5	110971961	110971985	no	0.79	0.92	-0.13	8.14e-07	1.22953e-06	5	genebody	CRELD2
chr12	5615919	5616004	no	0.82	0.93	-0.11	6.42e-11	1.77169e-10	17	genebody	ITGB4	chr6	116011	116048	no	0.29	0.34	-0.05	1.8e-06	2.56311e-06	7	genebody	DBNDD1
chr12	6257917	6257944	no	0.44	0.64	-0.2	5.85e-07	8.19956e-07	5	genebody	CDR2L	chr6	118026	118105	no	0.42	0.19	0.23	2.2e-27	4.44442e-26	10	genebody	DBNDD1
chr12	6406273	6406531	no	0.58	0.7	-0.12	1.3e-09	2.84904e-09	26	genebody	TMEM104	chr6	119162	119335	no	0.39	0.43	-0.04	5.1e-23	6.96625e-22	26	genebody	DBNDD1
chr12	6423088	6423100	no	0.66	0.86	-0.2	0.00266669	0.00269655	5	genebody	TMEM104	chr6	165292	165423	no	0.79	0.84	-0.05	2.23e-11	7.44268e-11	7	genebody	DBNDD1
chr12	6456119	6456307	no	0.77	0.89	-0.12	2.15e-08	3.8311e-08	16	genebody	SLC9A3R1	chr6	175439	175455	no	0.72	0.79	-0.07	3.15e-10	8.72493e-10	5	genebody	DBNDD1
chr12	6462123	6462209	no	0.38	0.12	0.26	0.000103071	0.000111755	5	genebody	SLC9A3R1	chr6	482697	482751	no	0.83	0.92	-0.09	0.000319883	0.000343274	6	genebody	CHMP1A
chr12	7875936	7876258	no	0.73	0.88	-0.15	3.87e-11	1.11273e-10	31	genebody	SDK2	chr6	488912	488950	no	0.89	0.64	0.25	4.06e-05	4.73621e-05	5	genebody	DPEP1
chr12	7877527	7877635	no	0.85	0.94	-0.09	1.37e-05	1.61431e-05	9	genebody	SDK2	chr6	842480	843102	no	0.56	0.85	-0.29	6.23e-37	2.49321e-35	41	genebody	ACSF3
chr12	12120467	12120576	no	0.69	0.92	-0.23	2.2e-11	6.59466e-11	10	genebody	FAM20A	chr6	930027	930087	no	0.44	0.7	-0.26	4.41e-14	2.15412e-13	12	genebody	CDH15
chr12	13508565	13508603	no	0.76	0.97	-0.21	4.43e-08	7.51946e-08	5	genebody	PRKCA	chr6	1943394	1943525	no	0.28	0.45	-0.17	7.46e-14	3.52741e-13	15	genebody	ZCCHC14
chr12	13811573	13811927	no	0.69	0.91	-0.22	8.56e-08	1.39122e-07	7	genebody	CACNG4	chr6	1987478	1987505	no	0.67	0.9	-0.23	2.1e-08	4.25828e-08	8	genebody	ZCCHC14
chr12	15139906	15139970	no	0.97	0.11	0.86	1.61e-06	2.12461e-06	5	genebody	DDX42	chr6	3559126	3559164	no	0.98	0.81	0.17	4.99e-13	2.12699e-12	7	genebody	KIAA0182
chr12	15906198	15906282	no	0.4	0.15	0.25	1.07e-09	2.37448e-09	8	genebody	MARCH10	chr6	3604373	3604485	no	0.23	0.49	-0.26	6.04e-05	6.91662e-05	5	genebody	KIAA0182
chr12	18177699	18177973	no	0.55	0.84	-0.29	1e-15	5.92861e-15	18	genebody	PLEKHM1	chr6	3654953	3654977	no	0.06	0.21	-0.15	5.32e-11	1.66562e-10	7	genebody	KIAA0182
chr12	18395721	18395734	no	0.45	0.72	-0.27	5.72e-07	8.02486e-07	5	genebody	MAP3K14	chr6	4176514	4176645	no	0.26	0.51	-0.25	1.48e-16	9.73834e-16	18	genebody	KIAA0513
chr12	18415277	18415385	no	0.78	0.98	-0.2	5.13e-14	2.3729e-13	5	genebody	MAP3K14	chr6	4417041	4417088	no	0.2	0.43	-0.23	8.82e-13	3.64425e-12	10	genebody	CRISPLD2
chr12	18428579	18428633	no	0.64	0.94	-0.3	2.18e-28	4.6147e-27	8	genebody	MAP3K14	chr6	4693707	4693900	no	0.39	0.58	-0.19	1.43e-10	4.18869e-10	14	genebody	ATP2C2
chr12	18441125	18441436	no	0.25	0.64	-0.39	9.99e-24	1.43884e-22	12	genebody	TEX34	chr6	7005838	7005975	no	0.79	0.87	-0.08	3.52e-06	4.77104e-06	18	genebody	PLCG2
chr12	18548052	18548250	no	0.63	0.46	0.17	5.12e-05	5.6919e-05	18	genebody	PLCD3	chr6	9689387	9689424	no	0	0.73	-0.73	6.78e-56	5.85804e-54	6	genebody	WWOX
chr12	18825441	18826038	no	0.63	0.8	-0.17	2.86e-13	1.16536e-12	15	genebody	ADAM11	chr6	12237146	12237177	no	0.13	0.3	-0.17	4.79e-06	6.32874e-06	5	genebody	BCAR1
chr12	19190465	19190502	no	0.56	0.83	-0.27	5.91e-13	2.29542e-12	6	genebody	SLC4A1	chr6	12820954	12821011	no	0.25	0.48	-0.23	7.57e-08	1.38639e-07	8	genebody	FA2H
chr12	19275599	19275722	no	0.78	0.94	-0.16	1.28e-08	2.37022e-08	7	genebody	SLC25A39	chr6	12826969	12827043	no	0.31	0.61	-0.3	2.31e-06	3.24038e-06	6	genebody	FA2H
chr12	19296093	19296200	no	0.65	0.85	-0.2	3.78e-08	6.50592e-08	8	genebody	UBTF	chr6	12830511	12830623	no	0.16	0.46	-0.3	6.04e-14	2.90135e-13	8	genebody	FA2H
chr12	19503907	19504079	no	0.48	0.32	0.16	2.41e-18	2.01066e-17	18	genebody	MPP2	chr6	12832498	12832577	no	0.65	0.41	0.24	1.07e-08	2.25567e-08	10	genebody	FA2H
chr12	19504769	19504820	no	0.68	0.48	0.2	0.000213422	0.000226683	5	genebody	MPP2	chr6	13295012	13295031	no	0.64	0.91	-0.27	4.6e-21	5.26704e-20	7	genebody	PDPR
chr12	19551884	19552026	no	0.6	0.75	-0.15	1.45e-06	1.92847e-06	15	genebody	MPP3	chr6	25079283	25079371	no	0.37	0.47	-0.1	0.000193766	0.000211517	9	genebody	NOL3
chr12	20428560	20428702	no	0.71	0.94	-0.23	2.4e-12	8.45218e-12	8	genebody	TUBG1	chr6	25376040	25376080	no	0.59	0.77	-0.18	1.94e-08	3.93324e-08	8	genebody	ATP6V0D1
chr12	20467580	20467675	no	0.61	0.91	-0.3	1.02e-06	1.3849e-06	5	genebody	MLX	chr6	38298791	38298907	no	0.75	0.93	-0.18	1.6e-17	1.20476e-16	14	genebody	CEP89
chr12	20474480	20474571	no	0.28	0.49	-0.21	1.72e-07	2.63374e-07	11	genebody	COASY	chr6	38733403	38733545	no	0.16	0.35	-0.19	1.43e-10	4.18869e-10	14	genebody	PEPD
chr12	20482259	20482319	no	0.64	0.37	0.27	8.84e-06	1.06367e-05	5	genebody	HSD17B1P1	chr6	38740526	38740830	no	0.49	0.7	-0.21	6.26e-36	2.3546e-34	32	genebody	PEPD
chr12	21093391	21093593	no	0.57	0.37	0.2	1.17e-07	1.85336e-07	13	genebody	ACLY	chr6	39998609	39998706	no	0.56	0.26	0.3	2.29e-10	6.5353e-10	10	genebody	GRAMD1A
chr12	21447632	21447667	no	0.94	0.64	0.3	9.5e-15	4.84289e-14	5	genebody	KRT35	chr6	42792566	42792731	no	0.65	0.79	-0.14	0.0014666	0.00150542	6	genebody	PSMD8
chr12	22251524	22251675	no	0.67	0.85	-0.18	1.61e-10	4.13238e-10	5	genebody	TNS4	chr6	43058876	43058996	no	0.3	0.54	-0.24	7.64e-09	1.66121e-08	8	genebody	ACTN4
chr12	23119710	23119749	no	0.43	0.62	-0.19	2.32e-07	3.46275e-07	5	genebody	PGAP3	chr6	43084241	43084339	no	0.21	0.38	-0.17	1.6e-06	2.29077e-06	8	genebody	ACTN4
chr12	23997641	23997795	no	0.73	0.85	-0.12	2.72e-05	3.10882e-05	13	genebody	PNPO	chr6	46413963	46414087	no	0.86	0.71	0.15	5.85e-10	1.54491e-09	10	genebody	SMG9
chr12	25905972	25906055	no	0.53	0.74	-0.21	1.62e-12	5.86255e-12	12	genebody	FAM117A	chr6	47221506	47221619	no	0.73	0.56	0.17	8.03e-06	1.02518e-05	9	genebody	PVRL2
chr12	25934420	25934494	no	0.72	0.94	-0.22	2e-11	6.05031e-11	7	genebody	FAM117A	chr6	47317576	47317665	no	0.74	0.37	0.37	1.06e-08	2.25014e-08	5	genebody	CLPTM1
chr12	26260136	26260189	no	0.62	0.86	-0.24	2e-10	5.02528e-10	11	genebody	ITGA3	chr6	48755373	48755452	no	0.79	0.9	-0.11	9.05e-06	1.14437e-05	9	genebody	NAPA
chr12	27039836	27039985	no	0.41	0.73	-0.32	1.41e-07	2.20536e-07	7	genebody	CACNA1G	chr6	48764511	48764579	no	0.7	0.84	-0.14	4.82e-06	6.36285e-06	9	genebody	NAPA
chr12	27087798	27087875	no	0.24	0.85	-0.61	1.13e-11	3.56035e-11	8	genebody	ABCC3	chr6	49711833	49711885	no	0.24	0.42	-0.18	6.69e-07	1.02731e-06	11	genebody	FAM83E
chr12	36210128	36210156	no	0.71	0.84	-0.13	4.46e-13	1.76137e-12	7	genebody	BZRAP1	chr6	49992990	49993439	no	0.17	0.31	-0.14	1.53e-30	4.00907e-29	27	genebody	PPFIA3
chr12	41520754	41520823	no	0.57	0.3	0.27	4.86e-06	6.00743e-06	10	genebody	UNC45B	chr6	49999048	49999169	no	0.23	0.37	-0.14	1.75e-07	2.99554e-07	8	genebody	PPFIA3
chr12	45228975	45229044	no	0.52	0.72	-0.2	6.37e-07	8.88113e-07	5	genebody	RAB11FIP4	chr6	50144534	50144667	no	0.66	0.75	-0.09	1.16e-05	1.4507e-05	15	genebody	TULP2
chr12	45229737	45229754	no	0.74	0.92	-0.18	0.000230184	0.000243993	5	genebody	RAB11FIP4	chr6	50775329	50775436	no	0.88	0.76	0.12	1.9e-07	3.23333e-07	5	genebody	VRK3
chr12	45246959	45246994	no	0.56	0.9	-0.34	6.32e-13	2.44551e-12	5	genebody	RAB11FIP4	chr6	50934514	50934598	no	0.74	0.54	0.2	5.04e-06	6.63075e-06	6	genebody	MYH14
chr12	45939977	45940015	no	0.79	0.9	-0.11	0.000605452	0.000626824	5	genebody	KSR1	chr6	51120858	51120932	no	0.2	0.36	-0.16	6.93e-09	1.51554e-08	13	genebody	POLD1
chr12	45942382	45942483	no	0.48	0.77	-0.29	4.16e-11	1.18882e-10	6	genebody	KSR1	chr6	51159424	51159432	no	0.66	0.82	-0.16	0.00120241	0.00123925	5	genebody	FAM71E1
chr12	45961177	45961485	no	0.53	0.41	0.12	4.44e-07	6.32473e-07	22	genebody	KSR1	chr6	51382908	51383180	no	0.52	0.39	0.13	9.37e-07	1.40073e-06	19	genebody	SHANK1
chr12	47359978	47360023	no	0.73	0.3	0.43	1.21e-11	3.80926e-11	5	genebody	MYO18A	chr6	51582307	51582463	no	0.82	0.66	0.16	1.75e-06	2.49924e-06	8	genebody	CD33
chr12	48138641	48138683	no	0.62	0.81	-0.19	1.55e-06	2.05073e-06	6	genebody	SLC6A4	chr6	51586384	51586411	no	0.94	0.68	0.26	7.82e-07	1.18525e-06	5	genebody	CD33
chr12	48244907	48244921	no	0.83	0.65	0.18	0.000125809	0.000135666	5	genebody	NSRP1	chr6	54290863	54290943	no	0.76	0.65	0.11	0.00042554	0.000451936	9	genebody	DNAAF3
chr12	48714647	48714782	no	0.72	0.84	-0.12	4.19e-08	7.16553e-08	8	genebody	TUSC5	chr6	54416754	54416871	no	0.6	0.88	-0.28	1.35e-09	3.34244e-09	5	genebody	PPP6R1
chr12	48952740	48952782	no	0.7	0.86	-0.16	8.3e-10	1.88086e-09	10	genebody	ABR	chr6	57826762	57826871	no	0.32	0.5	-0.18	8.39e-10	2.14767e-09	9	genebody	C1orf159
chr12	49225992	49226038	no	0.32	0.91	-0.59	6.95e-75	6.37458e-73	6	genebody	NXN	chr6	57987344	57987657	no	0.57	0.76	-0.19	6.83e-22	8.34713e-21	30	genebody	FAM132A
chr12	49395501	49395660	no	0.82	0.92	-0.1	6.38e-07	8.89104e-07	12	genebody	VPS53	chr6	58035956	58035964	no	0.38	0.55	-0.17	9.39e-06	1.18474e-05	6	genebody	TTLL10
chr12	49454755	49454944	no	0.8	0.93	-0.13	3.27e-13	1.31878e-12	15	genebody	VPS53	chr6	58300989	58301037	no	0.55	0.75	-0.2	4.62e-08	8.78017e-08	10	genebody	VWA1
chr12	49663994	49664016	no	0.8	0.53	0.27	6.74e-05	7.42334e-05	7	genebody	PITPNA	chr6	58638199	58638288	no	0.56	0.72	-0.16	6.95e-05	7.9112e-05	13	genebody	PLCH2
chr12	49899069	49899220	no	0.85	0.96	-0.11	1.26e-07	1.97956e-07	10	genebody	RPA1	chr6	58839101	58839244	no	0.18	0.34	-0.16	1.78e-07	3.03813e-07	9	genebody	MMEL1
chr12	50005521	50005578	no	0.77	0.92	-0.15	0.00225108	0.00228068	6	genebody	DPH1	chr6	59634934	59634951	no	0.57	0.33	0.24	5.6e-06	7.29969e-06	5	genebody	PRDM16
chr12	50027414	50027503	no	0.68	0.82	-0.14	9.32e-10	2.08842e-09	16	genebody	SMG6	chr6	59669857	59669996	no	0.43	0.75	-0.32	4.52e-07	7.14593e-07	5	genebody	PRDM16
chr12	50043772	50044068	no	0.54	0.69	-0.15	1.77e-09	3.77941e-09	15	genebody	SMG6	chr6	59705635	59705662	no	0.82	0.91	-0.09	1.55e-07	2.68289e-07	15	genebody	PRDM16
chr12	50515536	50515723	no	0.79	0.91	-0.12	2.07e-05	2.38447e-05	7	genebody	KIAA0664	chr6	62379659	62379668	no	0.9	0.62	0.28	1.24e-05	1.5471e-05	6	genebody	ZBTB48
chr12	52461097	52461426	no	0.63	0.57	0.06	0.00896685	0.00897773	21	genebody	SPNS2	chr6	62419569	62419596	no	0.25	0.53	-0.28	1.23e-12	4.94656e-12	5	genebody	ZBTB48
chr12	52481559	52481762	no	0.51	0.28	0.23	2.41e-12	8.49812e-12	6	genebody	SPNS2	chr6	63691981	63692065	no	0.35	0.77	-0.42	1.97e-07	3.33788e-07	5	genebody	CA6
chr12	52498217	52498436	no	0.68	0.82	-0.14	1.29e-21	1.56093e-20	17	genebody	MYBBP1A	chr6	65229813	65229932	no	0.81	0.69	0.12	0.0016399	0.00167877	7	genebody	MTOR
chr12	52913572	52913701	no	0.81	0.92	-0.11	2.29e-10	5.6994e-10	9	genebody	AIPL1	chr6	68711292	68711446	no	0.47	0.69	-0.22	8.14e-32	2.30856e-30	33	genebody	KAZN
chr12	53986071	53986129	no	0.71	0.5	0.21	3.82e-09	7.69905e-09	15	genebody	KIF1C	chr6	69406881	69406898	no	0.67	0.89	-0.22	1.97e-07	3.33788e-07	5	genebody	PLEKHM2
chr12	54936625	54936647	no	0.68	0.58	0.1	0.000171548	0.000183183	7	genebody	PLSCR3	chr6	70056288	70056325	no	0.8	0.96	-0.16	0.00017969	0.000197114	6	genebody	PADI2
chr12	55070325	55070393	no	0.82	0.94	-0.12	4.61e-10	1.08772e-09	14	genebody	NLGN2	chr6	72213631	72213814	no	0.4	0.56	-0.16	4.51e-15	2.51221e-14	14	genebody	TMCO4
chr12	55837374	55837615	no	0.76	0.86	-0.1	1.35e-10	3.48575e-10	20	genebody	PER1	chr6	72634238	72634284	no	0.08	0.3	-0.22	5.12e-08	9.66585e-08	7	genebody	PLA2G2C
chr12	56738323	56738510	no	0.85	0.91	-0.06	1.47e-13	6.35249e-13	36	genebody	PIK3R5	chr6	73675922	73675951	no	0.29	0.67	-0.38	1.15e-05	1.43307e-05	5	genebody	ECE1
chr12	57386793	57386812	no	0.34	0.6	-0.26	2.92e-10	7.13307e-10	6	genebody	USP43	chr6	74823920	74823991	no	0.23	0.55	-0.32	9e-06	1.13902e-05	8	genebody	EPHB2
chr12	57928158	57928405	no	0.79	0.93	-0.14	1.97e-14	9.59677e-14	21	genebody	MYH13	chr6	75419664	75419732	no	0.09	0.61	-0.52	3.45e-20	3.58981e-19	10	genebody	GALE
chr12	62265064	62265111	no	0.74	0.9	-0.16	1.64e-10	4.21006e-10	7	genebody	TRPV2	chr6	75836306	75836479	no	0.14	0.44	-0.3	8.05e-12	2.86376e-11	10	genebody	NIPAL3
chr12	62276187	62276370	no	0.73	0.86	-0.13	3.28e-06	4.1587e-06	15	genebody	TRPV2	chr6	77457947	77457980	no	0.97	0.76	0.21	9.04e-08	1.63633e-07	7	genebody	RPS6KA1
chr12	62346318	62346366	no	0.71	0.51	0.2	9.78e-06	1.16965e-05	12	genebody	PIGL	chr6	77972480	77972581	no	0.3	0.55	-0.25	1.37e-11	4.72353e-11	9	genebody	SLC9A1
chr12	62348373	62348409	no	0.7	0.45	0.25	3.29e-10	7.9592e-10	9	genebody	PIGL	chr6	78136731	78136807	no	0.58	0.39	0.19	2.65e-06	3.67579e-06	7	genebody	SYTL1
chr12	62359435	62359463	no	0.52	0.83	-0.31	1.07e-24	1.69514e-23	5	genebody	PIGL	chr6	83591843	83592002	no	0.63	0.83	-0.2	1.8e-06	2.56311e-06	8	genebody	PHC2
chr12	62364346	62364444	no	0.83	0.69	0.14	1.28e-07	2.00758e-07	10	genebody	PIGL	chr6	88532228	88532420	no	0.81	0.62	0.19	8.57e-06	1.09006e-05	11	genebody	HEYL
chr12	62603251	62603289	no	0.63	0.4	0.23	1.92e-10	4.85711e-10	9	genebody	ALDH3A2	chr6	96758744	96758873	no	0.55	0.72	-0.17	4.42e-13	1.90101e-12	11	genebody	EMILIN2
chr12	62644129	62644189	no	0.71	0.9	-0.19	3.09e-11	9.0358e-11	11	genebody	ALDH3A1	chr6	145893539	145893719	no	0.41	0.7	-0.29	2.31e-17	1.68697e-16	13	genebody	LDLRAD1
chr12	62948234	62948309	no	0.68	0.86	-0.18	4.79e-08	8.07204e-08	10	genebody	FAM83G	chr6	146500286	146500404	no	0.1	0.54	-0.44	2.05e-48	1.27665e-46	30	genebody	DMRTB1
chr12	62953751	62953995	no	0.5	0.38	0.12	3.95e-24	5.92256e-23	30	genebody	FAM83G	chr6	152549464	152549602	no	0.15	0.4	-0.25	3.76e-17	2.68049e-16	11	genebody	FAAH
chr12	62954454	62954516	no	0.72	0.56	0.16	5.6e-06	6.86582e-06	12	genebody	FAM83G	chr6	153308357	153308400	no	0.65	0.88	-0.23	1.13e-08	2.37847e-08	6	genebody	TESK2
chr12	62956196	62956414	no	0.49	0.39	0.1	0.00176921	0.00179847	12	genebody	FAM83G	chr6	155411083	155411162	no	0.41	0.28	0.13	0.00135495	0.00139344	9	genebody	TMEM125
chr12	63075723	63075833	no	0.66	0.56	0.1	0.00333661	0.00336397	9	genebody	NT5M	chr6	155411435	155411494	no	0.65	0.41	0.24	2.72e-06	3.76067e-06	6	genebody	TMEM125
chr12	63460503	63460673	no	0.84	0.93	-0.09	2.06e-08	3.6732e-08	10	genebody	ARHGAP23	chr6	156040701	156040844	no	0.55	0.67	-0.12	0.0016023	0.00164206	5	genebody	ERMAP
chr12	63490241	63490365	no	0.86	0.93	-0.07	9.45e-10	2.11509e-09	14	genebody	ARHGAP23	chr6	156258395	156258418	no	0.3	0.56	-0.26	1.8e-06	2.55894e-06	6	genebody	CCDC30
chr13	2436640	2436656	no	0.82	0.96	-0.14	0.000139889	0.000150433	5	genebody	SH3BP5	chr6	157549309	157549319	no	0.54	0.29	0.25	1.44e-06	2.07643e-06	5	genebody	SMAP2
chr13	12401333	12401361	no	0.63	0.82	-0.19	6.46e-07	9.00442e-07	7	genebody	THRB	chr7	1257629	1257746	no	0.91	0.79	0.12	4.04e-07	6.44335e-07	12	genebody	GMDS
chr13	25576401	25576444	no	0.76	0.95	-0.19	6.64e-09	1.2845e-08	9	genebody	SCN5A	chr7	1788726	1788763	no	0.79	0.9	-0.11	3.87e-06	5.20258e-06	7	genebody	SERPINB1
chr13	34509374	34509409	no	0.6	0.79	-0.19	3.14e-06	3.99809e-06	5	genebody	COL7A1	chr7	2097190	2097329	no	0.31	0.47	-0.16	9e-05	0.000101472	7	genebody	SLC22A23
chr13	34962116	34962238	no	0.75	0.91	-0.16	3.6e-17	2.61997e-16	7	genebody	USP19	chr7	2126805	2126913	no	0.19	0.37	-0.18	1.25e-21	1.48786e-20	23	genebody	SLC22A23
chr13	35831740	35831889	no	0.54	0.77	-0.23	8.81e-10	1.98454e-09	14	genebody	SEMA3F	chr7	2129766	2129928	no	0.24	0.47	-0.23	1.45e-30	3.83475e-29	28	genebody	SLC22A23
chr13	37841886	37841960	no	0.58	0.8	-0.22	3.05e-08	5.30872e-08	8	genebody	NISCH	chr7	2132296	2132470	no	0.82	0.89	-0.07	6.49e-06	8.4107e-06	18	genebody	SLC22A23
chr13	37853923	37854166	no	0.77	0.94	-0.17	5.65e-08	9.43565e-08	12	genebody	STAB1	chr7	2152191	2152321	no	0.61	0.71	-0.1	0.00576788	0.00579993	14	genebody	SLC22A23
chr13	38964598	38964624	no	0.69	0.56	0.13	0.00362912	0.00365442	5	genebody	CACNA1D	chr7	2160445	2160569	no	0.83	0.94	-0.11	1.19e-13	5.46952e-13	11	genebody	SLC22A23
chr13	59774568	59774662	no	0.53	0.73	-0.2	7.38e-06	8.96401e-06	5	genebody	SHQ1	chr7	2173260	2173400	no	0.37	0.69	-0.32	1.07e-11	3.72463e-11	8	genebody	SLC22A23
chr13	76213136	76213205	no	0.71	0.89	-0.18	1.36e-06	1.80842e-06	9	genebody	PLXND1	chr7	2181270	2181350	no	0.51	0.66	-0.15	0.00112908	0.00116558	9	genebody	SLC22A23
chr13	76219348	76219384	no	0.54	0.75	-0.21	2.07e-13	8.6244e-13	8	genebody	PLXND1	chr7	2185822	2185955	no	0.22	0.44	-0.22	6.38e-09	1.41115e-08	12	genebody	SLC22A23
chr13	78321793	78321907	no	0.69	0.87	-0.18	4.02e-06	5.03289e-06	7	genebody	FBLN2	chr7	2304809	2304870	no	0.77	0.88	-0.11	1.47e-08	3.05039e-08	12	genebody	PXDC1
chr13	78680957	78681089	no	0.81	0.95	-0.14	2.45e-17	1.8165e-16	14	genebody	NUP210	chr7	2308687	2309368	no	0.28	0.37	-0.09	3.45e-07	5.58448e-07	33	genebody	PXDC1
chr13	143654780	143654951	no	0.67	0.83	-0.16	1.64e-07	2.52062e-07	8	genebody	TNK2	chr7	2943635	2943674	no	0.66	0.93	-0.27	9.04e-10	2.29945e-09	6	genebody	CDYL
chr13	145086221	145086253	no	0.65	0.85	-0.2	7.36e-10	1.68236e-09	13	genebody	ITGB5	chr7	5233570	5233606	no	0.72	0.97	-0.25	6.52e-14	3.1048e-13	6	genebody	BMP6
chr13	145570943	145571344	no	0.55	0.83	-0.28	4.51e-14	2.10415e-13	10	genebody	KALRN	chr7	12153926	12153949	no	0.73	0.85	-0.12	0.000369439	0.000393674	6	genebody	JARID2
chr13	147294124	147294160	no	0.81	0.91	-0.1	3.31e-07	4.81348e-07	6	genebody	SEMA5B	chr7	17195454	17195512	no	0.69	0.99	-0.3	3.01e-07	4.91985e-07	7	genebody	CDKAL1
chr13	209936339	209936445	no	0.85	0.61	0.24	1.12e-09	2.48509e-09	6	genebody	DOPEY2	chr7	27857554	27857673	no	0.61	0.74	-0.13	1.2e-16	8.04212e-16	18	genebody	NEU1
chr13	212116060	212116093	no	0.85	0.4	0.45	2.11e-05	2.4256e-05	6	genebody	ERG	chr7	34460899	34461482	no	0.17	0.29	-0.12	6.4e-14	3.05273e-13	45	genebody	ITPR3
chr13	214950413	214950454	no	0.54	0.8	-0.26	6.93e-10	1.59227e-09	5	genebody	FAM3B	chr7	34469507	34469601	no	0.72	0.87	-0.15	2.12e-07	3.56726e-07	5	genebody	ITPR3
chr13	215458249	215458282	no	0.59	0.42	0.17	5.17e-05	5.74344e-05	7	genebody	RIPK4	chr7	36147062	36147189	no	0.15	0.45	-0.3	3.32e-39	1.51825e-37	16	genebody	PPARD
chr13	215468171	215468290	no	0.74	0.9	-0.16	4.36e-12	1.47069e-11	7	genebody	RIPK4	chr7	39618139	39618179	no	0.57	0.89	-0.32	1.69e-17	1.25978e-16	7	genebody	GLP1R
chr13	215589085	215589243	no	0.78	0.87	-0.09	5.17e-07	7.30191e-07	20	genebody	C2CD2	chr7	39720277	39720334	no	0.5	0.78	-0.28	2.32e-07	3.87608e-07	7	genebody	KCNK5
chr13	215826579	215826762	no	0.66	0.84	-0.18	2.86e-07	4.19924e-07	11	genebody	UMODL1	chr7	39724453	39724501	no	0.09	0.29	-0.2	3.31e-08	6.45543e-08	5	genebody	KCNK5
chr13	215934392	215934661	no	0.7	0.83	-0.13	2.93e-12	1.01835e-11	14	genebody	ABCG1	chr7	39732902	39732930	no	0.15	0.81	-0.66	2.09e-09	5.01067e-09	6	genebody	KCNK5
chr13	216120783	216121166	no	0.69	0.91	-0.22	2.37e-09	4.95739e-09	10	genebody	TMPRSS3	chr7	45102032	45102341	no	0.49	0.75	-0.26	8.75e-12	3.08658e-11	7	genebody	SLC29A1
chr13	216128219	216128233	no	0.73	0.51	0.22	1.86e-05	2.15779e-05	6	genebody	TMPRSS3	chr7	53411807	53411977	no	0.31	0.65	-0.34	2.83e-14	1.41579e-13	10	genebody	TBC1D2B
chr13	216169523	216169650	no	0.68	0.81	-0.13	3.05e-11	8.9272e-11	11	genebody	UBASH3A	chr7	68229341	68229434	no	0.52	0.75	-0.23	0.000190608	0.00020825	6	genebody	SLC25A21
chr13	216181135	216181199	no	0.13	0.53	-0.4	6.77e-10	1.55916e-09	5	genebody	UBASH3A	chr7	70685444	70685480	no	0.2	0.46	-0.26	2.34e-12	9.01264e-12	7	genebody	EGLN3
chr13	216297743	216297753	no	0.87	0.98	-0.11	2.32e-06	2.99878e-06	6	genebody	SLC37A1	chr7	94879051	94879076	no	0.94	0.81	0.13	1.39e-05	1.71206e-05	5	genebody	MTHFD1
chr13	216348127	216348265	no	0.89	0.95	-0.06	2.26e-07	3.39079e-07	16	genebody	SLC37A1	chr7	95185190	95185321	no	0.2	0.44	-0.24	5.34e-11	1.67036e-10	10	genebody	PLEKHG3
chr13	217000380	217000416	no	0.53	0.34	0.19	3.45e-06	4.36254e-06	5	genebody	DNMT3L	chr7	95240023	95240065	no	0.89	0.98	-0.09	7.83e-05	8.86996e-05	5	genebody	SPTB
chr13	217028926	217029388	no	0.69	0.81	-0.12	3.52e-07	5.08826e-07	22	genebody	AIRE	chr7	97604813	97604905	no	0.56	0.79	-0.23	7.06e-07	1.07926e-06	6	genebody	PLEKHH1
chr13	217056995	217057215	no	0.79	0.88	-0.09	7.96e-09	1.52509e-08	30	genebody	PFKL	chr7	101947142	101947294	no	0.62	0.9	-0.28	5.13e-19	4.55665e-18	19	genebody	DPF3
chr13	217077585	217077762	no	0.69	0.85	-0.16	5.62e-13	2.19378e-12	12	genebody	C21orf2	chr7	120989579	120989837	no	0.24	0.41	-0.17	5.11e-08	9.65859e-08	11	genebody	ITPK1
chr13	217078526	217078663	no	0.75	0.91	-0.16	2.82e-12	9.81235e-12	13	genebody	C21orf2	chr7	121002988	121003211	no	0.08	0.29	-0.21	1.37e-15	8.0132e-15	11	genebody	ITPK1
chr13	217098512	217098546	no	0.65	0.83	-0.18	3.25e-06	4.12435e-06	5	genebody	TRPM2	chr7	123724100	123724289	no	0.1	0.35	-0.25	2.41e-14	1.22012e-13	14	genebody	CLMN
chr13	217113744	217113867	no	0.93	0.49	0.44	1.61e-37	5.41603e-36	5	genebody	TRPM2	chr7	123727813	123727865	no	0.46	0.61	-0.15	6.09e-07	9.41552e-07	10	genebody	CLMN
chr13	217113874	217114013	no	0.68	0.86	-0.18	5.05e-17	3.59115e-16	13	genebody	TRPM2	chr7	123743148	123743201	no	0.86	0.7	0.16	4.22e-05	4.90938e-05	5	genebody	CLMN
chr13	217121804	217121884	no	0.8	0.63	0.17	3.43e-12	1.18237e-11	19	genebody	TRPM2	chr7	123772328	123772429	no	0.29	0.49	-0.2	0.00072705	0.000759	9	genebody	CLMN
chr13	217123278	217123319	no	0.77	0.88	-0.11	1.18e-07	1.86442e-07	9	genebody	TRPM2	chr7	123775549	123775609	no	0.15	0.4	-0.25	4.79e-06	6.331e-06	5	genebody	CLMN
chr13	217127910	217127967	no	0.67	0.84	-0.17	5.01e-05	5.56939e-05	10	genebody	TRPM2	chr7	123799012	123799202	no	0.09	0.23	-0.14	0.000116013	0.000129391	7	genebody	CLMN
chr13	217130566	217130679	no	0.66	0.82	-0.16	4.68e-06	5.80505e-06	7	genebody	TRPM2	chr7	123911471	123911498	no	0.74	0.92	-0.18	1.13e-06	1.66753e-06	5	genebody	C14orf49
chr13	217152327	217152432	no	0.74	0.92	-0.18	1.05e-12	3.91024e-12	12	genebody	TSPEAR	chr7	128647144	128647160	no	0.77	0.61	0.16	1.28e-05	1.5883e-05	6	genebody	SLC25A29
chr13	217463313	217463354	no	0.77	0.93	-0.16	5e-08	8.40323e-08	6	genebody	ITGB2	chr7	128908704	128908719	no	0.47	0.67	-0.2	0.000497379	0.00052588	5	genebody	TRAF3
chr13	217514966	217515110	no	0.68	0.83	-0.15	6.57e-09	1.27344e-08	12	genebody	FAM207A	chr7	129895943	129896029	no	0.37	0.57	-0.2	1.55e-05	1.89703e-05	11	genebody	PPP2R5C
chr13	217515175	217515243	no	0.62	0.82	-0.2	4.55e-13	1.79446e-12	14	genebody	FAM207A	chr7	129942959	129942972	no	0.39	0.59	-0.2	0.000489757	0.000518397	5	genebody	PPP2R5C
chr13	217515548	217515752	no	0.68	0.8	-0.12	2.03e-05	2.33813e-05	25	genebody	FAM207A	chr7	131057251	131057406	no	0.38	0.58	-0.2	7.88e-09	1.71121e-08	11	genebody	TDRD9
chr13	217681432	217681530	no	0.59	0.75	-0.16	2.1e-11	6.3284e-11	10	genebody	ADARB1	chr7	131116049	131116068	no	0.89	0.77	0.12	6.27e-05	7.1614e-05	5	genebody	TDRD9
chr13	217712806	217712879	no	0.57	0.38	0.19	1.53e-09	3.30165e-09	7	genebody	ADARB1	chr7	134057172	134057235	no	0.6	0.33	0.27	1.38e-06	2.00601e-06	6	genebody	TRAM2
chr13	218456288	218456363	no	0.82	0.94	-0.12	6.83e-10	1.57175e-09	11	genebody	MCM3AP	chr8	1625	1665	no	0.38	0.57	-0.19	4.1e-05	4.7744e-05	7	genebody	GAK
chr13	218604724	218604836	no	0.8	0.93	-0.13	5.46e-05	6.056e-05	8	genebody	COL6A2	chr8	12944	13060	no	0.9	0.74	0.16	2.51e-08	5.00942e-08	11	genebody	GAK
chr14	1183034	1183059	no	0.82	0.96	-0.14	1.21e-07	1.91697e-07	6	genebody	SEMA4D	chr8	658376	658710	no	0.37	0.61	-0.24	2.16e-10	6.21629e-10	12	genebody	POLN
chr14	1190297	1190322	no	0.75	0.53	0.22	5.9e-11	1.63803e-10	6	genebody	SEMA4D	chr8	1116178	1116487	no	0.48	0.65	-0.17	3.99e-13	1.73104e-12	21	genebody	TNIP2
chr14	6826930	6827392	no	0.74	0.89	-0.15	6.55e-08	1.08318e-07	11	genebody	HR	chr8	1198018	1198129	no	0.32	0.5	-0.18	9.61e-16	5.71388e-15	21	genebody	SH3BP2
chr14	7337057	7337090	no	0.63	0.48	0.15	0.00975268	0.00975437	5	genebody	C8orf58	chr8	1200829	1200959	no	0.36	0.55	-0.19	9.84e-11	2.97182e-10	19	genebody	SH3BP2
chr14	12929803	12930041	no	0.61	0.77	-0.16	3.24e-16	2.06427e-15	15	genebody	SCARA5	chr8	1276125	1276238	no	0.62	0.79	-0.17	8.74e-07	1.31154e-06	12	genebody	ADD1
chr14	13321626	13321725	no	0.64	0.79	-0.15	8.22e-06	9.91595e-06	6	genebody	ZNF395	chr8	1376763	1376847	no	0.68	0.83	-0.15	1.32e-07	2.31595e-07	15	genebody	GRK4
chr14	24290305	24290378	no	0.53	0.7	-0.17	0.000153588	0.000164736	7	genebody	FBRSL1	chr8	1526214	1526232	no	0.7	0.96	-0.26	9.82e-07	1.46248e-06	5	genebody	HTT
chr14	30090173	30090291	no	0.56	0.77	-0.21	1.56e-06	2.06541e-06	5	genebody	SCARB1	chr8	1684980	1685045	no	0.28	0.83	-0.55	1.36e-32	4.25471e-31	8	genebody	RGS12
chr14	30337248	30337692	no	0.61	0.73	-0.12	3.26e-16	2.07427e-15	29	genebody	NCOR2	chr8	1686350	1686382	no	0.64	0.97	-0.33	5.98e-10	1.57279e-09	5	genebody	RGS12
chr14	30337894	30338005	no	0.7	0.81	-0.11	1.91e-08	3.42923e-08	22	genebody	NCOR2	chr8	1689902	1689968	no	0.64	0.83	-0.19	2.39e-10	6.7913e-10	9	genebody	RGS12
chr14	30401871	30402008	no	0.58	0.77	-0.19	2.43e-05	2.78314e-05	5	genebody	NCOR2	chr8	1828095	1828549	no	0.53	0.66	-0.13	2.06e-07	3.48235e-07	20	genebody	LRPAP1
chr14	30432208	30432225	no	0.67	0.49	0.18	0.00706781	0.00708497	5	genebody	NCOR2	chr8	3311429	3311489	no	0.72	0.85	-0.13	2.45e-07	4.08321e-07	14	genebody	TBC1D14
chr14	30437516	30437642	no	0.7	0.88	-0.18	1.33e-08	2.45968e-08	5	genebody	NCOR2	chr8	4471712	4471742	no	0.83	0.65	0.18	4.23e-07	6.72896e-07	8	genebody	HTRA3
chr14	30473280	30473383	no	0.51	0.67	-0.16	5.57e-16	3.43319e-15	19	genebody	NCOR2	chr8	5607637	5607674	no	0.31	0.54	-0.23	1.44e-09	3.55652e-09	6	genebody	STX18
chr14	30483743	30483899	no	0.45	0.71	-0.26	7.11e-11	1.94218e-10	10	genebody	NCOR2	chr8	5732442	5732459	no	0.63	0.84	-0.21	3.49e-07	5.64567e-07	5	genebody	OTOP1
chr14	31702990	31703341	no	0.72	0.86	-0.14	1.24e-11	3.88015e-11	17	genebody	HIP1R	chr8	10934334	10934432	no	0.36	0.62	-0.26	7.85e-08	1.43476e-07	8	genebody	PROM1
chr14	42797834	42797987	no	0.68	0.86	-0.18	2.3e-08	4.07947e-08	10	genebody	MSI1	chr8	19635082	19635127	no	0.71	0.38	0.33	1.29e-07	2.27191e-07	7	genebody	PI4K2B
chr14	49206679	49206808	no	0.48	0.7	-0.22	4.99e-11	1.4054e-10	12	genebody	C22orf31	chr8	19892482	19892563	no	0.74	0.91	-0.17	1.16e-08	2.43877e-08	6	genebody	SEL1L3
chr14	50875817	50875902	no	0.56	0.84	-0.28	1.68e-13	7.14243e-13	6	genebody	MORC2	chr8	31654103	31654205	no	0.5	0.79	-0.29	4.11e-08	7.89691e-08	6	genebody	TLR6
chr14	51003616	51003768	no	0.76	0.89	-0.13	1.21e-13	5.26736e-13	12	genebody	SMTN	chr8	42518315	42518455	no	0.8	0.59	0.21	0.000109053	0.000121915	6	genebody	LNX1
chr14	51451548	51451582	no	0.84	0.95	-0.11	4.64e-09	9.2194e-09	11	genebody	SFI1	chr8	76451370	76451493	no	0.43	0.63	-0.2	0.000126751	0.000140707	7	genebody	SHROOM3
chr14	52423799	52423839	no	0.81	0.84	-0.03	1.98e-13	8.29695e-13	5	genebody	IGLL5	chr8	76451975	76452012	no	0.31	0.46	-0.15	2.38e-07	3.9701e-07	6	genebody	SHROOM3
chr14	52797938	52798044	no	0.46	0.83	-0.37	2.03e-20	2.15544e-19	12	genebody	SPECC1L	chr8	87289415	87289470	no	0.69	0.96	-0.27	4.24e-13	1.82624e-12	7	genebody	SLC10A7
chr14	53815688	53815707	no	0.7	0.9	-0.2	7.79e-08	1.27495e-07	5	genebody	HIC2	chr8	144259376	144259444	no	0.35	0.64	-0.29	2.29e-11	7.62511e-11	12	genebody	AGPAT9
chr14	54033921	54034212	no	0.71	0.88	-0.17	4.53e-10	1.07082e-09	10	genebody	LZTR1	chr8	144875954	144875980	no	0.52	0.68	-0.16	5.32e-10	1.41543e-09	13	genebody	SCD5
chr14	54268509	54268529	no	0.83	0.93	-0.1	1.4e-08	2.56475e-08	6	genebody	MED15	chr8	144887103	144887337	no	0.15	0.32	-0.17	3.74e-19	3.43704e-18	26	genebody	SCD5
chr14	55136700	55136747	no	0.67	0.89	-0.22	1.47e-12	5.34105e-12	5	genebody	RANBP1	chr9	1248513	1248737	no	0.22	0.32	-0.1	1.27e-09	3.15815e-09	36	genebody	LMO1
chr14	80027971	80028017	no	0.43	0.73	-0.3	2.54e-08	4.47508e-08	7	genebody	UNC5B	chr9	2627386	2627412	no	0.34	0.63	-0.29	3.23e-08	6.31229e-08	5	genebody	OLFML1
chr14	80047289	80047405	no	0.78	0.92	-0.14	1.67e-09	3.57872e-09	7	genebody	UNC5B	chr9	6935246	6935483	no	0.39	0.56	-0.17	1.46e-13	6.6539e-13	16	genebody	STIM1
chr14	80436492	80436634	no	0.24	0.43	-0.19	0.000131728	0.000141816	7	genebody	CDH23	chr9	7364531	7364565	no	0.19	0.32	-0.13	0.000454295	0.00048207	5	genebody	NUMA1
chr14	80622125	80622141	no	0.31	1	-0.69	6.85e-21	7.69035e-20	5	genebody	CDH23	chr9	7435994	7436170	no	0.86	0.75	0.11	0.00927719	0.00928452	7	genebody	LAMTOR1
chr14	88090795	88090862	no	0.42	0.32	0.1	9.29e-06	1.11451e-05	20	genebody	ZMIZ1	chr9	7647048	7647165	no	0.91	0.74	0.17	8.5e-10	2.17488e-09	12	genebody	CLPB
chr14	88154733	88154829	no	0.6	0.74	-0.14	2.89e-14	1.37916e-13	11	genebody	ZMIZ1	chr9	7999935	8000071	no	0.75	0.9	-0.15	5.3e-15	2.93247e-14	15	genebody	ARAP1
chr14	95830768	95830804	no	0.86	0.92	-0.06	4.06e-06	5.08011e-06	5	genebody	ANTXRL	chr9	8022277	8022679	no	0.48	0.61	-0.13	2.04e-07	3.44619e-07	32	genebody	ARAP1
chr14	97415287	97415378	no	0.84	0.92	-0.08	9.38e-07	1.27953e-06	7	genebody	WDFY4	chr9	8078172	8078301	no	0.33	0.55	-0.22	2.21e-13	9.86298e-13	11	genebody	STARD10
chr14	120242109	120242247	no	0.72	0.8	-0.08	1.46e-08	2.66522e-08	11	genebody	SLC25A28	chr9	8082543	8082868	no	0.31	0.52	-0.21	1.78e-35	6.44722e-34	24	genebody	STARD10
chr14	123271540	123271579	no	0.5	0.69	-0.19	1.23e-06	1.65295e-06	6	genebody	PSD	chr9	10758672	10758816	no	0.22	0.4	-0.18	0.000668616	0.000701272	7	genebody	ARRB1
chr14	123292077	123292168	no	0.67	0.88	-0.21	3.96e-13	1.58006e-12	11	genebody	PSD	chr9	10995618	10995646	no	0.25	0.47	-0.22	1.66e-09	4.06156e-09	6	genebody	MAP6
chr14	123328722	123328822	no	0.6	0.88	-0.28	2.9e-07	4.25617e-07	8	genebody	TMEM180	chr9	11010445	11010465	no	0.81	0.62	0.19	1.01e-11	3.52803e-11	8	genebody	MAP6
chr14	135753335	135753573	no	0.72	0.88	-0.16	3.42e-07	4.96246e-07	9	genebody	AFAP1L2	chr9	11503080	11503227	no	0.49	0.8	-0.31	1.19e-26	2.22448e-25	12	genebody	WNT11
chr14	135990066	135990114	no	0.75	0.85	-0.1	9.07e-10	2.03846e-09	7	genebody	ABLIM1	chr9	12319492	12319699	no	0.55	0.83	-0.28	5.95e-11	1.84878e-10	14	genebody	CAPN5
chr14	140693778	140693993	no	0.61	0.81	-0.2	9.36e-17	6.40771e-16	16	genebody	GRK5	chr9	12336411	12336456	no	0.21	0.44	-0.23	2.05e-06	2.89207e-06	6	genebody	CAPN5
chr14	140789153	140789190	no	0.61	0.85	-0.24	7.62e-09	1.46398e-08	5	genebody	GRK5	chr9	12339499	12339567	no	0.53	0.77	-0.24	7.11e-06	9.14827e-06	7	genebody	CAPN5
chr14	140834248	140834371	no	0.62	0.75	-0.13	0.000453419	0.000472301	11	genebody	GRK5	chr9	12372314	12372385	no	0.54	0.97	-0.43	9.26e-17	6.24921e-16	11	genebody	MYO7A
chr14	141042111	141042148	no	0.59	0.8	-0.21	1.19e-10	3.11092e-10	7	genebody	BAG3	chr9	14445735	14446128	no	0.53	0.75	-0.22	1.05e-17	8.10632e-17	17	genebody	ODZ4
chr14	143125811	143125894	no	0.68	0.82	-0.14	4.01e-06	5.01899e-06	5	genebody	TACC2	chr9	14517953	14518014	no	0.91	0.81	0.1	3.53e-05	4.15241e-05	9	genebody	ODZ4
chr14	143795036	143795179	no	0.47	0.63	-0.16	4.69e-10	1.10377e-09	10	genebody	IL28B	chr9	23003719	23003824	no	0.83	0.9	-0.07	0.000564161	0.000594669	11	genebody	FZD4
chr14	145450637	145450699	no	0.59	0.13	0.46	1.14e-14	5.77525e-14	13	genebody	LHPP	chr9	45741363	45741443	no	0.19	0.47	-0.28	1.02e-06	1.51592e-06	7	genebody	NCAM1
chr14	145463371	145463570	no	0.56	0.72	-0.16	9.12e-09	1.72736e-08	12	genebody	LHPP	chr9	45896240	45896339	no	0.63	0.81	-0.18	5.71e-08	1.06666e-07	14	genebody	DRD2
chr14	145512380	145512430	no	0.62	0.84	-0.22	1.15e-08	2.14152e-08	6	genebody	FAM53B	chr9	50867062	50867236	no	0.3	0.45	-0.15	5.53e-07	8.59506e-07	12	genebody	TMEM25
chr14	145539301	145539349	no	0.62	0.45	0.17	1.4e-09	3.03325e-09	7	genebody	FAM53B	chr9	51607693	51608067	no	0.36	0.63	-0.27	1.98e-16	1.27164e-15	17	genebody	USP2
chr14	145542206	145542230	no	0.77	0.63	0.14	9.03e-08	1.46072e-07	9	genebody	FAM53B	chr9	55757904	55757935	no	0.25	0.42	-0.17	3.53e-07	5.70116e-07	9	genebody	GRAMD1B
chr14	145561966	145562023	no	0.69	0.88	-0.19	3.28e-06	4.15196e-06	6	genebody	FAM53B	chr9	55763067	55763170	no	0.16	0.44	-0.28	3.36e-12	1.26526e-11	16	genebody	GRAMD1B
chr14	145577159	145577287	no	0.6	0.79	-0.19	2.71e-06	3.46708e-06	7	genebody	FAM53B	chr9	63363841	63364058	no	0.61	0.72	-0.11	0.000575151	0.000605917	16	genebody	ADAMTS8
chr14	145579205	145579355	no	0.75	0.93	-0.18	2.62e-08	4.5925e-08	11	genebody	FAM53B	chr9	63404805	63404946	no	0.49	0.78	-0.29	5.78e-20	5.86156e-19	10	genebody	ADAMTS15
chr14	146794575	146794594	no	0.76	0.58	0.18	0.000597991	0.000619321	5	genebody	DHX32	chr9	72616263	72616304	no	0.34	0.59	-0.25	6.15e-08	1.14273e-07	7	genebody	SLC45A3
chr14	149071304	149071592	no	0.53	0.75	-0.22	4.34e-21	5.00686e-20	25	genebody	PTPRE	chr9	120756344	120756380	no	0.11	0.32	-0.21	4.1e-07	6.53244e-07	6	genebody	CNTNAP2
chr14	149152047	149152104	no	0.52	0.75	-0.23	3.56e-05	4.01172e-05	5	genebody	PTPRE	chr9	136828296	136828397	no	0.78	0.55	0.23	4.81e-17	3.3544e-16	12	genebody	NMNAT2
chr14	150627059	150627351	no	0.59	0.87	-0.28	2.41e-08	4.25379e-08	13	genebody	MGMT	chr9	138132898	138132973	no	0.41	0.69	-0.28	2.91e-12	1.10779e-11	10	genebody	C1orf21
chr14	150663087	150663137	no	0.64	0.87	-0.23	1.83e-09	3.89372e-09	7	genebody	MGMT	chr9	143996224	143996320	no	0.47	0.76	-0.29	5.25e-11	1.64384e-10	9	genebody	NENF
chr14	150755356	150755443	no	0.72	0.85	-0.13	1.36e-05	1.60258e-05	9	genebody	MGMT	chr9	144832109	144832402	no	0.7	0.89	-0.19	1.85e-27	3.78632e-26	24	genebody	TRAF5
chr14	151010572	151010690	no	0.57	0.76	-0.19	8.77e-11	2.35471e-10	12	genebody	EBF3	chr9	148332030	148332212	no	0.84	0.73	0.11	2.85e-10	8.01911e-10	23	genebody	PLXNA2
chr14	152021486	152021529	no	0.82	0.66	0.16	0.00291901	0.00294655	6	genebody	TCERG1L	chr9	150101710	150101946	no	0.3	0.52	-0.22	2.05e-18	1.68794e-17	18	genebody	DDC
chr14	152293175	152293204	no	0.63	0.92	-0.29	4.44e-08	7.53887e-08	7	genebody	JAKMIP3	chr9	150317702	150317747	no	0.87	0.74	0.13	1.64e-05	2.00256e-05	7	genebody	GRB10
chr14	152354026	152354118	no	0.69	0.84	-0.15	0.000627518	0.000648506	10	genebody	STK32C	chr9	150607981	150608030	no	0.73	0.92	-0.19	3.33e-06	4.53047e-06	6	genebody	COBL
chr14	152355007	152355190	no	0.71	0.83	-0.12	3.28e-11	9.54977e-11	16	genebody	STK32C	chr1	622466	622539	yes	0.82	0.69	0.13	4.63551e-05	5.3751e-05	10	others
chr14	152463653	152463700	no	0.86	0.72	0.14	3.03e-07	4.44165e-07	12	genebody	LRRC27	chr1	837426	837471	yes	0.08	0.26	-0.18	5.31246e-17	3.69153e-16	10	others
chr14	152733492	152733620	no	0.66	0.86	-0.2	2.8e-05	3.18526e-05	5	genebody	INPP5A	chr1	1049319	1049563	yes	0.2	0.53	-0.33	1.00368e-23	1.4561e-22	25	others
chr14	152736815	152737329	no	0.6	0.72	-0.12	1.3e-14	6.49589e-14	52	genebody	INPP5A	chr1	1330171	1330457	yes	0.63	0.82	-0.19	5.13267e-25	8.30183e-24	60	others
chr14	152738605	152739171	no	0.55	0.8	-0.25	1.47e-26	2.72673e-25	50	genebody	INPP5A	chr1	1528084	1528108	yes	0.68	0.83	-0.15	4.25599e-05	4.95013e-05	7	others
chr14	152740201	152740230	no	0.7	0.92	-0.22	8.44e-15	4.3366e-14	7	genebody	INPP5A	chr1	1573208	1573261	yes	0.07	0.47	-0.4	2.18402e-10	6.26054e-10	7	others
chr14	152743222	152743277	no	0.6	0.71	-0.11	0.00213824	0.0021675	8	genebody	INPP5A	chr1	1620141	1620169	yes	0.95	0.86	0.09	6.32879e-05	7.22611e-05	7	others
chr14	152955732	152955848	no	0.74	0.82	-0.08	1.75e-09	3.73695e-09	16	genebody	TTC40	chr1	1640755	1640810	yes	0.32	0.48	-0.16	1.1989e-08	2.51909e-08	12	others
chr14	153140771	153140866	no	0.86	0.95	-0.09	4.33e-17	3.09758e-16	16	genebody	KNDC1	chr1	1816552	1816756	yes	0.71	0.82	-0.11	9.51414e-07	1.42151e-06	25	others
chr14	153142384	153142402	no	0.19	0.88	-0.69	4.85e-07	6.87102e-07	6	genebody	KNDC1	chr1	2013633	2013681	yes	0.96	0.82	0.14	3.825e-09	8.83819e-09	10	others
chr14	153631722	153631836	no	0.76	0.83	-0.07	0.000351565	0.000368531	16	genebody	RP11-108K14.4	chr1	2137700	2137728	yes	0.89	0.7	0.19	3.20494e-08	6.2729e-08	7	others
chr14	153791950	153792070	no	0.5	0.36	0.14	1.13e-05	1.33728e-05	11	genebody	C10orf125	chr1	2536315	2536344	yes	0.41	0.59	-0.18	2.75753e-05	3.28158e-05	8	others
chr14	153792625	153792714	no	0.64	0.55	0.09	0.000262015	0.000276717	14	genebody	C10orf125	chr1	2836327	2836362	yes	0.71	0.88	-0.17	7.28518e-10	1.88631e-09	8	others
chr14	153794976	153795278	no	0.47	0.29	0.18	8.64e-11	2.32226e-10	19	genebody	PRAP1	chr1	2945368	2945756	yes	0.46	0.71	-0.25	6.96679e-26	1.21471e-24	28	others
chr15	7955033	7955166	no	0.74	0.9	-0.16	1.25e-08	2.3183e-08	6	genebody	ZEB2	chr1	2985731	2985879	yes	0.42	0.26	0.16	1.69019e-07	2.90566e-07	15	others
chr15	29053328	29053584	no	0.78	0.94	-0.16	0.000507413	0.000527403	8	genebody	BIN1	chr1	3053213	3053285	yes	0.31	0.48	-0.17	1.58401e-09	3.88441e-09	17	others
chr15	51880775	51880862	no	0.17	0.33	-0.16	3.82e-06	4.7946e-06	9	genebody	STOX2	chr1	3314937	3315057	yes	0.53	0.69	-0.16	1.27268e-15	7.4652e-15	23	others
chr15	85328489	85328530	no	0.89	0.91	-0.02	8.37e-05	9.1487e-05	5	genebody	UBR3	chr1	3468118	3468143	yes	0.94	0.6	0.34	5.04526e-13	2.14989e-12	6	others
chr15	121847305	121847383	no	0.81	0.91	-0.1	3.57e-07	5.15168e-07	10	genebody	KLF7	chr1	3734964	3735003	yes	0.88	0.78	0.1	0.00532648	0.00536458	5	others
chr15	121867382	121867410	no	0.47	0.2	0.27	3.58e-09	7.24105e-09	6	genebody	KLF7	chr1	3771085	3771337	yes	0.33	0.5	-0.17	1.33646e-12	5.33601e-12	21	others
chr15	133828815	133828861	no	0.64	0.79	-0.15	2.29e-07	3.43244e-07	6	genebody	CYP27A1	chr1	9190533	9190764	yes	0.24	0.45	-0.21	8.80003e-28	1.86865e-26	38	others
chr15	134293033	134293456	no	0.64	0.82	-0.18	1.49e-12	5.43184e-12	20	genebody	ATG9A	chr1	9245358	9245420	yes	0.31	0.52	-0.21	2.16777e-11	7.24051e-11	21	others
chr15	134507739	134507814	no	0.55	0.77	-0.22	9.58e-08	1.54134e-07	10	genebody	INHA	chr1	9245758	9245946	yes	0.38	0.53	-0.15	8.69027e-15	4.62629e-14	46	others
chr15	147668063	147668417	no	0.59	0.76	-0.17	9.52e-27	1.7982e-25	69	genebody	INPP5D	chr1	9246620	9246913	yes	0.45	0.57	-0.12	2.16532e-10	6.21629e-10	45	others
chr15	147900589	147900728	no	0.73	0.9	-0.17	0.000367987	0.000385466	8	genebody	DGKD	chr1	10672337	10672367	yes	0.68	0.91	-0.23	5.52786e-11	1.72649e-10	8	others
chr15	150344118	150344187	no	0.57	0.86	-0.29	3.79e-17	2.74379e-16	10	genebody	AGAP9	chr1	10710148	10710178	yes	0.25	0.72	-0.47	3.67305e-29	8.61806e-28	6	others
chr15	150412878	150413067	no	0.8	0.91	-0.11	3.68e-09	7.4305e-09	15	genebody	AGAP9	chr1	10770334	10770349	yes	0.45	0.8	-0.35	3.90545e-20	4.03386e-19	6	others
chr15	150547840	150548117	no	0.65	0.79	-0.14	2.62e-10	6.45787e-10	17	genebody	ASB18	chr1	11253070	11253314	yes	0.72	0.51	0.21	7.8759e-11	2.41227e-10	29	others
chr15	151487175	151487283	no	0.57	0.83	-0.26	3.59e-06	4.5288e-06	5	genebody	COL6A3	chr1	18548423	18548456	yes	0.16	0.28	-0.12	7.45092e-07	1.13511e-06	13	others
chr15	151540447	151541335	no	0.48	0.7	-0.22	3.02e-16	1.93322e-15	30	genebody	COL6A3	chr1	23641455	23641495	yes	0.35	0.49	-0.14	2.26471e-08	4.56425e-08	15	others
chr15	151994756	151994834	no	0.81	0.95	-0.14	3.95e-09	7.92789e-09	10	genebody	UBE2F	chr1	31017575	31017622	yes	0.68	0.83	-0.15	2.83386e-06	3.90914e-06	5	others
chr15	152009273	152009336	no	0.81	0.95	-0.14	5.94e-14	2.71802e-13	12	genebody	UBE2F	chr1	117241063	117241135	yes	0.17	0.36	-0.19	2.06763e-20	2.2076e-19	24	others
chr15	152066547	152066654	no	0.76	0.94	-0.18	3.51e-06	4.42947e-06	10	genebody	SCLY	chr1	117253843	117254167	yes	0.41	0.14	0.27	6.75747e-101	1.71234e-98	71	others
chr15	152068256	152068313	no	0.7	0.89	-0.19	9.95e-08	1.59777e-07	5	genebody	SCLY	chr1	117254589	117254670	yes	0.86	0.59	0.27	6.32872e-07	9.75486e-07	7	others
chr15	152082418	152082490	no	0.87	0.96	-0.09	3.56e-06	4.4885e-06	15	genebody	SCLY	chr1	117254760	117255169	yes	0.64	0.49	0.15	2.78367e-22	3.50356e-21	55	others
chr15	152125021	152125059	no	0.48	0.74	-0.26	2.32e-07	3.46361e-07	6	genebody	KLHL30	chr1	163640401	163640430	yes	0.52	0.72	-0.2	2.41109e-10	6.85458e-10	7	others
chr15	152181973	152182179	no	0.72	0.89	-0.17	5.06e-16	3.14224e-15	18	genebody	PER2	chr1	164780174	164780535	yes	0.25	0.12	0.13	1.42806e-24	2.24299e-23	43	others
chr15	152185945	152186060	no	0.68	0.82	-0.14	1.91e-06	2.50748e-06	7	genebody	PER2	chr1	186782745	186782784	yes	0.72	0.87	-0.15	2.27587e-08	4.58431e-08	10	others
chr15	152608947	152609095	no	0.66	0.86	-0.2	1.66e-10	4.2581e-10	7	genebody	TWIST2	chr1	206636705	206636750	yes	0.83	0.65	0.18	0.000189809	0.000207497	8	others
chr15	153026387	153026576	no	0.76	0.9	-0.14	2.29e-11	6.85723e-11	11	genebody	HDAC4	chr1	279007714	279007829	yes	0.47	0.63	-0.16	7.83126e-10	2.01398e-09	15	others
chr15	154437421	154437514	no	0.78	0.92	-0.14	1.99e-06	2.60293e-06	11	genebody	GPC1	chr1	284560585	284560633	yes	0.24	0.03	0.21	6.53819e-72	1.08051e-69	17	others
chr15	154474615	154474699	no	0.52	0.81	-0.29	8.63e-08	1.40042e-07	6	genebody	ANKMY1	chr1	284560680	284561080	yes	0.23	0.06	0.17	4.56636e-47	2.71199e-45	23	others
chr15	154942931	154943004	no	0.58	0.83	-0.25	1.6e-18	1.37694e-17	10	genebody	SNED1	chr1	301001829	301001897	yes	0.07	0.28	-0.21	7.93927e-08	1.44943e-07	11	others
chr15	157512442	157512476	no	0.84	0.92	-0.08	0.000687167	0.00070901	5	genebody	KIF1A	chr1	301159921	301159935	yes	0.55	0.73	-0.18	0.000116199	0.000129561	5	others
chr15	157532166	157532192	no	0.72	0.45	0.27	7.45e-07	1.02927e-06	5	genebody	KIF1A	chr1	303817763	303817844	yes	0.09	0.38	-0.29	2.62476e-07	4.33958e-07	5	others
chr15	157544157	157544187	no	0.67	0.82	-0.15	2.88e-06	3.68153e-06	10	genebody	KIF1A	chr1	305242079	305242119	yes	0.5	0.16	0.34	6.44893e-07	9.93208e-07	5	others
chr15	157547329	157547743	no	0.58	0.82	-0.24	3.79e-23	5.28904e-22	12	genebody	KIF1A	chr1	307559679	307559707	yes	0.76	0.88	-0.12	4.97378e-05	5.74805e-05	7	others
chr15	157558284	157558314	no	0.93	0.74	0.19	2.58e-08	4.53917e-08	6	genebody	KIF1A	chr1	307679714	307679805	yes	0.17	0.43	-0.26	4.26705e-29	9.95035e-28	18	others
chr15	157558954	157559266	no	0.68	0.78	-0.1	3.72e-05	4.18128e-05	15	genebody	KIF1A	chr1	307680202	307680463	yes	0.38	0.54	-0.16	3.91406e-16	2.42697e-15	27	others
[truncated: 3,991 more rows]

## Sheet: Table S5
Table S5. KEGG pathway and disease enrichment analyses using WebGeStalt
[truncated: 103 more rows]

## Sheet: Table S6
Table S6 Summary of Sanger-BSP and HiSeq-BSP data and results.
[truncated: 67 more rows]

[truncated: 2 more sheets: Table S7, Table S8]
